# Supplementary material for: Electron Beam Irradiation Alters the Physicochemical Properties of Chickpea Proteins and the Peptidomic Profile of Its Digest
Source: Molecules. 2023 Aug 21;28(16):6161. doi: 10.3390/molecules28166161 (PMC10460040; doi:10.3390/molecules28166161)
Supplement: Supplementary file 1 [file molecules-28-06161-s001.zip]

Archive with 1 entries (1 files):
- Supplementary File-Differentially abundant peptides in digested chickpea protein subjected to  irradiation.xlsx
