# Supplementary material for: Electron Beam Irradiation Alters the Physicochemical Properties of Chickpea Proteins and the Peptidomic Profile of Its Digest
Source: Molecules. 2023 Aug 21;28(16):6161. doi: 10.3390/molecules28166161 (PMC10460040; doi:10.3390/molecules28166161)
Supplement: Supplementary file 1 [file molecules-28-06161-s001.zip › Supplementary File-Differentially abundant peptides in digested chickpea protein subjected to irradiation.xlsx]

## Sheet: 10K_vs_0K
Peptide	Accession	0K-1	0K-2	0K-3	10K-1	10K-2	10K-3	ProteinGroup	10K	0K	P.Value	P.Normal.Distribution	P.Variance.Homo	P.adj	Fold.Change.Ratio	Fold.Change
LSSGDVVVIPASHPF	A0A1S2XQR4;A0A1S2XQ88	22699000000	23686000000	13814000000	21650000000	16242000000	22801000000	A0A1S2XQR4;A0A1S2XQ88	20231000000	2.00663e+10	0.967279	0.0871533	0.583838	0.997256	1.00821	1.00821
SKGDIIAIPPGIPY	A0A1S2XVG1	53678000	197090000	127100000	200500000	179270000	244820000	A0A1S2XVG1	2.08197e+08	125956000	0.175119	0.568476	0.355846	0.938402	1.65293	1.65293
GPLVQPR	A0A1S2XVG1	21492000000	10513000000	10731000000	11164000000	8931900000	4908100000	A0A1S2XVG1	8.33467e+09	1.42453e+10	0.24268	0.144017	0.404585	0.938402	0.58508	-1.70917
RSSPIY	Q9AT06;A0A3Q7K7U2	1244900000	716060000	919010000	670890000	628250000	205370000	Q9AT06;A0A3Q7K7U2	5.01503e+08	959990000	0.0989167	0.845324	0.96363	0.938402	0.522405	-1.91422
AVFDDNVR	A0A1S2XVG1	3527100000	1987800000	1548000000	2692000000	1819700000	1489000000	A0A1S2XVG1	2.00023e+09	2354300000	0.64474	0.220997	0.524282	0.98525	0.849609	-1.17701
NAMFVPHY	A0A3Q7XNW1;A0A1S2XSB9	526770000	877470000	391730000	722440000	626240000	1403600000	A0A3Q7XNW1;A0A1S2XSB9	9.17427e+08	5.98657e+08	0.338164	0.37652	0.515989	0.938402	1.53248	1.53248
NSKPHTLF	A0A1S2XQR4;A0A1S2XQ88	1551600000	1763700000	1643900000	1441400000	1890500000	669610000	A0A1S2XQR4;A0A1S2XQ88	1.33384e+09	1.65307e+09	0.466115	0.112362	0.0612121	0.945985	0.806886	-1.23933
TPTRFY	A0A1S3E1N3	564490000	837410000	674820000	719440000	592740000	457880000	A0A1S3E1N3	590020000	692240000	0.40344	0.993466	0.951165	0.938402	0.852334	-1.17325
SMSDRFSY	A0A1S2XSB9	7014700000	3398600000	1644700000	2447400000	2448600000	5427400000	A0A1S2XSB9	3.44113e+09	4.01933e+09	0.774995	0.334176	0.563284	0.990744	0.856145	-1.16803
ISPLPVIK	A0A3Q7YAD4	1283000000	2141700000	2443700000	2488800000	2954100000	3272700000	A0A3Q7YAD4	2905200000	1.95613e+09	0.095057	0.795153	0.597392	0.938402	1.48517	1.48517
KGGGK	A0A1S2XRH3	833250000	1568500000	1070200000	1087600000	1306600000	304010000	A0A1S2XRH3	8.99403e+08	1.15732e+09	0.531729	0.80276	0.670312	0.951133	0.777145	-1.28676
WIK	A0A1S2YZ27;A0A1S2XMF6;A0A1S2Y9D8;A0A1S2XEP3;A0A1S2YP33	833250000	1568500000	1070200000	1087600000	1306600000	304010000	A0A1S2YZ27;A0A1S2XMF6;A0A1S2Y9D8;A0A1S2XEP3;A0A1S2YP33	8.99403e+08	1.15732e+09	0.531729	0.80276	0.670312	0.951133	0.777145	-1.28676
SPIYSNR	A0A1S2XQ88	742730000	427420000	315270000	444320000	470160000	269430000	A0A1S2XQ88	3.94637e+08	495140000	0.533176	0.312845	0.388866	0.951133	0.79702	-1.25467
NPIYSNK	A0A1S2XQR4;A0A1S2Y087;Q304D4	1043400000	1233300000	792480000	510540000	809160000	513100000	A0A1S2XQR4;A0A1S2Y087;Q304D4	6.10933e+08	1023060000	0.067069	0.500218	0.750157	0.938402	0.597163	-1.67459
IIGVDLVSSRF	A0A1S2YBZ6;A0A1S2YDH0	265780000	215630000	313990000	232510000	247470000	307690000	A0A1S2YBZ6;A0A1S2YDH0	2.62557e+08	2.65133e+08	0.947289	0.519328	0.789545	0.997256	0.990282	-1.00981
SRSPIY	A0A1S2XQ88	285710000	132930000	118060000	110020000	105100000	55182000	A0A1S2XQ88	9.01007e+07	178900000	0.234104	0.053311	0.194345	0.938402	0.503637	-1.98556
IGGIGTVPVGR	A0A1S2XHQ9	1368500000	2373500000	3036000000	2460900000	2695200000	2761100000	A0A1S2XHQ9	2.63907e+09	2.25933e+09	0.517218	0.194648	0.0717487	0.951075	1.16807	1.16807
SRNPIY	A0A1S2XQR4;A0A1S2Y087;Q304D4	1324700000	696800000	691190000	567290000	552160000	344400000	A0A1S2XQR4;A0A1S2Y087;Q304D4	487950000	904230000	0.177489	0.120548	0.210333	0.938402	0.53963	-1.85312
SSNPF	A0A1S2XSB9;A0A1S2YZW8	2081600000	1640000000	1979600000	2291000000	1372900000	516980000	A0A1S2XSB9;A0A1S2YZW8	1.39363e+09	1900400000	0.4289	0.421582	0.12976	0.938402	0.733333	-1.36364
IKTVTSF	A0A3Q7XNW1;A0A1S2XSB9	820570000	735990000	687050000	903200000	992630000	1150300000	A0A3Q7XNW1;A0A1S2XSB9	1.01538e+09	747870000	0.0455449	0.841009	0.44913	0.938402	1.35769	1.35769
ATISIGSR	A0A1S2XV08	888070000	1847100000	2808400000	2308300000	2868800000	848150000	A0A1S2XV08	2.00842e+09	1.84786e+09	0.854118	0.22554	0.916519	0.996783	1.08689	1.08689
GPSFVR	A0A3Q7K771	1095100000	671140000	570820000	576440000	479800000	225970000	A0A3Q7K771	4.27403e+08	779020000	0.15216	0.548998	0.591979	0.938402	0.548642	-1.82268
HQIIEVK	A0A1S3E1N3	910970000	496420000	598480000	644910000	492220000	285230000	A0A1S3E1N3	474120000	6.68623e+08	0.299398	0.808173	0.820957	0.938402	0.709099	-1.41024
NPIYSNKY	A0A1S2XQR4;Q304D4	1715600000	1619900000	1416800000	1515300000	1295300000	641300000	A0A1S2XQR4;Q304D4	1.15063e+09	1584100000	0.235241	0.136952	0.203507	0.938402	0.726364	-1.37672
IILGPK	A0A3Q7K771	313390000	395710000	364010000	444270000	450790000	399350000	A0A3Q7K771	431470000	3.57703e+08	0.0718576	0.64465	0.622845	0.938402	1.20622	1.20622
VNSVEIK	A0A1S2XQ88	537260000	504380000	325960000	650660000	457560000	195050000	A0A1S2XQ88	4.34423e+08	4.55867e+08	0.893793	0.882634	0.394524	0.997256	0.952961	-1.04936
ITLLDTSNF	A0A1S2XVG1	312020000	420870000	90362000	416350000	224500000	846220000	A0A1S2XVG1	495690000	2.74417e+08	0.364453	0.434965	0.435185	0.938402	1.80634	1.80634
YVTGATHY	A0A1S2XSP2	1034000000	572800000	607650000	742210000	530400000	224640000	A0A1S2XSP2	4.99083e+08	738150000	0.32067	0.838929	0.986739	0.938402	0.676127	-1.47901
ITGQVLHPNGGTIVN	A0A1S2XVM2	172540000	215890000	147110000	241800000	166190000	223140000	A0A1S2XVM2	2.10377e+08	1.78513e+08	0.35367	0.537317	0.875024	0.938402	1.17849	1.17849
GFPTIK	A0A1S2YBR2;A0A1S2XLB4	77309000	54874000	62812000	82321000	66627000	79189000	A0A1S2YBR2;A0A1S2XLB4	7.60457e+07	6.49983e+07	0.252	0.558744	0.693069	0.938402	1.16996	1.16996
VFY	A0A1S2XVG1;A0A1S2YZ56;A0A1S2YKU2;A0A1S2XXF2;A0A1S2YGS3;A0A1S2XYM9;A0A1S2XGX7	3502100000	1474400000	1552500000	1834500000	1761600000	2780900000	A0A1S2XVG1;A0A1S2YZ56;A0A1S2YKU2;A0A1S2XXF2;A0A1S2YGS3;A0A1S2XYM9;A0A1S2XGX7	2.12567e+09	2.17633e+09	0.949829	0.112922	0.391716	0.997256	0.976719	-1.02384
VIQVNK	A0A1S2XBN2	103260000	65320000	77103000	52990000	70578000	27163000	A0A1S2XBN2	5.02437e+07	8.18943e+07	0.134878	0.962872	0.882084	0.938402	0.613518	-1.62994
WTY	A0A1S3E1N3	339590000	154340000	127230000	170060000	181860000	242720000	A0A1S3E1N3	1.98213e+08	2.07053e+08	0.909676	0.281838	0.205353	0.997256	0.957306	-1.0446
SPIY	A0A1S2XQ88;A0A1S2XYZ0;Q9AT06;A0A3Q7K7U2	321460000	318810000	509240000	706870000	336820000	39586000	A0A1S2XQ88;A0A1S2XYZ0;Q9AT06;A0A3Q7K7U2	361092000	383170000	0.921772	0.688852	0.193995	0.997256	0.942381	-1.06114
PSLY	A0A1S2YCQ6;A0A1S2XZX4	321460000	318810000	509240000	706870000	336820000	39586000	A0A1S2YCQ6;A0A1S2XZX4	361092000	383170000	0.921772	0.688852	0.193995	0.997256	0.942381	-1.06114
NIIRPAR	A0A1S2XVG1	147420000	77876000	129310000	77552000	128210000	23665000	A0A1S2XVG1	7.64757e+07	118202000	0.326083	0.430522	0.642656	0.938402	0.646991	-1.54562
LIG	A0A3Q7XWI9;A0A1S3EAM4;A0A1S2YAJ3;A0A1S2YY53	422330000	251810000	408630000	302570000	267650000	110740000	A0A3Q7XWI9;A0A1S3EAM4;A0A1S2YAJ3;A0A1S2YY53	2.26987e+08	3.60923e+08	0.171675	0.590835	0.923928	0.938402	0.628905	-1.59006
VIIYGDGTAK	A0A1S2Y8F1	1024400000	1473000000	1937400000	1567300000	2483600000	1006200000	A0A1S2Y8F1	1685700000	1.47827e+09	0.706298	0.54623	0.542535	0.990744	1.14032	1.14032
KIGGIGTVPVGR	A0A1S2XHQ9	318000000	626000000	745970000	517120000	781730000	727240000	A0A1S2XHQ9	6.75363e+08	5.63323e+08	0.505881	0.30606	0.569393	0.948568	1.19889	1.19889
VAF	A0A1S2XVM2;A0A1S2XWR3;A0A1S2XRH3;A0A1S2XR23;A0A1S2XMX6;A0A1S3E730;A0A1S3E8Y5;A0A1S2YKB0;A0A067XTI7	1455200000	853540000	985180000	977820000	813620000	361540000	A0A1S2XVM2;A0A1S2XWR3;A0A1S2XRH3;A0A1S2XR23;A0A1S2XMX6;A0A1S3E730;A0A1S3E8Y5;A0A1S2YKB0;A0A067XTI7	717660000	1.09797e+09	0.216531	0.628536	0.990922	0.938402	0.653622	-1.52994
NMHIGLINMEPR	A0A1S2YKD9	337450000	726220000	708180000	605150000	788650000	652150000	A0A1S2YKD9	6.81983e+08	5.90617e+08	0.559857	0.164953	0.316512	0.963121	1.1547	1.1547
ITGQVLHPNGGTIVNA	A0A1S2XVM2	577070000	856140000	849530000	681780000	950370000	806920000	A0A1S2XVM2	8.13023e+08	7.60913e+08	0.687847	0.679219	0.830488	0.990744	1.06848	1.06848
ITITNDKGR	A0A3Q7XXP6;A0A1S2YJT8;A0A1S2YP37	299440000	178490000	238500000	142120000	242780000	90680000	A0A3Q7XXP6;A0A1S2YJT8;A0A1S2YP37	1.58527e+08	238810000	0.23363	0.907115	0.756559	0.938402	0.663819	-1.50643
VSFTVAR	A0A1S2XYD5	7706100	17580000	26061000	24943000	30527000	18335000	A0A1S2XYD5	2.46017e+07	17115700	0.313897	0.742799	0.609858	0.938402	1.43737	1.43737
VKQGDVF	A0A1S2YZ56	72590000	32655000	30296000	35739000	35399000	42388000	A0A1S2YZ56	37842000	4.51803e+07	0.648038	0.0106472	0.0571249	0.98525	0.837577	-1.19392
TIDPNGLHIPSFSPSPQ	A0A1S2XVG1	285730000	327170000	246590000	338790000	294850000	245880000	A0A1S2XVG1	2.93173e+08	2.86497e+08	0.860206	0.409862	0.856964	0.996783	1.0233	1.0233
IIGASSL	A0A1S3E9B8	1001700000	847610000	516610000	526360000	449940000	833220000	A0A1S3E9B8	6.03173e+08	788640000	0.374693	0.259206	0.800566	0.938402	0.764827	-1.30748
TLLHPSSK	A0A1S2XBN2	962020000	530690000	729880000	500100000	579220000	200320000	A0A1S2XBN2	4.26547e+08	7.40863e+08	0.13833	0.898802	0.922428	0.938402	0.575743	-1.73689
SPIYSNKF	A0A1S2XYZ0	385000000	402610000	249690000	224610000	401770000	449930000	A0A1S2XYZ0	358770000	3.45767e+08	0.885036	0.142593	0.661736	0.997256	1.03761	1.03761
HQNIDSSSSPDIY	A0A1S2XSB9	28288000	13771000	13554000	21273000	17798000	21903000	A0A1S2XSB9	2.03247e+07	1.85377e+07	0.753152	0.547469	0.130818	0.990744	1.0964	1.0964
IIEYK	A0A1S2YW28	1125300000	500970000	414580000	527920000	505180000	507040000	A0A1S2YW28	513380000	6.80283e+08	0.533761	0.00103277	0.00310545	0.95115	0.754656	-1.32511
QTVAVGVIK	A0A1S2XHQ9	249450000	183290000	230010000	336370000	210730000	284560000	A0A1S2XHQ9	277220000	2.20917e+08	0.265135	0.900708	0.447383	0.938402	1.25486	1.25486
TSLAPGSGVVTK	A0A1S2YZ27;A0A1S2Z8R6	65457000	40537000	39317000	32117000	38337000	48724000	A0A1S2YZ27;A0A1S2Z8R6	39726000	48437000	0.436249	0.215461	0.486338	0.938402	0.820158	-1.21928
VETGVIKPGVIVTF	A0A1S2XHQ9	59460000	42044000	78310000	47501000	43231000	81674000	A0A1S2XHQ9	5.74687e+07	59938000	0.885344	0.161123	0.849894	0.997256	0.958802	-1.04297
TFPTYDPR	A0A1S2YRP8	79036000	45772000	47420000	53070000	28157000	56742000	A0A1S2YRP8	4.59897e+07	5.74093e+07	0.463794	0.76317	0.813697	0.945985	0.801083	-1.24831
VSLIR	A0A1S2XVG1	1070100000	1086000000	1141300000	1868100000	1372000000	676180000	A0A1S2XVG1	1.30543e+09	1.09913e+09	0.61145	0.619769	0.00980042	0.978363	1.18769	1.18769
FNSPFSF	A0A3Q7XNW1	47459000	10385000	14572000	26975000	9758100	24687000	A0A3Q7XNW1	2.04734e+07	2.41387e+07	0.796025	0.228094	0.348529	0.990744	0.848156	-1.17903
NIVSALDK	A0A1S2XVJ8	818310000	390300000	305810000	374880000	270080000	759860000	A0A1S2XVJ8	4.68273e+08	5.04807e+08	0.874829	0.0720839	0.936149	0.996783	0.927629	-1.07802
VVVNIPTTLR	A0A1S2YLU9	37699000	102810000	146150000	92337000	194160000	68358000	A0A1S2YLU9	118285000	95553000	0.672656	0.904977	0.799188	0.990744	1.2379	1.2379
GVLIVNNAR	A0A1S2XJS8	36155000	27685000	27224000	32456000	20160000	20898000	A0A1S2XJS8	2.45047e+07	3.03547e+07	0.306471	0.61614	0.691943	0.938402	0.807278	-1.23873
TVPNVFIGGK	A0A1S2YBK7	107630000	246350000	183000000	242350000	236310000	231910000	A0A1S2YBK7	2.36857e+08	1.78993e+08	0.285447	0.0288474	0.013759	0.938402	1.32327	1.32327
TTGSYTY	A0A1S2Y8R4	123000000	77869000	87695000	98635000	89595000	32992000	A0A1S2Y8R4	7.37407e+07	96188000	0.42172	0.535989	0.613344	0.938402	0.766631	-1.30441
NVVLQHVK	A0A1S2YMJ8	39972000	61948000	62481000	103710000	86008000	24085000	A0A1S2YMJ8	7.12677e+07	5.48003e+07	0.571835	0.910333	0.174113	0.969684	1.3005	1.3005
LIQNIK	A0A3Q7K771	26190000	43079000	43632000	34921000	40969000	14586000	A0A3Q7K771	3.01587e+07	3.76337e+07	0.493016	0.210375	0.677077	0.945985	0.801375	-1.24786
VGIGL	A0A1S2YFR6	165590000	88581000	90123000	75831000	101020000	193180000	A0A1S2YFR6	1.23344e+08	1.14765e+08	0.855213	0.101517	0.671133	0.996783	1.07475	1.07475
GVLGL	A0A1S2XVG1;A0A1S2Z6F7	165590000	88581000	90123000	75831000	101020000	193180000	A0A1S2XVG1;A0A1S2Z6F7	1.23344e+08	1.14765e+08	0.855213	0.101517	0.671133	0.996783	1.07475	1.07475
SPIYSNK	A0A1S2XYZ0	403290000	222400000	296930000	221940000	294620000	118840000	A0A1S2XYZ0	211800000	307540000	0.260951	0.85045	0.970919	0.938402	0.688691	-1.45203
NIIPSSTGAAK	A0A3Q7K878;A0A1S2YBD0;A0A1S2XHT6	883580000	553600000	614900000	500450000	422210000	452000000	A0A3Q7K878;A0A1S2YBD0;A0A1S2XHT6	458220000	6.84027e+08	0.14998	0.166422	0.0995094	0.938402	0.669886	-1.49279
GQMLVVPQ	A0A1S2XVG1	500730000	369900000	309140000	277420000	348760000	683960000	A0A1S2XVG1	4.36713e+08	3.93257e+08	0.774157	0.205803	0.336853	0.990744	1.1105	1.1105
NTVIPTKK	A0A1S2YEC8	76467000	47961000	77557000	48339000	62276000	31506000	A0A1S2YEC8	4.73737e+07	6.73283e+07	0.204345	0.523914	0.914022	0.938402	0.703622	-1.42122
IPPGVPYWTY	A0A1S3E1N3	2750900	2123700	1858700	3387100	4669000	9148400	A0A1S3E1N3	5.73483e+06	2.24443e+06	0.181187	0.0653755	0.0484571	0.938402	2.55514	2.55514
IYDYDVY	A0A1S2XBN2;A0A3Q7YAD4;A0A1S2YZ86	142220000	65745000	54778000	88768000	75734000	217780000	A0A1S2XBN2;A0A3Q7YAD4;A0A1S2YZ86	1.27427e+08	87581000	0.502405	0.139212	0.535465	0.946643	1.45497	1.45497
NLESGDIMR	A0A1S2XVJ8	838830000	382390000	318400000	515790000	495470000	846270000	A0A1S2XVJ8	6.19177e+08	5.13207e+08	0.626556	0.196491	0.647486	0.978955	1.20649	1.20649
LLDHHDSIMPY	A0A1S2XBN2	454290000	299030000	130170000	349020000	237380000	748720000	A0A1S2XBN2	445040000	2.94497e+08	0.462295	0.561544	0.530652	0.945985	1.51119	1.51119
NVQGDIGRR	A0A1S2XY68	326480000	96694000	196280000	109000000	120450000	51455000	A0A1S2XY68	93635000	2.06485e+08	0.226378	0.247624	0.188028	0.938402	0.453472	-2.20521
IDTSSF	A0A3Q7XNW1;A0A1S2XSB9	866230000	645830000	824980000	832980000	624910000	357450000	A0A3Q7XNW1;A0A1S2XSB9	6.05113e+08	7.79013e+08	0.34144	0.202726	0.387365	0.938402	0.776769	-1.28738
SGVTGLLNR	A0A1S2XBN2	9724300	30460000	21624000	24198000	25674000	35105000	A0A1S2XBN2	2.83257e+07	2.06028e+07	0.34124	0.76375	0.486252	0.938402	1.37485	1.37485
YPVSGPGGNQR	A0A1S2XUA4	87675000	38083000	55443000	40650000	37297000	17442000	A0A1S2XUA4	3.17963e+07	6.04003e+07	0.178276	0.418583	0.396149	0.938402	0.526426	-1.8996
ITHTIPF	A0A1S2YBZ6	22317000	51585000	30415000	28912000	29198000	28827000	A0A1S2YBZ6	28979000	3.47723e+07	0.575022	0.0136992	0.000620363	0.971225	0.833392	-1.19991
GIPNSISI	A0A1S2XBN2;A0A3Q7YAD4	263090000	172560000	144540000	176310000	162080000	375260000	A0A1S2XBN2;A0A3Q7YAD4	2.37883e+08	1.93397e+08	0.606314	0.0618048	0.423422	0.975512	1.23003	1.23003
QGIIPMKN	A0A3Q7K771	18869000	105640000	114020000	127740000	122250000	25043000	A0A3Q7K771	9.16777e+07	7.95097e+07	0.800945	0.0323814	0.907206	0.990744	1.15304	1.15304
SGFF	A0A1S2YB75;A0A1S2Y9L1;A0A060A425;A0A1S2XJF4	52594000	47500000	33625000	33072000	46177000	64524000	A0A1S2YB75;A0A1S2Y9L1;A0A060A425;A0A1S2XJF4	4.79243e+07	44573000	0.773449	0.574343	0.554523	0.990744	1.07519	1.07519
GSLF	A0A1S2XVJ8;A0A1S2XXQ4;M4I787;A0A1S2XLI0;A0A1S2XA57	226710000	102780000	109830000	142040000	105170000	175790000	A0A1S2XVJ8;A0A1S2XXQ4;M4I787;A0A1S2XLI0;A0A1S2XA57	141000000	146440000	0.911629	0.17776	0.407573	0.997256	0.962852	-1.03858
VGTF	A0A3Q7XVV9	226710000	102780000	109830000	142040000	105170000	175790000	A0A3Q7XVV9	141000000	146440000	0.911629	0.17776	0.407573	0.997256	0.962852	-1.03858
SGIF	A0A1S3EAM4;A0A1S2XXF2;A0A1S2XE30	226710000	102780000	109830000	142040000	105170000	175790000	A0A1S3EAM4;A0A1S2XXF2;A0A1S2XE30	141000000	146440000	0.911629	0.17776	0.407573	0.997256	0.962852	-1.03858
TIDPNGLHIPSF	A0A1S2XVG1	51298000	25889000	21125000	32950000	39453000	81163000	A0A1S2XVG1	5.11887e+07	3.27707e+07	0.369166	0.329375	0.552749	0.938402	1.56203	1.56203
ANLSPGDVF	A0A1S2XYZ0	1115100000	255980000	340920000	438530000	278370000	904950000	A0A1S2XYZ0	5.40617e+08	5.70667e+08	0.932698	0.0897927	0.639537	0.997256	0.947342	-1.05558
SMSDRF	A0A1S2XSB9	121340000	61318000	63116000	74571000	57564000	38431000	A0A1S2XSB9	5.68553e+07	8.19247e+07	0.341943	0.201276	0.435748	0.938402	0.693995	-1.44093
GSGIVAAR	A0A1S2YF29;A0A1S2Y2A7	20505000	19937000	15002000	9018900	13073000	7547100	A0A1S2YF29;A0A1S2Y2A7	9.87967e+06	1.84813e+07	0.0233555	0.49356	0.943553	0.938402	0.534575	-1.87064
LKSSNPF	A0A1S2XSB9	258700000	173290000	122110000	186670000	193480000	139800000	A0A1S2XSB9	1.73317e+08	184700000	0.811284	0.723372	0.303404	0.992707	0.938369	-1.06568
VSLIDTSSF	A0A3Q7XNW1;A0A1S2XSB9	473780000	125270000	139930000	245990000	140420000	407420000	A0A3Q7XNW1;A0A1S2XSB9	264610000	2.46327e+08	0.901633	0.111817	0.632609	0.997256	1.07422	1.07422
SNPVDFPYR	A0A1S2XH76	717510000	515670000	304100000	458650000	418780000	801800000	A0A1S2XH76	5.59743e+08	5.12427e+08	0.794986	0.674519	0.981384	0.990744	1.09234	1.09234
ADVFNPR	A0A1S3E1N3	732690000	409920000	450060000	593450000	411600000	337950000	A0A1S3E1N3	4.47667e+08	530890000	0.55016	0.327746	0.714818	0.960821	0.843238	-1.1859
SSDFLTY	A0A1S2XBN2;A0A3Q7YAD4;A0A1S2YZ86	287930000	106000000	89610000	128590000	135680000	299370000	A0A1S2XBN2;A0A3Q7YAD4;A0A1S2YZ86	187880000	161180000	0.768232	0.0492803	0.869184	0.990744	1.16565	1.16565
LVVPQNF	A0A1S2XVG1;A0A1S3E1N3	276850000	100900000	152500000	219610000	128730000	406330000	A0A1S2XVG1;A0A1S3E1N3	2.51557e+08	176750000	0.490539	0.488621	0.577317	0.945985	1.42323	1.42323
GIVNGGLKPK	A0A1S2XV08	43512000	82542000	100390000	77674000	64350000	17901000	A0A1S2XV08	5.33083e+07	7.54813e+07	0.420432	0.860686	0.923671	0.938402	0.706245	-1.41594
VKESIIR	A0A1S3E1N3	23849000	12840000	17454000	12832000	15063000	12582000	A0A1S3E1N3	1.34923e+07	1.80477e+07	0.28756	0.0534716	0.117878	0.938402	0.747594	-1.33762
VYLPR	A0A1S2XBN2	309820000	377190000	361640000	466960000	313900000	156080000	A0A1S2XBN2	3.12313e+08	349550000	0.721665	0.661104	0.101066	0.990744	0.893473	-1.11923
LHQNIGSSSSPD	A0A3Q7XNW1	10607000	8059200	7393700	8079500	6741600	2917000	A0A3Q7XNW1	5912700	8.68663e+06	0.216884	0.463534	0.569549	0.938402	0.680666	-1.46915
GNK	A0A1S2XBN2;A0A3Q7XWI9;A0A1S2XRH3;A0A1S2Z962;A0A1S2YCZ2;A0A1S2XV90	358330000	154210000	169910000	163270000	179750000	300560000	A0A1S2XBN2;A0A3Q7XWI9;A0A1S2XRH3;A0A1S2Z962;A0A1S2YCZ2;A0A1S2XV90	2.14527e+08	2.27483e+08	0.878188	0.0392567	0.604166	0.996783	0.943043	-1.0604
GGGK	A0A1S3E3A7;A0A1S2YB75;A0A1S2XRH3;A0A1S3E4C9;A0A1S2XR23;A0A1S2XFT2;A0A1S2YD23;A0A1S2YZW8;A0A1S2XRP7;A0A1S2XAS4	358330000	154210000	169910000	163270000	179750000	300560000	A0A1S3E3A7;A0A1S2YB75;A0A1S2XRH3;A0A1S3E4C9;A0A1S2XR23;A0A1S2XFT2;A0A1S2YD23;A0A1S2YZW8;A0A1S2XRP7;A0A1S2XAS4	2.14527e+08	2.27483e+08	0.878188	0.0392567	0.604166	0.996783	0.943043	-1.0604
NGK	A0A1S2XBN2;A0A1S2XXF2;A0A1S2YZ86;A0A1S2YK61;A0A1S3E730;A0A1S2Z0T9;A0A1S2YGY7	358330000	154210000	169910000	163270000	179750000	300560000	A0A1S2XBN2;A0A1S2XXF2;A0A1S2YZ86;A0A1S2YK61;A0A1S3E730;A0A1S2Z0T9;A0A1S2YGY7	2.14527e+08	2.27483e+08	0.878188	0.0392567	0.604166	0.996783	0.943043	-1.0604
TDSFIAQ	A0A1S2YAU0	146330000	116510000	128550000	154980000	77218000	42773000	A0A1S2YAU0	91657000	1.30463e+08	0.363122	0.509119	0.130104	0.938402	0.70255	-1.42339
TPLIPSSF	A0A1S2XVM2	70515000	42026000	19505000	34987000	33202000	57249000	A0A1S2XVM2	4.18127e+07	4.40153e+07	0.903147	0.852553	0.42885	0.997256	0.949957	-1.05268
FSY	A0A1S2XVM2;A0A1S2XWR3;A0A1S2XBA8;A0A1S2Z3S2;A0A1S2XT50;A0A1S2XFL3	346940000	213020000	236310000	279920000	261760000	87642000	A0A1S2XVM2;A0A1S2XWR3;A0A1S2XBA8;A0A1S2Z3S2;A0A1S2XT50;A0A1S2XFL3	209774000	2.65423e+08	0.498873	0.674543	0.62215	0.945985	0.790337	-1.26528
VVEVSTSK	A0A1S2YP21	10724000	15011000	10592000	7823100	14665000	3841600	A0A1S2YP21	8.77657e+06	12109000	0.413026	0.586476	0.346986	0.938402	0.724797	-1.3797
GGFVSNFPGDVPR	A0A1S2YU99	51591000	38948000	45824000	56012000	40003000	62101000	A0A1S2YU99	5.27053e+07	4.54543e+07	0.404343	0.682591	0.467998	0.938402	1.15952	1.15952
RGIPNSISI	A0A1S2XBN2;A0A3Q7YAD4	131310000	254170000	232630000	206040000	262840000	284020000	A0A1S2XBN2;A0A3Q7YAD4	2.50967e+08	2.06037e+08	0.380055	0.400185	0.54576	0.938402	1.21807	1.21807
VLNPNDRNTF	A0A1S2XQR4;A0A1S2XQ88	95868000	60402000	71235000	78103000	85139000	98039000	A0A1S2XQR4;A0A1S2XQ88	8.70937e+07	75835000	0.414999	0.775686	0.470264	0.938402	1.14846	1.14846
GTSTK	A0A1S2YFF1;A0A1S3E8Z3	128940000	72929000	83826000	103270000	96084000	107230000	A0A1S2YFF1;A0A1S3E8Z3	1.02195e+08	9.52317e+07	0.726171	0.964842	0.0733886	0.990744	1.07312	1.07312
TLPY	A0A3Q7YAD4;A0A1S2YZ56;A0A1S2YM45	128940000	72929000	83826000	103270000	96084000	107230000	A0A3Q7YAD4;A0A1S2YZ56;A0A1S2YM45	1.02195e+08	9.52317e+07	0.726171	0.964842	0.0733886	0.990744	1.07312	1.07312
STTTGHLIYK	A0A1S2XHQ9	53736000	88171000	93468000	92618000	88526000	18098000	A0A1S2XHQ9	66414000	7.84583e+07	0.68803	0.0236089	0.417147	0.990744	0.846488	-1.18135
VVFK	A0A1S2XVG1	244310000	295990000	198570000	208140000	238430000	110720000	A0A1S2XVG1	1.85763e+08	246290000	0.279226	0.711513	0.693441	0.938402	0.754246	-1.32583
VLHPNGGTIVNA	A0A1S2XVM2	23845000	39959000	18757000	27089000	31794000	38633000	A0A1S2XVM2	3.25053e+07	2.75203e+07	0.53898	0.716744	0.429267	0.951672	1.18114	1.18114
GSNVVSSIGETVGK	A0A1S2XET4	375510000	448150000	367160000	375210000	418280000	605310000	A0A1S2XET4	4.66267e+08	396940000	0.435864	0.0280613	0.234562	0.938402	1.17465	1.17465
NRHGPVQMPY	A0A1S2XBN2	111530000	121940000	161010000	157660000	152890000	81394000	A0A1S2XBN2	130648000	1.31493e+08	0.978341	0.32957	0.540566	0.997256	0.993571	-1.00647
VKIGIN(+.98)GFGR	A0A3Q7K878	1752800	7752100	9869200	5115100	15615000	7300800	A0A3Q7K878	9.34363e+06	6.45803e+06	0.514964	0.879027	0.730027	0.951075	1.44682	1.44682
LINSPVVR	A0A1S2YJS6	4967600	8351000	10511000	11428000	10650000	8787000	A0A1S2YJS6	1.02883e+07	7943200	0.285177	0.317981	0.380041	0.938402	1.29524	1.29524
MADVAGY	A0A1S2XSP2	94170000	52508000	33656000	72312000	53244000	184590000	A0A1S2XSP2	103382000	6.01113e+07	0.410698	0.095311	0.318845	0.938402	1.71984	1.71984
GVREDIMR	A0A1S2YKD9	92823000	54571000	39913000	48319000	32406000	25446000	A0A1S2YKD9	3.53903e+07	6.24357e+07	0.222555	0.281686	0.310249	0.938402	0.566829	-1.7642
AWITR	A0A1S2XSM5	20280000	33044000	41811000	53304000	37001000	9576200	A0A1S2XSM5	3.32937e+07	3.17117e+07	0.918575	0.9527	0.385385	0.997256	1.04989	1.04989
FMPNVPSPIEHK	A0A1S2YB75	161140000	488520000	400200000	424460000	486060000	445350000	A0A1S2YB75	4.51957e+08	3.49953e+08	0.406934	0.018171	0.0697026	0.938402	1.29148	1.29148
IISPDLQ	A0A1S2XVG1	300740000	117240000	81204000	132880000	109910000	299600000	A0A1S2XVG1	1.80797e+08	1.66395e+08	0.881411	0.0345048	0.870954	0.997256	1.08655	1.08655
VIPGPADKPMIVVNY	A0A1S2YP37	9499300	37356000	50961000	50083000	57403000	34315000	A0A1S2YP37	47267000	3.26054e+07	0.368147	0.352576	0.47279	0.938402	1.44967	1.44967
IYVPHGIPL	A0A1S2XBX5	4035900	6923900	3479800	5038300	8380400	4301600	A0A1S2XBX5	5.90677e+06	4813200	0.544033	0.355112	0.838183	0.957394	1.2272	1.2272
PTLK	A0A3Q7YAD4;A0A1S2YGS3;A0A1S2XZ34;A0A1S2YF29;A0A1S2Y2A7	65063000	45467000	46270000	65572000	48396000	64784000	A0A3Q7YAD4;A0A1S2YGS3;A0A1S2XZ34;A0A1S2YF29;A0A1S2Y2A7	59584000	5.22667e+07	0.438909	0.0202069	0.865458	0.938402	1.14	1.14
TVVVDLKDK	A0A1S2XET4	75316000	86285000	62510000	79891000	60487000	52153000	A0A1S2XET4	64177000	7.47037e+07	0.382961	0.75694	0.821304	0.938402	0.859088	-1.16403
VVAVGPGSR	A0A1S2YIG4	13207000	19020000	9968700	20708000	18627000	9630000	A0A1S2YIG4	1.63217e+07	1.40652e+07	0.629747	0.203651	0.753235	0.978955	1.16043	1.16043
TVTSF	A0A3Q7XNW1;A0A1S2XSB9	789360000	410680000	509600000	531330000	457160000	429400000	A0A3Q7XNW1;A0A1S2XSB9	472630000	569880000	0.484992	0.0480155	0.136729	0.945985	0.82935	-1.20576
TIAY	A0A1S2XQR4;A0A1S2XQ88;A0A1S2XYZ0;A0A1S2Y7T1	236800000	184220000	276790000	460660000	267280000	76462000	A0A1S2XQR4;A0A1S2XQ88;A0A1S2XYZ0;A0A1S2Y7T1	268134000	2.32603e+08	0.782208	0.74061	0.11327	0.990744	1.15275	1.15275
TGQVLHPNGGVIVNA	A0A1S2YP40	558870000	643340000	484830000	530260000	432930000	540040000	A0A1S2YP40	5.01077e+08	5.62347e+08	0.348526	0.931914	0.713646	0.938402	0.891046	-1.12228
LHQNIGSSSSPDIY	A0A3Q7XNW1	2314600000	1350700000	957680000	1558900000	1027300000	2259200000	A0A3Q7XNW1	1.61513e+09	1.54099e+09	0.897198	0.249132	0.877303	0.997256	1.04811	1.04811
ILVVL	A0A1S2XQR4;A0A1S2XQ88;A0A1S2Y087;A0A1S2XYZ0	15559000	34526000	7911800	18303000	15396000	17306000	A0A1S2XQR4;A0A1S2XQ88;A0A1S2Y087;A0A1S2XYZ0	1.70017e+07	1.93323e+07	0.796635	0.137117	0.0261411	0.990744	0.879445	-1.13708
AIGDIGGTGK	A0A1S2XET4	294420000	187150000	191250000	172890000	175800000	108580000	A0A1S2XET4	1.52423e+08	2.24273e+08	0.171142	0.251385	0.559329	0.938402	0.679632	-1.47138
TVIINSEGVTR	A0A1S2YA02	84332000	42610000	23157000	29519000	35923000	62020000	A0A1S2YA02	4.24873e+07	50033000	0.737667	0.463118	0.463187	0.990744	0.849186	-1.1776
NDVSYPVR	A0A1S2XHJ1	11300000	22311000	24257000	18801000	18383000	13909000	A0A1S2XHJ1	17031000	1.92893e+07	0.643044	0.810728	0.261734	0.98525	0.882923	-1.1326
SLPHPDGDNSGVVSQ	A0A3Q7YAD4	77386000	51303000	47633000	73601000	58864000	113650000	A0A3Q7YAD4	8.20383e+07	58774000	0.300611	0.294687	0.490833	0.938402	1.39583	1.39583
SFPHIR	A0A1S2YKY0	10469000	16244000	23273000	19622000	23322000	5278500	A0A1S2YKY0	1.60742e+07	16662000	0.934202	0.422596	0.620638	0.997256	0.96472	-1.03657
SVLHPIHK	A0A3Q7YAD4	34520000	38987000	78448000	48834000	69726000	14569000	A0A3Q7YAD4	4.43763e+07	5.06517e+07	0.783132	0.86785	0.858292	0.990744	0.876108	-1.14141
HSDPNPTPTPGEPMK	A0A1S2XCR9	168250000	96449000	94355000	81935000	108020000	39469000	A0A1S2XCR9	7.64747e+07	1.19685e+08	0.243904	0.608866	0.805268	0.938402	0.638968	-1.56502
VTNLK	A0A1S2YDH0;A0A1S2Y6L4	295770000	164440000	152290000	153630000	132540000	98656000	A0A1S2YDH0;A0A1S2Y6L4	1.28275e+08	2.04167e+08	0.235035	0.068762	0.217418	0.938402	0.628287	-1.59163
SLNLK	A0A1S2YD23;A0A1S2XDF0	295770000	164440000	152290000	153630000	132540000	98656000	A0A1S2YD23;A0A1S2XDF0	1.28275e+08	2.04167e+08	0.235035	0.068762	0.217418	0.938402	0.628287	-1.59163
TWNPNNR	A0A1S2XSB9	324810000	136170000	177550000	202050000	148290000	66935000	A0A1S2XSB9	1.39092e+08	2.12843e+08	0.355075	0.675416	0.637586	0.938402	0.653493	-1.53024
IGIN(+.98)GFGR	A0A3Q7K878;A0A1S2YBD0;A0A1S2XHT6	72037000	46169000	36680000	19515000	49977000	67672000	A0A3Q7K878;A0A1S2YBD0;A0A1S2XHT6	4.57213e+07	5.16287e+07	0.755112	0.819258	0.719335	0.990744	0.88558	-1.1292
ITTVTTSWLDGR	A0A1S2Y8B9	22536000	42310000	53164000	43772000	55188000	19532000	A0A1S2Y8B9	3.94973e+07	3.93367e+07	0.991292	0.245512	0.840767	0.997803	1.00408	1.00408
VLNPNDRNSF	A0A1S2Y087	21960000	8688300	11796000	10530000	9873000	15503000	A0A1S2Y087	1.19687e+07	14148100	0.656009	0.169296	0.32759	0.989101	0.845956	-1.18209
VPAGTPMYL	A0A1S2XVJ8	845640000	404210000	372350000	612070000	497650000	1819300000	A0A1S2XVJ8	976340000	5.40733e+08	0.416285	0.0231751	0.231345	0.938402	1.80559	1.80559
VQVVNNEGK	A0A1S3E1N3	338290000	186390000	333740000	228670000	313060000	78888000	A0A1S3E1N3	2.06873e+08	286140000	0.407039	0.295434	0.691251	0.938402	0.722977	-1.38317
LTGVPTLIR	A0A1S2Z192	42445000	76518000	101150000	101440000	118530000	92326000	A0A1S2Z192	1.04099e+08	73371000	0.20544	0.478658	0.337138	0.938402	1.4188	1.4188
FIDTSSK	A0A1S2XYD5	13446000	5942100	6573000	8057400	6211900	3764900	A0A1S2XYD5	6011400	8653700	0.400811	0.198712	0.420174	0.938402	0.694662	-1.43955
MIPTKPMVVETF	A0A1S2XHQ9	161970000	237310000	144620000	391180000	228780000	507990000	A0A1S2XHQ9	3.75983e+08	181300000	0.126193	0.284414	0.220499	0.938402	2.07382	2.07382
DTLDMIK	A0A1S2XVM2	764140000	347220000	264350000	496350000	423520000	828670000	A0A1S2XVM2	5.82847e+08	458570000	0.566944	0.434657	0.786206	0.968068	1.27101	1.27101
VGGFPR	A0A1S2XVZ6	36519000	31096000	35954000	29379000	35541000	12685000	A0A1S2XVZ6	2.58683e+07	34523000	0.331852	0.0211372	0.122238	0.938402	0.749307	-1.33457
TSAATTTTGSTTTTA	A0A1S2XSP2	66586000	818580	17009000	32230000	21170000	9930800	A0A1S2XSP2	2.11103e+07	28137860	0.762648	0.349054	0.192705	0.990744	0.750244	-1.3329
MVPAPR	A0A1S2YF29;A0A1S2Y2A7	38560000	19127000	29119000	21334000	26413000	7063700	A0A1S2YF29;A0A1S2Y2A7	1.82702e+07	2.89353e+07	0.256588	0.974211	0.967907	0.938402	0.631416	-1.58374
SM(+15.99)SDRFSY	A0A1S2XSB9	849080000	637600000	521660000	625130000	441240000	524050000	A0A1S2XSB9	530140000	6.69447e+08	0.290128	0.445732	0.46825	0.938402	0.791908	-1.26277
IHIIPDKTNNTLTIIDSGIGMTK	A0A1S2XPL0	5889500	25623000	32532000	20930000	22843000	25380000	A0A1S2XPL0	23051000	2.13482e+07	0.851851	0.264326	0.0544259	0.996783	1.07976	1.07976
LSSGDVVVIPAS	A0A1S2XQR4;A0A1S2XQ88	499240000	98603000	126520000	179320000	188170000	491170000	A0A1S2XQR4;A0A1S2XQ88	286220000	2.41454e+08	0.800097	0.0414246	0.771117	0.990744	1.1854	1.1854
VKGGLSF	A0A1S2XSB9	482450000	601790000	603220000	695290000	905530000	1165500000	A0A1S2XSB9	9.22107e+08	5.62487e+08	0.108321	0.383925	0.161306	0.938402	1.63934	1.63934
FVPVIPK	A0A1S2YX55	17999000	35338000	35202000	32006000	36267000	41147000	A0A1S2YX55	3.64733e+07	29513000	0.357064	0.0999404	0.346309	0.938402	1.23584	1.23584
VINDRFGIVE	A0A3Q7K878	183220000	223280000	131310000	162240000	156150000	259740000	A0A3Q7K878	192710000	179270000	0.770169	0.702597	0.770548	0.990744	1.07497	1.07497
QVLHPNGGVIVNA	A0A1S2YP40	68842000	43432000	33942000	107330000	47203000	90693000	A0A1S2YP40	81742000	4.87387e+07	0.203662	0.528327	0.502498	0.938402	1.67715	1.67715
GMITDKAR	A0A1S2Y8R4	853730000	294240000	438590000	464440000	556890000	282570000	A0A1S2Y8R4	4.34633e+08	5.28853e+08	0.648814	0.312803	0.373491	0.98525	0.821841	-1.21678
VVDEIINTY	A0A1S2XVM2	407270000	105990000	137740000	146460000	159890000	326270000	A0A1S2XVM2	2.10873e+08	217000000	0.959424	0.0876451	0.533365	0.997256	0.971767	-1.02905
HLPRGDSSVSGPVVR	A0A1S2YBR2	319220000	435170000	668030000	434250000	583790000	164730000	A0A1S2YBR2	3.94257e+08	474140000	0.644277	0.907219	0.821748	0.98525	0.83152	-1.20262
HQNIGSSSSPDIY	A0A3Q7XNW1	26947000	13854000	13525000	15965000	17120000	21738000	A0A3Q7XNW1	1.82743e+07	1.81087e+07	0.974708	0.27497	0.274357	0.997256	1.00915	1.00915
EPGPIPGLNTK	A0A1S2XAA5	53217000	31471000	24516000	27984000	26729000	69885000	A0A1S2XAA5	4.15327e+07	3.64013e+07	0.775806	0.0641116	0.539213	0.990744	1.14097	1.14097
APGVQTPVIVR	A0A1S2Y835	5156500	12552000	9307100	9254100	12021000	11323000	A0A1S2Y835	1.0866e+07	9005200	0.485419	0.294993	0.261794	0.945985	1.20664	1.20664
VSRNPDLIR	A0A1S3E8Z3	47457000	26794000	41925000	41235000	35949000	11663000	A0A1S3E8Z3	2.96157e+07	3.87253e+07	0.460108	0.396698	0.627615	0.945985	0.764762	-1.3076
HLSVVHPIHKL	A0A1S2XBN2	50990000	310350000	448150000	284350000	585400000	88028000	A0A1S2XBN2	3.19259e+08	269830000	0.803801	0.733256	0.784569	0.990744	1.18319	1.18319
QGNGYF	A0A3Q7XNW1;A0A1S2XSB9	636490000	277040000	318580000	629550000	471260000	759450000	A0A3Q7XNW1;A0A1S2XSB9	6.20087e+08	4.10703e+08	0.217447	0.541663	0.697906	0.938402	1.50982	1.50982
NMDEVLR	A0A1S2YGY5	249830000	122490000	123640000	252320000	169790000	118350000	A0A1S2YGY5	1.80153e+08	165320000	0.809287	0.0440401	0.919746	0.992707	1.08972	1.08972
LTGMSFR	A0A1S2YBD0;A0A1S2XHT6	7460900	20206000	19660000	17609000	26996000	20378000	A0A1S2YBD0;A0A1S2XHT6	21661000	1.57756e+07	0.31363	0.295701	0.616208	0.938402	1.37307	1.37307
LVNPVHK	A0A1S2XPI1	31564000	22459000	29341000	30345000	34082000	9899500	A0A1S2XPI1	24775500	27788000	0.735883	0.112754	0.235123	0.990744	0.89159	-1.12159
VVDIVDTFR	A0A1S2XDZ4	87443000	82125000	21566000	39023000	52983000	91347000	A0A1S2XDZ4	6.11177e+07	6.37113e+07	0.926537	0.351321	0.705838	0.997256	0.95929	-1.04244
PVIGGSSTLPYPR	A0A3Q7YAD4	7909800	22251000	29801000	16599000	30940000	22104000	A0A3Q7YAD4	2.32143e+07	1.99873e+07	0.698507	0.609156	0.592189	0.990744	1.16146	1.16146
VVPAGHPF	A0A1S2XVJ8	1143500000	1178900000	874820000	1076000000	954940000	1044400000	A0A1S2XVJ8	1.02511e+09	1065740000	0.722835	0.829267	0.249714	0.990744	0.961879	-1.03963
NVLDYNTIISIGGGNVR	A0A3Q7YAD4	26745000	23734000	25776000	27098000	44935000	17930000	A0A3Q7YAD4	2.99877e+07	2.54183e+07	0.62338	0.0860878	0.0279772	0.978955	1.17977	1.17977
QGVLTPGR	A0A1S2XP00	39079000	22485000	20168000	24724000	17430000	14015000	A0A1S2XP00	18723000	27244000	0.294361	0.288905	0.436838	0.938402	0.687234	-1.45511
LHQNIDSSSSPD	A0A1S2XSB9	6469700	6465100	6388400	8376000	7252200	1673300	A0A1S2XSB9	5.76717e+06	6.44107e+06	0.775928	0.0414393	0.000608918	0.990744	0.895374	-1.11685
TVLNPNDRNTF	A0A1S2XQR4;A0A1S2XQ88	3431400000	1771600000	2218900000	2112800000	77709000	2194300000	A0A1S2XQR4;A0A1S2XQ88	1461603000	2.47397e+09	0.30653	0.317462	0.675596	0.938402	0.590793	-1.69264
VVIDHGAVPIFVK	A0A1S2XDU8	30162000	63207000	85524000	65177000	92190000	80166000	A0A1S2XDU8	7.91777e+07	59631000	0.356823	0.401683	0.380252	0.938402	1.32779	1.32779
HVPGFVEK	A0A1S2XT50	95744000	65714000	38592000	33923000	34379000	16131	A0A1S2XT50	2.27727e+07	6.66833e+07	0.102253	0.710703	0.6418	0.938402	0.341505	-2.92821
WGGGIMGSK	A0A1S2Y6B5	9857400	25648000	22227000	26774000	33276000	31959000	A0A1S2Y6B5	3.06697e+07	1.92441e+07	0.126213	0.34643	0.291787	0.938402	1.59372	1.59372
MIPTKPMVVE	A0A1S2XHQ9	43751000	34506000	29143000	42833000	38018000	75874000	A0A1S2XHQ9	5.22417e+07	35800000	0.300022	0.0607633	0.228384	0.938402	1.45926	1.45926
VVSSIGETVGK	A0A1S2XET4	27942000	21122000	15524000	22868000	19269000	16341000	A0A1S2XET4	1.94927e+07	2.15293e+07	0.64986	0.73263	0.430862	0.98525	0.9054	-1.10448
HSDPNPTPTPGEPM	A0A1S2XCR9	33317000	18549000	19485000	46925000	22303000	39864000	A0A1S2XCR9	36364000	2.37837e+07	0.234385	0.339406	0.594262	0.938402	1.52895	1.52895
THPANF	A0A1S2YBZ6	28040000	23173000	34902000	31217000	38224000	8056900	A0A1S2YBZ6	2.58326e+07	28705000	0.790211	0.430611	0.24476	0.990744	0.899935	-1.11119
VIPAGHPVA	A0A1S2XYZ0	568100000	247490000	248540000	326860000	275060000	188870000	A0A1S2XYZ0	2.63597e+08	354710000	0.491761	0.054721	0.249231	0.945985	0.743133	-1.34565
MGVDQDMR	A0A1S2YFW2	44152000	28052000	30943000	38347000	26858000	16131	A0A1S2YFW2	21740377	3.43823e+07	0.389234	0.243525	0.31889	0.938402	0.632312	-1.5815
LIDTSSF	A0A3Q7XNW1;A0A1S2XSB9	815930000	417980000	267850000	439710000	452960000	960020000	A0A3Q7XNW1;A0A1S2XSB9	6.17563e+08	5.00587e+08	0.647258	0.234418	0.953291	0.98525	1.23368	1.23368
SSNPFTF	A0A1S2XSB9	1804700000	856440000	549230000	1088200000	889850000	2267200000	A0A1S2XSB9	1.41508e+09	1.07012e+09	0.579702	0.368035	0.870513	0.971225	1.32236	1.32236
FEITPK	A0A1S2XYZ0	215190000	83807000	98536000	117980000	92267000	170390000	A0A1S2XYZ0	126879000	132511000	0.912828	0.192047	0.466178	0.997256	0.957498	-1.04439
TSSGK	A0A1S2YEL3	321460000	28807000	509240000	706870000	336820000	39586000	A0A1S2YEL3	361092000	2.86502e+08	0.771365	0.564397	0.685743	0.990744	1.26035	1.26035
IAVVTGGDSGIGR	A0A1S2XVM2	2768200000	1960400000	1576900000	1916900000	1648100000	2914500000	A0A1S2XVM2	2.15983e+09	2.10183e+09	0.9168	0.154912	0.906639	0.997256	1.02759	1.02759
MVPTGER	A0A1S2XET4	193900000	92369000	146900000	137090000	120120000	66698000	A0A1S2XET4	1.07969e+08	1.4439e+08	0.376459	0.979319	0.684145	0.938402	0.747764	-1.33732
GKIAVVTGGDSGIGR	A0A1S2XVM2	145390000	223630000	317230000	229430000	209740000	158670000	A0A1S2XVM2	199280000	228750000	0.626861	0.520975	0.30458	0.978955	0.871169	-1.14788
GIGAGGVR	A0A1S2YKY0	31452000	23594000	48564000	35247000	27268000	12602000	A0A1S2YKY0	25039000	3.45367e+07	0.392926	0.982789	0.893645	0.938402	0.724998	-1.37931
VLPAVIVR	A0A1S2XV90	49612000	138250000	116980000	146920000	167300000	119550000	A0A1S2XV90	144590000	101614000	0.248456	0.351216	0.420757	0.938402	1.42293	1.42293
HVVFGK	A0A1S2Y8B9;A0A1S2XUK3	46147000	37068000	51913000	37250000	52848000	12602000	A0A1S2Y8B9;A0A1S2XUK3	3.42333e+07	4.50427e+07	0.460819	0.17472	0.239771	0.945985	0.76002	-1.31575
TGPPILPK	A0A1S3E1C6	59672000	33274000	28682000	33649000	31137000	67133000	A0A1S3E1C6	43973000	4.05427e+07	0.831722	0.0348132	0.81681	0.992707	1.08461	1.08461
SIPIQHIPGPEGVR	A0A1S2XUG0	55358000	75279000	74428000	66369000	81640000	91308000	A0A1S2XUG0	7.97723e+07	68355000	0.307162	0.978107	0.889413	0.938402	1.16703	1.16703
TVETVEGNGGPGTIK	A0A1S2YQ46	92807000	42282000	53951000	61743000	33434000	45077000	A0A1S2YQ46	4.67513e+07	6.30133e+07	0.416174	0.353411	0.44651	0.938402	0.741928	-1.34784
TPVSLDMLGR	A0A1S2XQE2	8434600	10842000	9515300	11006000	8585000	13202000	A0A1S2XQE2	10931000	9597300	0.440262	0.49286	0.426296	0.938402	1.13897	1.13897
MVGGIDEVIAK	A0A1S3E3A7;A0A1S3E4C9	103640000	67966000	28024000	44270000	48966000	117420000	A0A1S3E3A7;A0A1S3E4C9	7.02187e+07	6.65433e+07	0.914617	0.52002	0.920266	0.997256	1.05523	1.05523
LVTVEDIVR	A0A1S2YDV8	20203000	10949000	5713900	8168700	8887500	17028000	A0A1S2YDV8	11361400	1.22886e+07	0.865784	0.454591	0.617901	0.996783	0.924545	-1.08161
HGPVQMPY	A0A1S2XBN2	478200000	233240000	204990000	318650000	180210000	375710000	A0A1S2XBN2	2.91523e+08	3.05477e+08	0.900993	0.577684	0.61592	0.997256	0.954323	-1.04786
IIVQNTDGKK	A0A1S2YBR2	73579000	41914000	69509000	44980000	41277000	18097000	A0A1S2YBR2	3.47847e+07	6.16673e+07	0.109922	0.473414	0.832553	0.938402	0.56407	-1.77283
NAMFVPH	A0A3Q7XNW1;A0A1S2XSB9	150240000	132560000	69003000	87906000	119770000	335500000	A0A3Q7XNW1;A0A1S2XSB9	1.81059e+08	1.17268e+08	0.504071	0.041902	0.184229	0.948265	1.54398	1.54398
KIW	A0A1S3E926;A0A1S2XDV6;A0A1S2Y9D8;A0A1S2YGY7;A0A067XTI7;A0A1S2YDS3	26510000	53536000	48575000	54258000	40883000	12900000	A0A1S3E926;A0A1S2XDV6;A0A1S2Y9D8;A0A1S2YGY7;A0A067XTI7;A0A1S2YDS3	3.60137e+07	4.28737e+07	0.669029	0.285198	0.631977	0.990744	0.839995	-1.19048
AIDIVTSTGDGKPK	A0A1S2XRH3	37885000	20476000	21509000	24600000	23822000	19677000	A0A1S2XRH3	2.26997e+07	2.66233e+07	0.563178	0.0197152	0.139176	0.967266	0.852623	-1.17285
VTPM(+15.99)RTEIIIR	A0A1S2Y1H6	12934000	28529000	55917000	41711000	48264000	36148000	A0A1S2Y1H6	42041000	32460000	0.529955	0.944808	0.146386	0.951133	1.29516	1.29516
QTPHTVQVH	A0A1S2XSP2	296580000	128340000	214960000	233680000	187240000	97615000	A0A1S2XSP2	172845000	2.13293e+08	0.556315	0.937058	0.804907	0.961968	0.810363	-1.23402
SGGSTMFPGIADR	A0A1S3E926;A0A1S2X9D4	49661000	39737000	36218000	45769000	36081000	63453000	A0A1S3E926;A0A1S2X9D4	4.84343e+07	41872000	0.518109	0.256153	0.400983	0.951075	1.15672	1.15672
TMVDVPVKVPY	A0A1S2YVV2	127970000	57352000	77094000	115410000	88863000	177110000	A0A1S2YVV2	1.27128e+08	87472000	0.305476	0.833711	0.784303	0.938402	1.45335	1.45335
IDYETNR	A0A3Q7K771	88599000	98624000	88028000	165200000	80145000	7788600	A0A3Q7K771	8.43779e+07	9.17503e+07	0.886317	0.383215	0.0138127	0.997256	0.919646	-1.08737
KGPFNIF	A0A1S2XVJ8	19270000	58369000	50799000	40279000	119760000	70495000	A0A1S2XVJ8	7.68447e+07	4.28127e+07	0.282975	0.622691	0.419597	0.938402	1.7949	1.7949
HGPVQM(+15.99)PY	A0A1S2XBN2	220100000	87831000	127860000	130190000	80079000	16109000	A0A1S2XBN2	7.54593e+07	1.45264e+08	0.246515	0.820204	0.829365	0.938402	0.519465	-1.92506
HWVGGEDIR	A0A1S2XHJ1	66562000	38662000	33303000	27643000	34970000	20174000	A0A1S2XHJ1	2.75957e+07	4.61757e+07	0.205739	0.204427	0.292385	0.938402	0.597624	-1.67329
IMGIPLAPK	A0A1S2YX55	16385000	44861000	47577000	47626000	73956000	50857000	A0A1S2YX55	5.74797e+07	3.62743e+07	0.179801	0.31585	0.815504	0.938402	1.58458	1.58458
GTLVGPLHTR	A0A1S2XGM0	37451000	48802000	63567000	63702000	73473000	50657000	A0A1S2XGM0	6.26107e+07	49940000	0.276724	0.813008	0.865102	0.938402	1.25372	1.25372
MSVPVSSIIGH	A0A1S2XB84	17633000	41021000	31481000	35368000	44445000	45811000	A0A1S2XB84	4.18747e+07	30045000	0.218224	0.368254	0.376213	0.938402	1.39373	1.39373
WIHPSSGR	A0A1S2Z6A5	2904400	13337000	22557000	11647000	18921000	16131	A0A1S2Z6A5	1.01947e+07	12932800	0.746621	0.72213	0.969077	0.990744	0.788283	-1.26858
FVVDMPGLK	A0A1S2Y9D7	33804000	198690000	93813000	223460000	122280000	229920000	A0A1S2Y9D7	1.91887e+08	108769000	0.241284	0.416259	0.684641	0.938402	1.76417	1.76417
GIINVAAIK	A0A1S2YKM3	2235600	11683000	13909000	7539600	17015000	7420900	A0A1S2YKM3	10658500	9.27587e+06	0.787212	0.917664	0.880988	0.990744	1.14906	1.14906
TVDGPSSKDWR	A0A1S2YBD0	137700000	85344000	119010000	100570000	92796000	19189000	A0A1S2YBD0	7.08517e+07	114018000	0.240646	0.404042	0.514902	0.938402	0.621408	-1.60925
VVPQNF	A0A1S2XVG1;A0A1S3E1N3	607230000	252570000	215170000	301210000	197330000	546580000	A0A1S2XVG1;A0A1S3E1N3	3.48373e+08	3.58323e+08	0.954139	0.0950049	0.812852	0.997256	0.972232	-1.02856
IGDIDPSTVPLKR	A0A1S3E974	39694000	56601000	54131000	50060000	43307000	58204000	A0A1S3E974	5.05237e+07	50142000	0.958082	0.49839	0.798669	0.997256	1.00761	1.00761
TSSGVGLPVEVVHPK	A0A1S2Y9L1	9178500	10454000	9269900	7906900	9636200	11907000	A0A1S2Y9L1	9816700	9.63413e+06	0.893071	0.843183	0.224058	0.997256	1.01895	1.01895
IGDNLSDK	A0A1S2XDF0	42586000	69893000	91693000	145120000	58839000	2396500	A0A1S2XDF0	6.87852e+07	6.80573e+07	0.988011	0.965241	0.210636	0.997256	1.01069	1.01069
GNLPLSGTPTIVK	A0A1S2XLB4	20486000	30893000	40965000	33608000	32385000	51090000	A0A1S2XLB4	3.90277e+07	3.07813e+07	0.384546	0.846181	0.978144	0.938402	1.2679	1.2679
LHIIGPDKK	A0A1S2YGY5	26619000	45055000	44836000	38444000	34268000	5292400	A0A1S2YGY5	2.60015e+07	3.88367e+07	0.36102	0.183661	0.50874	0.938402	0.669508	-1.49363
TFDMPDGIIRK	A0A1S2Z3S2	6497800	12273000	8049300	9707800	11652000	10520000	A0A1S2Z3S2	10626600	8.94003e+06	0.435874	0.795621	0.19409	0.938402	1.18865	1.18865
TVDGFLK	A0A1S2XEI0	53400000	24440000	23313000	27423000	17062000	48200000	A0A1S2XEI0	30895000	3.37177e+07	0.844024	0.171641	0.926628	0.993338	0.916285	-1.09136
LVIVGDGGTGK	A0A1S2XIC4	354390000	137040000	128140000	147670000	122350000	273340000	A0A1S2XIC4	181120000	2.06523e+08	0.788458	0.0363505	0.567013	0.990744	0.876995	-1.14026
TFNMER	A0A1S2XSB9	144790000	100550000	89811000	90121000	81474000	37308000	A0A1S2XSB9	6.96343e+07	111717000	0.147403	0.588226	0.971426	0.938402	0.62331	-1.60434
LLPSR	A0A1S2XJW6;A0A1S2Z0X7	27225000	28014000	32274000	34922000	29451000	13027000	A0A1S2XJW6;A0A1S2Z0X7	25800000	29171000	0.663109	0.123655	0.110469	0.990624	0.88444	-1.13066
GQTPMFPR	A0A1S2YDH0	38912000	25622000	25975000	30095000	35526000	43754000	A0A1S2YDH0	3.64583e+07	3.01697e+07	0.347499	0.547685	0.903007	0.938402	1.20844	1.20844
MVPHVNPR	A0A1S2YKD9	77952000	67799000	117170000	118270000	94871000	12363000	A0A1S2YKD9	75168000	8.76403e+07	0.749609	0.34334	0.358646	0.990744	0.857687	-1.16593
GTVVLM(+15.99)R	A0A1S2XBN2;A0A3Q7YAD4	40661000	29336000	23320000	15119000	24365000	7379700	A0A1S2XBN2;A0A3Q7YAD4	1.56212e+07	3.11057e+07	0.0936705	0.972914	0.964895	0.938402	0.502199	-1.99124
TTPSYVAF	A0A3Q7XXP6;A0A1S2YJT8;A0A1S2YP37	212050000	97231000	77898000	98923000	96819000	233630000	A0A3Q7XXP6;A0A1S2YJT8;A0A1S2YP37	143124000	1.2906e+08	0.830806	0.0256644	0.921628	0.992707	1.10898	1.10898
IKLPTDIISK	A0A1S2XBN2	20532000	58688000	73565000	50523000	95988000	64991000	A0A1S2XBN2	7.05007e+07	5.09283e+07	0.399628	0.947543	0.836476	0.938402	1.38431	1.38431
FNGFSK	A0A1S2Y087;A0A1S2XYZ0	296410000	221710000	225740000	249540000	211850000	140250000	A0A1S2Y087;A0A1S2XYZ0	2.00547e+08	2.47953e+08	0.308036	0.731121	0.72615	0.938402	0.808808	-1.23639
IIHINPSQSTESR	A0A1S2YMQ1	24502000	44282000	42703000	43323000	51625000	5294300	A0A1S2YMQ1	33414100	3.71623e+07	0.826952	0.142478	0.329419	0.992707	0.899139	-1.11218
VNGSTVNVGVNPSK	A0A1S2XNP5;A0A1S2YY97;A0A1S2XC89	10347000	10005000	17497000	12650000	9523100	4282200	A0A1S2XNP5;A0A1S2YY97;A0A1S2XC89	8.81843e+06	1.26163e+07	0.333145	0.733866	0.999507	0.938402	0.69897	-1.43068
SGLWVNPR	A0A1S2XCR9	175200000	242420000	318930000	369160000	329850000	316440000	A0A1S2XCR9	3.38483e+08	2.45517e+08	0.14259	0.377253	0.253572	0.938402	1.37866	1.37866
INELVK	A0A1S2YZ56	81430000	41272000	37094000	50024000	37296000	45677000	A0A1S2YZ56	4.43323e+07	5.32653e+07	0.596606	0.0207994	0.133064	0.972657	0.832292	-1.2015
NVPLSSIK	A0A1S2YV53	18750000	13071000	13215000	15312000	11527000	12557000	A0A1S2YV53	13132000	15012000	0.447606	0.222536	0.532464	0.945985	0.874767	-1.14316
WTGIPVTR	A0A1S2YRA1	33731000	98141000	151760000	101160000	117800000	90766000	A0A1S2YRA1	103242000	94544000	0.825008	0.649632	0.104175	0.992707	1.092	1.092
SSHNPPIF	A0A1S2YBR2	61457000	18519000	19643000	35264000	14114000	53000000	A0A1S2YBR2	34126000	3.32063e+07	0.961934	0.268773	0.77325	0.997256	1.0277	1.0277
SIGADVGINYK	A0A1S2XBK8	18287000	26981000	22901000	28772000	30730000	25442000	A0A1S2XBK8	2.83147e+07	22723000	0.145111	0.869307	0.545765	0.938402	1.24608	1.24608
GIWWIK	A0A1S2YP33	14037000	9597900	11942000	8804200	11772000	5593200	A0A1S2YP33	8.72313e+06	1.1859e+07	0.233532	0.872368	0.678711	0.938402	0.735573	-1.35948
GLLMIPISK	A0A1S2XH76	26911000	54384000	62831000	37602000	61395000	37838000	A0A1S2XH76	4.56117e+07	48042000	0.865797	0.35473	0.690223	0.996783	0.949412	-1.05328
AIYSHDMSR	A0A1S2XCR9	61212000	23992000	31622000	22270000	23932000	9762500	A0A1S2XCR9	1.86548e+07	38942000	0.208457	0.141563	0.268516	0.938402	0.479041	-2.0875
MHVTSIQINEHTVVPVS	A0A1S2XV08	127070000	209120000	221080000	245800000	220110000	37806000	A0A1S2XV08	1.67905e+08	1.85757e+08	0.82093	0.0985415	0.337154	0.992707	0.903899	-1.10632
VVIGLYGK	A0A1S2Y8B9	7818300	20709000	25171000	19489000	39615000	18390000	A0A1S2Y8B9	2.58313e+07	1.78994e+07	0.414228	0.578071	0.722821	0.938402	1.44314	1.44314
YVDGVLTVTISK	A0A1S2Y9D7	20174000	20580000	45108000	31303000	53364000	14751000	A0A1S2Y9D7	3.31393e+07	2.86207e+07	0.762671	0.393934	0.701845	0.990744	1.15788	1.15788
ILDATGIK	A0A1S2YFW2	233060000	145620000	100590000	148460000	119230000	200100000	A0A1S2YFW2	155930000	1.59757e+08	0.937836	0.651892	0.537105	0.997256	0.976047	-1.02454
TLEDGSVIR	A0A1S2XKM3	48770000	23136000	21912000	32705000	28202000	38297000	A0A1S2XKM3	33068000	3.12727e+07	0.860805	0.59107	0.20121	0.996783	1.05741	1.05741
LPHFNSR	A0A1S2XQR4;A0A1S2XQ88;A0A1S2Y087;A0A1S2XYZ0;Q304D4	388480000	682710000	760490000	744970000	631210000	186240000	A0A1S2XQR4;A0A1S2XQ88;A0A1S2Y087;A0A1S2XYZ0;Q304D4	5.20807e+08	610560000	0.686864	0.164032	0.610056	0.990744	0.852998	-1.17234
M(+15.99)LPHFNSR	A0A1S2Y087;A0A1S2XYZ0	58750000	72196000	101930000	24116000	73792000	39351000	A0A1S2Y087;A0A1S2XYZ0	45753000	7.76253e+07	0.178171	0.934132	0.858393	0.938402	0.589408	-1.69662
HSLPDGLMR	A0A1S2YCQ2	41584000	31753000	30503000	45186000	30831000	33350000	A0A1S2YCQ2	3.64557e+07	3.46133e+07	0.761307	0.0706472	0.768784	0.990744	1.05323	1.05323
KIVDMFPF	A0A3Q7K771	5066500	1179800	3605400	4932600	2495200	2691000	A0A3Q7K771	3.37293e+06	3283900	0.951918	0.622982	0.642323	0.997256	1.02711	1.02711
FGINAQ	A0A1S2XQR4;A0A1S2XQ88;A0A1S2XYZ0;Q304D4	209620000	106000000	121640000	85918000	158480000	292860000	A0A1S2XQR4;A0A1S2XQ88;A0A1S2XYZ0;Q304D4	179086000	1.45753e+08	0.660127	0.457662	0.438976	0.989101	1.22869	1.22869
NQIGPHGVVIPGLR	A0A1S2YXF1	20783000	33671000	38870000	24536000	45820000	57596000	A0A1S2YXF1	4.26507e+07	31108000	0.370797	0.888285	0.469523	0.938402	1.37105	1.37105
VIIINK	A0A1S2Y3Q3	11292000	24339000	24562000	24615000	29799000	24741000	A0A1S2Y3Q3	26385000	2.00643e+07	0.284806	0.019354	0.26301	0.938402	1.31502	1.31502
STIQGFGPINK	A0A1S2YB75	87268000	129280000	134780000	131860000	150460000	82575000	A0A1S2YB75	1.21632e+08	1.17109e+08	0.867033	0.162866	0.706475	0.996783	1.03862	1.03862
FVDNIFR	A0A1S3E3A7;A0A1S3E4C9	4367100	9963400	10766000	10471000	11430000	10301000	A0A1S3E3A7;A0A1S3E4C9	10734000	8365500	0.360138	0.00410505	0.0627773	0.938402	1.28313	1.28313
IMIKPDGVQR	A0A1S2Z5A3	19836000	142340000	139580000	154160000	191980000	87427000	A0A1S2Z5A3	1.44522e+08	1.00585e+08	0.437943	0.501179	0.726243	0.938402	1.43681	1.43681
KVDGPIVY	A0A1S2YKD9	397280000	166740000	155920000	207630000	152080000	290430000	A0A1S2YKD9	2.16713e+08	239980000	0.809525	0.109102	0.411664	0.992707	0.903047	-1.10736
VVDEIINTYGR	A0A1S2XVM2	239490000	319090000	183320000	163520000	289040000	302570000	A0A1S2XVM2	251710000	247300000	0.944291	0.380656	0.882673	0.997256	1.01783	1.01783
AHGGFSVF	A0A1S3E3A7;A0A1S3E4C9	14163000	16608000	8807900	10909000	18512000	20646000	A0A1S3E3A7;A0A1S3E4C9	16689000	1.3193e+07	0.406501	0.876005	0.753901	0.938402	1.26499	1.26499
TTLGDVVSGAR	A0A1S2XXH2	260460000	133590000	134730000	197580000	110220000	254180000	A0A1S2XXH2	1.87327e+08	176260000	0.861222	0.213561	0.994505	0.996783	1.06279	1.06279
IGQGSVIK	A0A1S2XBZ6	125710000	82968000	89400000	96235000	75989000	28023000	A0A1S2XBZ6	66749000	9.93593e+07	0.259471	0.603496	0.601482	0.938402	0.671794	-1.48855
SINASSDLF	A0A1S2XQR4;A0A1S2XQ88;Q304D4	5597100000	1368100000	1891600000	2513600000	1753500000	4716900000	A0A1S2XQR4;A0A1S2XQ88;Q304D4	2.99467e+09	2.95227e+09	0.980309	0.145873	0.614021	0.997256	1.01436	1.01436
KIPDIGVF	A0A1S2YKD9	34068000	36943000	14982000	40658000	36467000	72591000	A0A1S2YKD9	4.99053e+07	2.86643e+07	0.201283	0.225818	0.532157	0.938402	1.74103	1.74103
PVLIDLNGK	A0A1S2XV08	20434000	40002000	22788000	20382000	22970000	26613000	A0A1S2XV08	2.33217e+07	2.77413e+07	0.553508	0.0176334	0.160069	0.961184	0.840683	-1.18951
NSPF	A0A3Q7XNW1;A0A1S2Z8C0;A0A1S2XPL0;A0A1S2Y4R8;A0A1S2Y835	154600000	66181000	102630000	96012000	75048000	19208000	A0A3Q7XNW1;A0A1S2Z8C0;A0A1S2XPL0;A0A1S2Y4R8;A0A1S2Y835	6.34227e+07	1.07804e+08	0.267373	0.937508	0.886757	0.938402	0.588316	-1.69977
IIGTLGSESR	A0A1S2XXR3	13990000	9973600	6318700	11729000	9515700	8468000	A0A1S2XXR3	9.90423e+06	10094100	0.942739	0.98759	0.315912	0.997256	0.98119	-1.01917
VSIWPTKF	A0A1S2Y7T1	16131	5646600	1284400	3053800	8817900	16131	A0A1S2Y7T1	3.96261e+06	2.31571e+06	0.626739	0.316062	0.60506	0.978955	1.71119	1.71119
GFGINAQ	A0A1S2XQR4;A0A1S2XQ88;A0A1S2XYZ0;Q304D4	67217000	32214000	32506000	43702000	28302000	72469000	A0A1S2XQR4;A0A1S2XQ88;A0A1S2XYZ0;Q304D4	4.81577e+07	43979000	0.822081	0.118469	0.891549	0.992707	1.09502	1.09502
IAHIVGMDTMAR	A0A1S2YP92	21718000	40892000	51533000	47103000	31973000	31792000	A0A1S2YP92	36956000	3.80477e+07	0.920261	0.819548	0.503012	0.997256	0.971308	-1.02954
HNNVIPNEHFR	A0A1S2Y4A2	27605000	17333000	18897000	21730000	18948000	9483300	A0A1S2Y4A2	1.67204e+07	2.12783e+07	0.405456	0.742592	0.851361	0.938402	0.785796	-1.27259
IKFSGNR	A0A1S2XVG1	129870000	104110000	398800000	215760000	149380000	17366000	A0A1S2XVG1	127502000	2.10927e+08	0.501143	0.511728	0.551108	0.946643	0.604485	-1.6543
HVPGFIER	A0A1S2Z0V6	368090000	255040000	200480000	260060000	188460000	185480000	A0A1S2Z0V6	2.11333e+08	2.74537e+08	0.33619	0.125342	0.390399	0.938402	0.769782	-1.29907
FNVGTTPIGVR	A0A1S2XH76	132970000	284950000	304470000	311420000	366890000	268010000	A0A1S2XH76	315440000	2.40797e+08	0.309475	0.241433	0.433678	0.938402	1.30998	1.30998
VAIVTGGASGIGK	A0A1S2XHV5	218600000	363050000	385280000	334700000	414530000	356930000	A0A1S2XHV5	368720000	322310000	0.481959	0.191472	0.342044	0.945985	1.14399	1.14399
ISVNDLVIK	A0A1S2YV53	7982000	9120800	7619900	9287800	7097100	11676000	A0A1S2YV53	9.35363e+06	8240900	0.495439	0.430418	0.210303	0.945985	1.13503	1.13503
GSYDPNINQPSR	A0A1S2Y8R4	69896000	39033000	41304000	33530000	47781000	33867000	A0A1S2Y8R4	3.83927e+07	5.00777e+07	0.369122	0.077528	0.363827	0.938402	0.766662	-1.30435
HNVPVPVTK	A0A1S2Z6B6	12938000	16131	10168000	9341500	7541400	11018000	A0A1S2Z6B6	9300300	7707377	0.728392	0.172288	0.125275	0.990744	1.20668	1.20668
SLF	A0A1S2XJM3;M4I787;A0A1S2XDV6;A0A1S2XBA8;A0A1S2YCQ6	467810000	208850000	224240000	295680000	217430000	325930000	A0A1S2XJM3;M4I787;A0A1S2XDV6;A0A1S2XBA8;A0A1S2YCQ6	279680000	300300000	0.835503	0.133424	0.258638	0.993206	0.931335	-1.07373
ISYLVGVK	A0A1S2YKV2	7119900	25970000	35246000	18646000	35107000	20323000	A0A1S2YKV2	24692000	2.27786e+07	0.856208	0.561704	0.568267	0.996783	1.084	1.084
RTIDPNGLHIPSF	A0A1S2XVG1	17636000	33600000	30462000	42762000	90983000	96546000	A0A1S2XVG1	7.67637e+07	2.72327e+07	0.0914459	0.137635	0.15325	0.938402	2.81881	2.81881
SDNDGGIIR	A0A1S2XJM3	299240000	451400000	509290000	1144500000	305470000	39575000	A0A1S2XJM3	496515000	4.19977e+08	0.84102	0.257115	0.0718924	0.993338	1.18224	1.18224
ILGPK	A0A3Q7K771	48800000	76016000	61621000	72746000	70852000	45421000	A0A3Q7K771	6.30063e+07	6.21457e+07	0.945432	0.287398	0.885527	0.997256	1.01385	1.01385
SISLSWK	A0A1S2YMB2;A0A1S2YM36	16131	21921000	22633000	13418000	31207000	13470000	A0A1S2YMB2;A0A1S2YM36	19365000	1.48567e+07	0.660854	0.797566	0.77581	0.989101	1.30345	1.30345
HIANIAGNK	A0A3Q7XWI9	22119000	14824000	20374000	12524000	20189000	4845400	A0A3Q7XWI9	1.25195e+07	1.91057e+07	0.277053	0.356466	0.393704	0.938402	0.655275	-1.52608
VFDVTTGK	A0A1S2Y994	33091000	12671000	12246000	19575000	16131	14970000	A0A1S2Y994	11520377	19336000	0.438243	0.713681	0.847005	0.938402	0.595799	-1.67842
NNDPSNHPYVSK	A0A1S2YBR2	56001000	30902000	83200000	47154000	59650000	31667000	A0A1S2YBR2	46157000	56701000	0.581014	0.552334	0.444029	0.971225	0.814042	-1.22844
GFPTIKVF	A0A1S2XLB4	1833200	2257800	4631200	3486200	4311800	2241500	A0A1S2XLB4	3346500	2907400	0.701994	0.286033	0.644034	0.990744	1.15103	1.15103
TPSPLVK	A0A3Q7YAD4	65380000	33240000	25094000	16131	36423000	19547000	A0A3Q7YAD4	1.8662e+07	41238000	0.237091	0.859097	0.843647	0.938402	0.452545	-2.20973
HLSVVHPIHK	A0A1S2XBN2	88004000	699770000	725290000	355690000	515670000	110950000	A0A1S2XBN2	3.27437e+08	5.04355e+08	0.510751	0.313703	0.481451	0.951075	0.649219	-1.54031
VVDLIVHIAK	A0A3Q7K878	51360000	109890000	118600000	88554000	176420000	40597000	A0A3Q7K878	101857000	9.32833e+07	0.860973	0.755327	0.437506	0.996783	1.09191	1.09191
NSLF	A0A1S2YCQ6;A0A1S2XYM9	814400000	525520000	502910000	631560000	587510000	751530000	A0A1S2YCQ6;A0A1S2XYM9	6.56867e+08	6.14277e+08	0.728964	0.538476	0.38388	0.990744	1.06933	1.06933
GTVPIVSSTGGLVDTVK	A0A1S2XW85	3933100	8818100	5447700	6028500	3746400	12533000	A0A1S2XW85	7.43597e+06	6066300	0.678274	0.264897	0.460146	0.990744	1.22578	1.22578
FLPVK	A0A1S2XKM3	18364000	28238000	28431000	37186000	34719000	23328000	A0A1S2XKM3	3.17443e+07	25011000	0.28495	0.843089	0.753075	0.938402	1.26921	1.26921
M(+15.99)VFVVPAGHPF	A0A1S2XVJ8	18800000	15475000	8944200	25753000	23894000	35887000	A0A1S2XVJ8	2.85113e+07	14406400	0.0435402	0.983112	0.750624	0.938402	1.97907	1.97907
SPPLVK	A0A1S2XH76	22352000	53426000	78906000	72019000	52185000	40273000	A0A1S2XH76	5.48257e+07	5.15613e+07	0.87262	0.856115	0.483077	0.996783	1.06331	1.06331
VSGNRPAGSDTL	A0A1S2Y8R4	18796000	19895000	26059000	21903000	21023000	5521200	A0A1S2Y8R4	1.61491e+07	2.15833e+07	0.423428	0.090286	0.305006	0.938402	0.748219	-1.33651
ILQIHSR	A0A1S2XWS9	8284800	23491000	32132000	49681000	45011000	6666600	A0A1S2XWS9	33786200	21302600	0.474835	0.469641	0.412771	0.945985	1.58601	1.58601
AIGINVPR	A0A1S2XKM3	55210000	107280000	122830000	102110000	106560000	119160000	A0A1S2XKM3	1.09277e+08	9.51067e+07	0.563844	0.04514	0.120153	0.967266	1.14899	1.14899
ITITNEKGR	A0A1S2YEC8	31552000	34050000	23119000	14854000	24650000	11564000	A0A1S2YEC8	1.70227e+07	2.95737e+07	0.0727864	0.676049	0.827536	0.938402	0.575602	-1.73731
VNQSYVIGTSTK	A0A1S2YFF1;A0A1S3E8Z3	7654200	9104100	13872000	11624000	11359000	178280000	A0A1S2YFF1;A0A1S3E8Z3	6.70877e+07	10210100	0.413891	5.40858e-05	0.00331294	0.938402	6.57072	6.57072
ITHTVPF	A0A1S2YDH0	9874100	14462000	7396100	11234000	8364200	12503000	A0A1S2YDH0	10700400	10577400	0.962194	0.937171	0.515739	0.997256	1.01163	1.01163
INTDRGVM(+15.99)INDNQSR	A0A1S2YBZ6;A0A1S2YDH0	93978000	41722000	46781000	31617000	26325000	24545000	A0A1S2YBZ6;A0A1S2YDH0	2.74957e+07	60827000	0.181249	0.0417784	0.0354959	0.938402	0.452031	-2.21224
NRHGPVQ(+.98)MPY	A0A1S2XBN2	108930000	53415000	57212000	71646000	54737000	93726000	A0A1S2XBN2	7.33697e+07	7.31857e+07	0.993553	0.169371	0.566163	0.998056	1.00251	1.00251
LIHWPF	A0A1S2XQR7	1562800	4110800	3247300	5270900	5101000	1277100	A0A1S2XQR7	3883000	2.97363e+06	0.585587	0.339466	0.492894	0.971225	1.30581	1.30581
TPYPSSLPTSTY	A0A1S2Z626	83975000	30903000	46964000	42101000	42148000	68346000	A0A1S2Z626	50865000	5.39473e+07	0.87438	0.368722	0.470194	0.996783	0.942864	-1.0606
MHVTSIQINEHTVVPVSG	A0A1S2XV08	50818000	66607000	78904000	80737000	94574000	21963000	A0A1S2XV08	65758000	65443000	0.990373	0.630597	0.235713	0.997424	1.00481	1.00481
NMAVKDSSSPY	A0A3Q7YAD4	49611000	16005000	14761000	16716000	19838000	11280000	A0A3Q7YAD4	1.59447e+07	2.67923e+07	0.443807	0.00436769	0.094794	0.940596	0.59512	-1.68033
SISSESEPF	A0A1S2Y087;A0A1S2XYZ0	341760000	268170000	301850000	478460000	227840000	125790000	A0A1S2Y087;A0A1S2XYZ0	2.77363e+08	3.03927e+08	0.825387	0.967603	0.0825604	0.992707	0.9126	-1.09577
SMMVPHVNPR	A0A1S2YKD9	8071900	11651000	13198000	21454000	24759000	21591000	A0A1S2YKD9	2.26013e+07	1.09736e+07	0.00468872	0.422239	0.669307	0.938402	2.0596	2.0596
SSVLPDMFR	A0A1S2YZ27	4173400	10404000	7286800	6806000	8382800	18202000	A0A1S2YZ27	1.11303e+07	7.28807e+06	0.407873	0.228058	0.403833	0.938402	1.52719	1.52719
VVFKTNDR	A0A1S2XVG1	71975000	71062000	52143000	108070000	90586000	25507000	A0A1S2XVG1	74721000	65060000	0.74157	0.948601	0.126836	0.990744	1.14849	1.14849
IPPGIPYWSY	A0A1S2XVG1	4076100	2123700	2481200	4435000	7315800	12773000	A0A1S2XVG1	8174600	2.89367e+06	0.157016	0.155576	0.116491	0.938402	2.825	2.825
TSTKGGIVAF	A0A1S2YP40	27957000	16290000	23228000	22639000	21597000	28912000	A0A1S2YP40	2.43827e+07	2.24917e+07	0.670765	0.647124	0.62255	0.990744	1.08408	1.08408
M(+15.99)ADVAGY	A0A1S2XSP2	115730000	97893000	130530000	194780000	121400000	4039400	A0A1S2XSP2	106739800	1.14718e+08	0.899745	0.465856	0.0596914	0.997256	0.930457	-1.07474
VHPFHVLR	A0A1S2YCG0;A0A1S2Y729	5133600	15382000	28194000	20636000	26703000	4008900	A0A1S2YCG0;A0A1S2Y729	1.7116e+07	1.62365e+07	0.930797	0.344544	0.983069	0.997256	1.05416	1.05416
SIVNSTLR	A0A1S2YFW2	46297000	62089000	60905000	53787000	60491000	34297000	A0A1S2YFW2	49525000	5.64303e+07	0.507781	0.167262	0.586767	0.948797	0.877631	-1.13943
TAIIGNDNEVR	A0A1S2YD12	38644000	16023000	18951000	33386000	23221000	26985000	A0A1S2YD12	27864000	2.45393e+07	0.698192	0.841934	0.296489	0.990744	1.13548	1.13548
QIVATSL	A0A1S2YZ56	47058000	35503000	25191000	34247000	25762000	54591000	A0A1S2YZ56	38200000	3.59173e+07	0.841377	0.438462	0.703376	0.993338	1.06355	1.06355
VNNLIFGR	A0A1S2YK61	7629400	21677000	29259000	19642000	26212000	15499000	A0A1S2YK61	20451000	19521800	0.903875	0.907184	0.388268	0.997256	1.0476	1.0476
INTDRGVMINDNQSR	A0A1S2YBZ6;A0A1S2YDH0	238420000	153550000	156330000	245340000	177220000	79754000	A0A1S2YBZ6;A0A1S2YDH0	167438000	1.82767e+08	0.799366	0.549469	0.500087	0.990744	0.91613	-1.09155
TLGIETVGGVM(+15.99)TK	A0A1S2YEC8	25844000	38796000	28083000	25167000	27266000	26526000	A0A1S2YEC8	2.63197e+07	3.09077e+07	0.369674	0.00479461	0.049813	0.938402	0.851558	-1.17432
TVLNPNDR	A0A1S2XQR4;A0A1S2XQ88;A0A1S2Y087	474090000	520560000	324340000	547790000	491950000	122790000	A0A1S2XQR4;A0A1S2XQ88;A0A1S2Y087	387510000	4.39663e+08	0.746304	0.0993085	0.32822	0.990744	0.881379	-1.13459
FHNIYGPY	A0A1S2XUG0	6851700	15504000	6175800	10747000	9027500	16552000	A0A1S2XUG0	1.21088e+07	9510500	0.531006	0.362036	0.727646	0.951133	1.27321	1.27321
TMVDVPVK	A0A1S2YVV2	43926000	24822000	23505000	40907000	28853000	73348000	A0A1S2YVV2	4.77027e+07	30751000	0.337876	0.143768	0.39383	0.938402	1.55126	1.55126
PIYSNKY	A0A1S2XQR4;Q304D4	12935000	8493300	7518600	10951000	10186000	4468300	A0A1S2XQR4;Q304D4	8535100	9.64897e+06	0.695457	0.974529	0.796493	0.990744	0.884561	-1.1305
VISKPDVF	A0A1S2XRB1	41458000	35131000	16131	30319000	27170000	35214000	A0A1S2XRB1	30901000	2.5535e+07	0.719614	0.060918	0.0673932	0.990744	1.21014	1.21014
IYLHPMIR	A0A3Q7X5N2	2062300	6246200	11009000	9004800	11929000	4305800	A0A3Q7X5N2	8413200	6.43917e+06	0.59408	0.739961	0.847987	0.972657	1.30657	1.30657
IGGDSAGGNIVHNIVMR	A0A1S2Y0C1	1530800	6812500	5586300	5478600	6120600	6821500	A0A1S2Y0C1	6.14023e+06	4643200	0.449406	0.0189861	0.114371	0.945985	1.32241	1.32241
VVVIPASHPF	A0A1S2XQR4;A0A1S2XQ88	178480000	159350000	195920000	267380000	195510000	280210000	A0A1S2XQR4;A0A1S2XQ88	247700000	1.77917e+08	0.10317	0.221066	0.27633	0.938402	1.39222	1.39222
VKPVVY	A0A1S2XBK8	123420000	76919000	74119000	108970000	64854000	35810000	A0A1S2XBK8	69878000	91486000	0.465569	0.828477	0.71988	0.945985	0.763811	-1.30922
DMTVGGTAAGR	A0A3Q7K7A2	11654000	8997800	16131	8895200	4574500	2835600	A0A3Q7K7A2	5435100	6.88931e+06	0.737677	0.728927	0.412858	0.990744	0.788918	-1.26756
VMTVSPR	A0A1S2XW85	19261000	16214000	21006000	29959000	16939000	5872500	A0A1S2XW85	1.75902e+07	18827000	0.876676	0.759478	0.0812094	0.996783	0.934305	-1.07031
TFLPSK	A0A3Q7YAD4	122270000	131360000	137730000	132070000	117530000	68826000	A0A3Q7YAD4	106142000	1.30453e+08	0.330722	0.0226092	0.10731	0.938402	0.81364	-1.22905
RSPIY	A0A1S2XQ88;A0A1S2XYZ0	19601000	63563000	56973000	90517000	61071000	40606000	A0A1S2XQ88;A0A1S2XYZ0	6.40647e+07	4.67123e+07	0.43322	0.883338	0.942941	0.938402	1.37147	1.37147
KLDVHVDVPDIIDISHMR	A0A1S2XFT2	16131	1746900	4759200	4311400	3794000	1974200	A0A1S2XFT2	3.35987e+06	2174077	0.501928	0.564437	0.412663	0.946643	1.54542	1.54542
VTTLPNGLR	A0A1S2XR23	16131	33582000	31851000	33513000	31078000	33123000	A0A1S2XR23	3.25713e+07	21816377	0.428291	0.000154521	0.0117811	0.938402	1.49298	1.49298
NVSGDLSSTPIAPR	A0A1S3DX03	0	0	0	16131	33065000	53053000	A0A1S3DX03	28711377	0	0.204497	0.00696128	0	0.938402	#NUM!	#NUM!
SSNLLR	A0A1S2YKV2	20179000	16480000	21852000	19157000	12118000	7284000	A0A1S2YKV2	12853000	1.95037e+07	0.184083	0.51793	0.348436	0.938402	0.659004	-1.51744
SIVNSTLRGDR	A0A1S2YFW2	9795900	22293000	30974000	13823000	21755000	11134000	A0A1S2YFW2	1.55707e+07	2.1021e+07	0.488597	0.480439	0.421894	0.945985	0.740721	-1.35004
TIFDVKR	A0A1S2YEC8	36391000	55434000	53446000	65015000	71669000	32787000	A0A1S2YEC8	5.64903e+07	4.84237e+07	0.591355	0.606408	0.40238	0.971225	1.16659	1.16659
ILINDGNLVVHGK	A0A1S2Z2C5	15334000	34743000	27110000	23839000	31930000	24206000	A0A1S2Z2C5	2.66583e+07	25729000	0.891418	0.830056	0.356965	0.997256	1.03612	1.03612
IVGVSEETTTGVK	A0A1S2YCQ2	45132000	15197000	21668000	27790000	3514100	4793900	A0A1S2YCQ2	1.20327e+07	2.73323e+07	0.273895	0.620769	0.857361	0.938402	0.440236	-2.27151
HPFILSIR	A0A1S2YQ25	2099600	8096700	6250600	10878000	10010000	16131	A0A1S2YQ25	6.96804e+06	5482300	0.729508	0.528495	0.409346	0.990744	1.27101	1.27101
ETVSDIGNNMIK	A0A1S2XET4	82391000	56446000	27870000	56152000	45589000	113860000	A0A1S2XET4	71867000	55569000	0.573333	0.655359	0.708	0.969972	1.29329	1.29329
IVGSLSIR	A0A1S2XIV0	2610500	10832000	13864000	9121600	16703000	8771900	A0A1S2XIV0	1.15322e+07	9.10217e+06	0.599319	0.887295	0.741917	0.9734	1.26697	1.26697
LVTGGDSGIGR	A0A1S2YP40	89419000	41304000	42725000	60340000	39361000	30694000	A0A1S2YP40	43465000	57816000	0.483358	0.138163	0.470862	0.945985	0.751782	-1.33017
VITGGDSGIGR	A0A1S2XWR3	89419000	41304000	42725000	60340000	39361000	30694000	A0A1S2XWR3	43465000	57816000	0.483358	0.138163	0.470862	0.945985	0.751782	-1.33017
DNPNWTSDVK	A0A1S2XBN2	159540000	89043000	66815000	116930000	83311000	85308000	A0A1S2XBN2	95183000	1.05133e+08	0.765075	0.218024	0.263418	0.990744	0.905361	-1.10453
M(+15.99)IPTKPMVVETF	A0A1S2XHQ9	90353000	103090000	102930000	121600000	116800000	212840000	A0A1S2XHQ9	1.50413e+08	98791000	0.238856	0.0122682	0.0393265	0.938402	1.52254	1.52254
TDFIGDTR	A0A3Q7K878	14536000	4391200	7909000	17423000	9468600	16131	A0A3Q7K878	8.96924e+06	8945400	0.996983	0.955303	0.51533	0.998617	1.00267	1.00267
STQLTVDGTK	A0A1S2XET4	278930000	153530000	17032000	260000000	129730000	109890000	A0A1S2XET4	166540000	1.49831e+08	0.862017	0.669345	0.555976	0.996783	1.11152	1.11152
TLF	A0A1S2XH76;A0A1S3EAM4;A0A1S2YDQ7	296310000	230320000	243210000	215540000	279410000	275150000	A0A1S2XH76;A0A1S3EAM4;A0A1S2YDQ7	256700000	2.56613e+08	0.997748	0.658086	0.979101	0.998834	1.00034	1.00034
GGSYDPNINQPSR	A0A1S2Y8R4	340880000	222510000	221980000	187140000	240020000	173870000	A0A1S2Y8R4	2.00343e+08	261790000	0.261073	0.171177	0.411997	0.938402	0.765283	-1.30671
ETVSDIGNNM(+15.99)IK	A0A1S2XET4	63556000	25574000	20945000	21269000	19938000	56521000	A0A1S2XET4	32576000	3.66917e+07	0.83094	0.0179252	0.880044	0.992707	0.887831	-1.12634
YIDPTYMIR	A0A1S2Z962;A0A1S2Y6J6	17233000	40101000	31534000	43855000	42525000	42486000	A0A1S2Z962;A0A1S2Y6J6	4.29553e+07	2.96227e+07	0.183131	0.0378398	0.0112565	0.938402	1.45008	1.45008
IIYGGSVNGGNSK	A0A1S2XBZ0	62684000	88775000	102620000	64286000	95020000	24943000	A0A1S2XBZ0	6.14163e+07	84693000	0.389324	0.452067	0.497422	0.938402	0.725164	-1.379
FGRVPSIR	A0A1S2XV16	6037700	11947000	17434000	13568000	23682000	6534700	A0A1S2XV16	14594900	1.18062e+07	0.668029	0.656032	0.605803	0.990744	1.2362	1.2362
AVFPSIIGR	A0A1S2X9D4	7701600	17382000	26268000	23729000	42900000	20865000	A0A1S2X9D4	2.91647e+07	17117200	0.24481	0.7484	0.748515	0.938402	1.70382	1.70382
FSKGDIIA	A0A1S2XVG1	485600000	166360000	148150000	224680000	238280000	495430000	A0A1S2XVG1	3.19463e+08	2.66703e+08	0.727325	0.0634965	0.783125	0.990744	1.19782	1.19782
IVPQNF	A0A3Q7XNW1;A0A1S2XSB9	333790000	166300000	125070000	159910000	141720000	304730000	A0A3Q7XNW1;A0A1S2XSB9	202120000	2.08387e+08	0.942944	0.0658665	0.788293	0.997256	0.969928	-1.031
IIPSSTGAAK	A0A3Q7K878;A0A1S2YBD0;A0A1S2XHT6	39526000	22892000	34367000	42261000	32285000	10275000	A0A3Q7K878;A0A1S2YBD0;A0A1S2XHT6	2.82737e+07	3.22617e+07	0.732924	0.484757	0.423912	0.990744	0.876386	-1.14105
FSGNRGPL	A0A1S2XVG1	188800000	115210000	128320000	145490000	145970000	67846000	A0A1S2XVG1	1.19769e+08	144110000	0.519624	0.853561	0.863743	0.951075	0.831092	-1.20324
YIDPTYM(+15.99)IR	A0A1S2Z962;A0A1S2Y6J6	9782200	12220000	13066000	15244000	15509000	11664000	A0A1S2Z962;A0A1S2Y6J6	14139000	11689400	0.200288	0.685611	0.771361	0.938402	1.20956	1.20956
VLVLNK	A0A1S2XVJ8	48149000	78860000	70597000	72939000	69215000	46662000	A0A1S2XVJ8	6.29387e+07	6.58687e+07	0.823721	0.122888	0.888172	0.992707	0.955518	-1.04655
SMVLPGVVGFK	A0A1S2YZ27;A0A1S2Z8R6	2690800	5269400	9166400	4904500	8788600	3325200	A0A1S2YZ27;A0A1S2Z8R6	5.67277e+06	5.70887e+06	0.989122	0.295688	0.851749	0.997256	0.993677	-1.00636
YVGPTGWK	A0A3Q7YF72	11369000	16455000	28205000	15286000	24244000	16131	A0A3Q7YF72	1.3182e+07	1.86763e+07	0.563616	0.854927	0.661406	0.967266	0.705815	-1.4168
HALVIPGGR	A0A1S2Y738	34013000	108940000	122600000	100260000	101700000	46014000	A0A1S2Y738	82658000	8.85177e+07	0.869208	0.142081	0.611358	0.996783	0.933802	-1.07089
VRNVNFGGTR	A0A1S2Z626	16131	15899000	31922000	30617000	25292000	5675900	A0A1S2Z626	20528300	1.59457e+07	0.721133	0.418546	0.806405	0.990744	1.28739	1.28739
QQHPITY	A0A1S2Z6F0	148320000	63134000	90730000	173890000	57513000	39831000	A0A1S2Z6F0	9.04113e+07	100728000	0.845614	0.346775	0.522628	0.993664	0.897579	-1.11411
VFDMLR	A0A3Q7YDJ6;A0A3Q7K751	3006800	18005000	6745300	8136000	11020000	15512000	A0A3Q7YDJ6;A0A3Q7K751	11556000	9.25237e+06	0.677273	0.891208	0.367993	0.990744	1.24898	1.24898
YGPSFVR	A0A3Q7K771	105610000	121670000	148600000	207150000	212050000	182350000	A0A3Q7K771	2.00517e+08	1.25293e+08	0.0104398	0.476748	0.696659	0.938402	1.60038	1.60038
HMPLTPATSK	A0A1S2XZF3	7571400	8197000	10232000	7795500	6909100	3565000	A0A1S2XZF3	6.08987e+06	8666800	0.1785	0.477509	0.557261	0.938402	0.702666	-1.42315
TSLMPGILK	A0A3Q7XVV9	7701600	17382000	26268000	23729000	29213000	20865000	A0A3Q7XVV9	2.46023e+07	17117200	0.299387	0.656494	0.343975	0.938402	1.43729	1.43729
GDSSVSGPVVR	A0A1S2YBR2	274590000	164800000	136600000	121210000	127980000	92816000	A0A1S2YBR2	114002000	1.91997e+08	0.199712	0.0969549	0.125585	0.938402	0.593771	-1.68415
VFLPVVK	A0A1S2XBZ0	16059000	28694000	38785000	38689000	43030000	34716000	A0A1S2XBZ0	3.88117e+07	27846000	0.231696	0.309151	0.235723	0.938402	1.3938	1.3938
TAPVVDEIIK	A0A1S2Z3N0	31810000	13802000	10804000	12915000	11386000	25896000	A0A1S2Z3N0	1.67323e+07	1.88053e+07	0.810038	0.0539693	0.657401	0.992707	0.889765	-1.12389
EITVLNGK	A0A3Q7YFX4	2419200	7974500	10737000	12510000	11213000	16273000	A0A3Q7YFX4	13332000	7.04357e+06	0.107642	0.808457	0.553229	0.938402	1.89279	1.89279
VALSR	A0A3Q7XNW1;A0A1S2XSB9	271350000	78683000	65285000	86403000	94585000	9497200	A0A3Q7XNW1;A0A1S2XSB9	6.34951e+07	1.38439e+08	0.382862	0.0554319	0.28391	0.938402	0.458649	-2.18032
NLLPIVVSK	A0A1S2YGS3	2366600	5041900	6598200	5857200	10931000	10147000	A0A1S2YGS3	8978400	4668900	0.101783	0.697914	0.758909	0.938402	1.92302	1.92302
VETGVIKPGVIVT	A0A1S2XHQ9	334290000	165220000	185970000	297750000	260510000	463690000	A0A1S2XHQ9	340650000	2.28493e+08	0.245163	0.709729	0.840286	0.938402	1.49085	1.49085
VVTPTEVK	A0A1S2XRB2	23683000	12428000	12277000	11707000	836910	4931900	A0A1S2XRB2	5825270	1.61293e+07	0.106952	0.578637	0.824897	0.938402	0.36116	-2.76886
DVNAAVGTIK	A0A1S2YG51	44878000	20486000	28176000	24632000	16606000	41881000	A0A1S2YG51	2.77063e+07	31180000	0.754384	0.407494	0.964665	0.990744	0.888593	-1.12537
TIPDPGSLK	A0A1S2YVV2	87644000	35122000	26174000	37397000	30028000	83640000	A0A1S2YVV2	50355000	4.96467e+07	0.979174	0.0311576	0.866134	0.997256	1.01427	1.01427
AIPVNRPGK	A0A1S2Y087	268230000	569470000	770310000	564890000	483050000	109620000	A0A1S2Y087	3.85853e+08	5.36003e+08	0.499219	0.783031	0.959241	0.945985	0.719871	-1.38914
NVIHGSDSVESATK	A0A1S2Z5A3	25904000	15550000	30332000	19588000	19454000	7708500	A0A1S2Z5A3	15583500	2.39287e+07	0.230237	0.92841	0.892983	0.938402	0.651248	-1.53551
AGIIDPLK	A0A1S2XXJ3	32361000	19942000	15663000	15025000	12821000	33088000	A0A1S2XXJ3	2.03113e+07	2.26553e+07	0.788533	0.0929968	0.754523	0.990744	0.896537	-1.1154
IDTEDGRVL	A0A1S2XVJ8	288100000	192960000	177940000	400110000	213250000	120860000	A0A1S2XVJ8	244740000	2.19667e+08	0.798638	0.563781	0.299092	0.990744	1.11414	1.11414
LGMKPVTGVSR	A0A1S2XRB1	2217800	8540600	10014000	9584500	6325700	2035600	A0A1S2XRB1	5.98193e+06	6.92413e+06	0.785758	0.157208	0.909638	0.990744	0.863925	-1.15751
ILHQGDDVVPIPGTTK	A0A1S2XVS3	5910200	3109500	2210900	5193200	5835800	4401700	A0A1S2XVS3	5.14357e+06	3.74353e+06	0.337239	0.401589	0.243702	0.938402	1.37399	1.37399
DTDYGVGGGATGDPMHK	A0A1S2XZQ7	55939000	22069000	22937000	37619000	28552000	50877000	A0A1S2XZQ7	39016000	3.36483e+07	0.70349	0.312684	0.502833	0.990744	1.15952	1.15952
FFNSNK	A0A1S2XYZ0	19578000	43061000	57974000	39217000	45990000	5999200	A0A1S2XYZ0	3.04021e+07	4.02043e+07	0.588223	0.632664	0.898932	0.971225	0.756189	-1.32242
SIPLIGFIGR	A0A1S2XW85	8257200	9698900	2249900	8476900	14759000	6827800	A0A1S2XW85	1.00212e+07	6.73533e+06	0.378872	0.77219	0.941936	0.938402	1.48786	1.48786
PVNRPGK	A0A1S2Y087	81631000	173350000	250870000	176520000	144350000	33912000	A0A1S2Y087	1.18261e+08	168617000	0.483936	0.890206	0.874981	0.945985	0.701357	-1.42581
GDPNEIVDIFK	A0A1S2XSM5	9553500	3588300	1923900	2670400	16131	8959600	A0A1S2XSM5	3.88204e+06	5021900	0.762637	0.261653	0.864267	0.990744	0.773023	-1.29362
GSSSSNKLF	A0A1S2YKD9	57633000	56669000	44371000	39370000	32803000	32590000	A0A1S2YKD9	34921000	52891000	0.0332826	0.212675	0.425209	0.938402	0.660245	-1.51459
MPGLK	A0A1S2Y9D7	54901000	23385000	21965000	54112000	24596000	8363200	A0A1S2Y9D7	2.90237e+07	33417000	0.811251	0.152122	0.781956	0.992707	0.868532	-1.15137
GSVPIGIGK	Q9AT06	81888000	56912000	46324000	41949000	56584000	84249000	Q9AT06	6.09273e+07	61708000	0.964105	0.227755	0.837533	0.997256	0.987349	-1.01281
GIGNFGKPL	A0A1S2XUK3	5576500	14182000	11321000	8754500	12736000	9190500	A0A1S2XUK3	10227000	1.03598e+07	0.965536	0.923054	0.39593	0.997256	0.987178	-1.01299
TIDPN(+.98)GLHIPSFSPSPQ	A0A1S2XVG1	33730000	16551000	12332000	19803000	9350600	24067000	A0A1S2XVG1	17740200	20871000	0.713878	0.81892	0.614569	0.990744	0.849993	-1.17648
NIPGVEITNVER	A0A1S2Y2M2;A0A1S2YZB9	77732000	65180000	32390000	63530000	41502000	100520000	A0A1S2Y2M2;A0A1S2YZB9	6.85173e+07	58434000	0.670267	0.875089	0.760588	0.990744	1.17256	1.17256
IARPGMF	A0A1S3EI03	18297000	29421000	29220000	47969000	37187000	33623000	A0A1S3EI03	39593000	25646000	0.0711614	0.897884	0.839969	0.938402	1.54383	1.54383
LNESVNNVM	A0A1S2XYX3	92589000	28748000	20213000	37761000	35624000	125250000	A0A1S2XYX3	6.62117e+07	4.71833e+07	0.638642	0.0954081	0.746535	0.98525	1.40329	1.40329
MTGPAHGIHPL	A0A1S2YB75	36166000	27004000	17744000	55568000	33085000	65183000	A0A1S2YB75	5.12787e+07	2.69713e+07	0.107968	0.669564	0.473947	0.938402	1.90123	1.90123
ENPHWTSDSK	A0A3Q7YAD4	9759900	14264000	23515000	22241000	16025000	847450	A0A3Q7YAD4	1.30378e+07	15846300	0.731405	0.686594	0.574944	0.990744	0.822767	-1.21541
GLLPDTHR	A0A1S2XGX2	7918100	4432100	4265100	5458400	4931500	4017400	A0A1S2XGX2	4.80243e+06	5.53843e+06	0.608535	0.0621559	0.222794	0.976799	0.86711	-1.15326
VDIGIPANNK	O65751	10654000	8680800	16131	4832200	6103500	12420000	O65751	7.78523e+06	6.45031e+06	0.758248	0.893256	0.678096	0.990744	1.20695	1.20695
IGINGFGR	A0A3Q7K878;A0A1S2YBD0;A0A1S2XHT6	241960000	382700000	538820000	491110000	499210000	446620000	A0A3Q7K878;A0A1S2YBD0;A0A1S2XHT6	478980000	3.87827e+08	0.39954	0.317078	0.0736799	0.938402	1.23504	1.23504
DVVNDLKGGY	A0A1S2XVG8	31261000	13076000	8528100	18352000	14052000	33078000	A0A1S2XVG8	2.18273e+07	17621700	0.66618	0.261558	0.813593	0.990744	1.23866	1.23866
SVSPVVR	A0A1S2YKU2	26255000	8281500	7147500	8473400	9682400	11205000	A0A1S2YKU2	9.78693e+06	1.38947e+07	0.576073	0.00328474	0.0355269	0.971225	0.704366	-1.41972
LMIK	A0A1S2XYD5;A0A1S2Z0T9;A0A067XTY1	8758300	15691000	7858700	8762100	6958600	4455900	A0A1S2XYD5;A0A1S2Z0T9;A0A067XTY1	6.72553e+06	1.07693e+07	0.241945	0.201888	0.403896	0.938402	0.624508	-1.60126
INWLVNPVH	A0A1S2XPI1	26094000	9679700	2345300	15612000	9107200	26378000	A0A1S2XPI1	17032400	1.27063e+07	0.645423	0.398624	0.677045	0.98525	1.34047	1.34047
LITVTPDTK	A0A1S2XM30	9382500	2923500	3929400	5672100	3975500	6764100	A0A1S2XM30	5.47057e+06	5411800	0.980259	0.540014	0.280611	0.997256	1.01086	1.01086
RNPIYSNK	A0A1S2XQR4;A0A1S2Y087;Q304D4	31383000	88360000	77351000	56346000	94755000	13904000	A0A1S2XQR4;A0A1S2Y087;Q304D4	5.50017e+07	65698000	0.733653	0.545193	0.714461	0.990744	0.837189	-1.19447
GYVLPR	A0A1S2Y2M2;A0A1S2YZB9	29225000	14508000	10610000	15581000	19097000	18323000	A0A1S2Y2M2;A0A1S2YZB9	17667000	1.81143e+07	0.944823	0.447061	0.0719335	0.997256	0.975305	-1.02532
PAGHPVA	A0A1S2Y087;A0A1S2XYZ0	13414000	6151400	6166700	7682000	5505600	4175000	A0A1S2Y087;A0A1S2XYZ0	5.78753e+06	8.57737e+06	0.373857	0.0716411	0.302387	0.938402	0.674745	-1.48204
INWLVNPVHK	A0A1S2XPI1	25470000	52114000	92744000	59661000	98474000	46177000	A0A1S2XPI1	68104000	56776000	0.675797	0.573733	0.78036	0.990744	1.19952	1.19952
ITLL	A0A1S3E8Y5;A0A1S2YXI1	392430000	155370000	132880000	143530000	142450000	437780000	A0A1S3E8Y5;A0A1S2YXI1	2.41253e+08	2.26893e+08	0.916638	0.00932264	0.831568	0.997256	1.06329	1.06329
GMITDK	A0A1S2Y8R4	110550000	70251000	192080000	216040000	73139000	432390	A0A1S2Y8R4	96537130	1.24294e+08	0.727072	0.677015	0.482577	0.990744	0.776686	-1.28752
IIPAGHPVA	A0A1S2Y087	107650000	65162000	66699000	117620000	55797000	85688000	A0A1S2Y087	8.63683e+07	79837000	0.788044	0.419143	0.753878	0.990744	1.08181	1.08181
KGGK	A0A1S2XVG1;A0A1S2YRA1;A0A1S3EAM4;A0A1S2XAA5;A0A1S2Y8A1;A0A1S2Z0A6	25891000	51026000	72519000	60347000	72417000	15534000	A0A1S2XVG1;A0A1S2YRA1;A0A1S3EAM4;A0A1S2XAA5;A0A1S2Y8A1;A0A1S2Z0A6	4.94327e+07	49812000	0.987075	0.290114	0.752911	0.997256	0.992385	-1.00767
ETWNPNNR	A0A1S2XSB9	20698000	10656000	15428000	5349100	7466800	3158300	A0A1S2XSB9	5.32473e+06	15594000	0.0546164	0.739794	0.309872	0.938402	0.34146	-2.9286
LVGATSSL	A0A1S2XSB9	1431100000	889310000	735660000	769900000	792910000	1205200000	A0A1S2XSB9	922670000	1018690000	0.727163	0.114389	0.617681	0.990744	0.905742	-1.10407
DRTM(+15.99)VDVPVK	A0A1S2YVV2	10213000	5167500	4950000	4148600	4282300	3704000	A0A1S2YVV2	4.04497e+06	6.77683e+06	0.252235	0.00695869	0.0235151	0.938402	0.596882	-1.67537
AGIIDPVKVVR	A0A1S2YV29	4230900	9970200	10093000	7889400	13139000	13470000	A0A1S2YV29	1.14995e+07	8.09803e+06	0.268458	0.565841	0.931927	0.938402	1.42003	1.42003
MLPHFN(+.98)SR	A0A1S2Y087;A0A1S2XYZ0	7765600	8373200	5942300	9802300	6626100	6088700	A0A1S2Y087;A0A1S2XYZ0	7505700	7.36037e+06	0.921503	0.50975	0.566075	0.997256	1.01975	1.01975
QWVVVNSK	A0A1S2XE30	9973400	13851000	15174000	19874000	18806000	14384000	A0A1S2XE30	17688000	1.29995e+07	0.110769	0.734072	0.925353	0.938402	1.36067	1.36067
VVDSMTNNLRPTR	A0A1S2XXR3	16131	9570600	9978300	8039600	11957000	27902000	A0A1S2XXR3	15966200	6521677	0.262382	0.21864	0.443931	0.938402	2.44817	2.44817
ISAIKDIIPL	A0A1S2YKM3	232050	4967500	3170400	4491400	5294100	16131	A0A1S2YKM3	3.26721e+06	2.78998e+06	0.835141	0.125518	0.826533	0.993206	1.17105	1.17105
TWNPSNK	A0A3Q7XNW1	112600000	129000000	52759000	77542000	64919000	56937000	A0A3Q7XNW1	66466000	9.81197e+07	0.303589	0.248767	0.128225	0.938402	0.677397	-1.47624
IMPVQK	A0A1S2YF29;A0A1S2Y2A7	57639000	19757000	32522000	26890000	18274000	11312000	A0A1S2YF29;A0A1S2Y2A7	1.88253e+07	3.66393e+07	0.246334	0.285188	0.28126	0.938402	0.513801	-1.94628
NVLPVDQK	A0A1S2XH76	193350000	105930000	94876000	117510000	75133000	127660000	A0A1S2XH76	1.06768e+08	1.31385e+08	0.533163	0.361579	0.419083	0.951133	0.81263	-1.23057
ITGQVLHPN(+.98)GGTIVNA	A0A1S2XVM2	209900000	136170000	145940000	158500000	132730000	203700000	A0A1S2XVM2	1.64977e+08	1.64003e+08	0.976519	0.126954	0.890847	0.997256	1.00593	1.00593
HILIATGSR	A0A1S3EHZ1	3190200	9493000	14754000	7043400	10108000	1199600	A0A1S3EHZ1	6117000	9.14573e+06	0.516913	0.898481	0.756592	0.951075	0.668836	-1.49513
NLESGDIM(+15.99)R	A0A1S2XVJ8	87293000	52732000	65938000	49539000	48248000	13629000	A0A1S2XVJ8	3.71387e+07	6.86543e+07	0.113163	0.702348	0.84456	0.938402	0.540952	-1.84859
SVLPMAIR	A0A1S2YQ09	8822800	23688000	20315000	28994000	31843000	33220000	A0A1S2YQ09	3.13523e+07	17608600	0.083295	0.423508	0.144359	0.938402	1.78051	1.78051
SWVMNYIR	A0A1S2XSP2	28116000	10681000	28909000	16724000	27131000	12808000	A0A1S2XSP2	1.88877e+07	2.25687e+07	0.644208	0.125788	0.67856	0.98525	0.836898	-1.19489
VDIGIPANNKGK	O65751	0	0	0	1831900	2513200	1778100	O65751	2.04107e+06	0	0.01317	0.0522702	0	0.938402	#NUM!	#NUM!
IQNPVK	A0A1S2Y087	438780000	231260000	288360000	18269000	13100000	126960000	A0A1S2Y087	5.27763e+07	3.19467e+08	0.0296402	0.602678	0.52654	0.938402	0.165201	-6.05322
DKIILGPK	A0A3Q7K771	173590000	136660000	130520000	122630000	113540000	84056000	A0A3Q7K771	106742000	1.46923e+08	0.0881791	0.895683	0.855359	0.938402	0.726515	-1.37643
IGIQVIKA	A0A1S2XIN0	3945100	15924000	19740000	11354000	18801000	8934700	A0A1S2XIN0	13029900	1.3203e+07	0.977121	0.667857	0.557798	0.997256	0.986887	-1.01329
TIISIGGGNVR	A0A3Q7YAD4	8241600	19090000	24902000	19879000	24509000	12408000	A0A3Q7YAD4	18932000	17411200	0.814229	0.433001	0.683011	0.992707	1.08735	1.08735
HTGPGILSM(+15.99)	A0A3Q7K7A2;A0A1S2XUK3	185980000	54215000	80278000	102400000	73303000	50060000	A0A3Q7K7A2;A0A1S2XUK3	7.52543e+07	1.06824e+08	0.524715	0.0841885	0.247682	0.951075	0.704468	-1.41951
IGLR	A0A3Q7K7U2	32494000	20880000	26693000	20552000	18672000	13198000	A0A3Q7K7U2	17474000	26689000	0.093669	0.842379	0.60158	0.938402	0.654727	-1.52735
MHVTSIQINEHTVVPV	A0A1S2XV08	17630000	41103000	36381000	65534000	80922000	3951000	A0A1S2XV08	5.01357e+07	3.17047e+07	0.520815	0.895734	0.171713	0.951075	1.58133	1.58133
HSLPFPGG	A0A1S2XVG1	268380000	171410000	140810000	171480000	131930000	293890000	A0A1S2XVG1	199100000	1.93533e+08	0.933093	0.143522	0.765098	0.997256	1.02876	1.02876
IGWSPDTAR	A0A1S2XAP4	15682000	6469000	16131	16131	34076000	8752000	A0A1S2XAP4	14281377	7.38904e+06	0.584607	0.173072	0.329527	0.971225	1.93278	1.93278
DRTMVDVPVKVPY	A0A1S2YVV2	87784000	125840000	88461000	79609000	152760000	180240000	A0A1S2YVV2	1.37536e+08	100695000	0.348807	0.297242	0.297649	0.938402	1.36587	1.36587
SVWDSPPNKHNPIPIY	A0A1S2XH76	37134000	74227000	124020000	121600000	136490000	147630000	A0A1S2XH76	135240000	7.84603e+07	0.143739	0.255648	0.16648	0.938402	1.72367	1.72367
MVFVVPAGHPF	A0A1S2XVJ8	10380000	17810000	21018000	32380000	28406000	46001000	A0A1S2XVJ8	3.55957e+07	1.64027e+07	0.0479251	0.934582	0.51562	0.938402	2.17011	2.17011
SNRFGNF	A0A1S2XQ88	101090000	74512000	67433000	80856000	55621000	84952000	A0A1S2XQ88	7.38097e+07	8.10117e+07	0.628432	0.996724	0.888692	0.978955	0.911099	-1.09758
NNDPSNHPYVSKF	A0A1S2YBR2	156990000	80533000	69562000	85328000	87452000	67548000	A0A1S2YBR2	8.01093e+07	1.02362e+08	0.506006	0.0095579	0.10315	0.948568	0.782611	-1.27777
MNPIGK	A0A1S2X984	40665000	23433000	22009000	18511000	23096000	8756100	A0A1S2X984	16787700	2.87023e+07	0.187636	0.390147	0.661866	0.938402	0.58489	-1.70972
LGPK	A0A3Q7K771;A0A1S2XJF4;A0A1S2Y3X0;A0A1S2XVQ8;A0A1S2Z0Q2	84060000	114100000	99939000	124160000	120340000	74017000	A0A3Q7K771;A0A1S2XJF4;A0A1S2Y3X0;A0A1S2XVQ8;A0A1S2Z0Q2	1.06172e+08	9.93663e+07	0.734191	0.486165	0.447188	0.990744	1.06849	1.06849
ASIRPDIVNF	A0A1S2Y2M2;A0A1S2YZB9	44474000	50386000	53920000	79548000	58381000	90748000	A0A1S2Y2M2;A0A1S2YZB9	7.62257e+07	4.95933e+07	0.0971184	0.321477	0.157483	0.938402	1.53701	1.53701
IGPLGLSPK	A0A1S2XEN9;A0A1S2Y0S5	85750000	175890000	214140000	208390000	115550000	135690000	A0A1S2XEN9;A0A1S2Y0S5	153210000	1.58593e+08	0.915427	0.592116	0.706454	0.997256	0.966056	-1.03514
VVDKNSDGSISIR	M4I787	15846000	9859700	12432000	5805100	10410000	23320000	M4I787	1.31784e+07	1.27126e+07	0.939214	0.654708	0.198322	0.997256	1.03664	1.03664
SITDNQIPLTGPNSIIGR	Q9ZNQ4	1951300	16131	4340000	5108900	2120900	3607100	Q9ZNQ4	3612300	2102477	0.383074	0.837577	0.642279	0.938402	1.71812	1.71812
GVTTLDVVR	A0A1S2YU94;A0A1S2YRF2	31918000	13317000	10325000	14070000	9962000	28266000	A0A1S2YU94;A0A1S2YRF2	1.74327e+07	18520000	0.907198	0.0626149	0.803531	0.997256	0.941289	-1.06237
VIITAPAK	A0A1S2Y813	8760100	8350500	7781700	7697900	6332700	5082100	A0A1S2Y813	6370900	8.29743e+06	0.112035	0.446772	0.247383	0.938402	0.767816	-1.3024
VLPVLNGK	A0A3Q7K878	97118000	210870000	217640000	206620000	239240000	236700000	A0A3Q7K878	227520000	1.75209e+08	0.311383	0.0108981	0.136411	0.938402	1.29856	1.29856
NEPVKVVVGK	A0A1S2YBR2	21678000	15968000	19567000	21115000	13598000	10316000	A0A1S2YBR2	1.50097e+07	19071000	0.341562	0.522381	0.425506	0.938402	0.787041	-1.27058
N(+.98)SKPHTLF	A0A1S2XQR4;A0A1S2XQ88	35799000	21026000	14997000	20735000	24072000	28958000	A0A1S2XQR4;A0A1S2XQ88	2.45883e+07	2.39407e+07	0.929194	0.850876	0.259771	0.997256	1.02705	1.02705
SWTGTIIGPHNTVHEGR	A0A1S2Y160	13358000	37112000	50212000	54646000	46899000	52222000	A0A1S2Y160	5.12557e+07	3.35607e+07	0.239543	0.0659933	0.0894276	0.938402	1.52725	1.52725
GFGGIGGILR	A0A1S3DUQ2	5318700	14261000	13041000	10772000	25237000	11512000	A0A1S3DUQ2	1.58403e+07	1.08736e+07	0.426202	0.340304	0.520696	0.938402	1.45677	1.45677
SITGSLPLIR	A0A1S2YY53	31494000	79965000	109020000	75443000	160610000	99303000	A0A1S2YY53	1.11785e+08	73493000	0.323588	0.899861	0.884589	0.938402	1.52103	1.52103
GGGQIIPTAR	A0A1S2YKU2	236580000	130710000	159530000	154220000	164800000	147150000	A0A1S2YKU2	155390000	1.75607e+08	0.589437	0.0572106	0.0549398	0.971225	0.884875	-1.1301
TILF	A0A1S2XBN2;A0A1S2YZ86	149710000	72697000	56064000	59445000	64901000	116460000	A0A1S2XBN2;A0A1S2YZ86	8.02687e+07	9.28237e+07	0.734579	0.0890787	0.565237	0.990744	0.864744	-1.15641
STEPISLNPNIVR	A0A1S2Y6J6	8981000	7216500	10082000	10284000	9505100	15594000	A0A1S2Y6J6	1.17944e+07	8.75983e+06	0.250298	0.13791	0.318765	0.938402	1.34641	1.34641
YNTFIPR	A0A1S2Y044	16131	16473000	15852000	14644000	18521000	22230000	A0A1S2Y044	18465000	10780377	0.288939	0.082687	0.283386	0.938402	1.71283	1.71283
GIPIPDWVK	A0A1S2XKC4	1045100	1903700	3850400	1819100	2644200	1629800	A0A1S2XKC4	2.03103e+06	2266400	0.810562	0.475296	0.247036	0.992707	0.89615	-1.11589
KGHPTLL	A0A1S2XVM2	152350000	117180000	16131	0	0	0	A0A1S2XVM2	0	8.98487e+07	0.190319	0.00478339	0	0.938402	0	#NUM!
DGHSGHGVPDYLR	A0A1S2YU99	12995000	8101900	5204200	7135100	4584000	5676300	A0A1S2YU99	5.79847e+06	8.76703e+06	0.321181	0.153989	0.192354	0.938402	0.661394	-1.51196
DGFIIR	A0A1S2XIK5;A0A1S2XV22;A0A1S2XYK6	33462000	8846900	8260700	9163600	8282900	27331000	A0A1S2XIK5;A0A1S2XV22;A0A1S2XYK6	1.49258e+07	1.68565e+07	0.862028	0.00901267	0.71472	0.996783	0.885463	-1.12935
FNNFGK	A0A1S2XJZ3	9442100	7030400	6025800	13169000	6783400	3861100	A0A1S2XJZ3	7.93783e+06	7.49943e+06	0.892124	0.636443	0.239817	0.997256	1.05846	1.05846
ISADVYIPR	A0A1S2YNS0	19957000	28744000	15538000	20959000	24484000	24424000	A0A1S2YNS0	23289000	21413000	0.682682	0.932556	0.167119	0.990744	1.08761	1.08761
IDIPITFRPK	A0A1S3EHJ7	1526500	5475000	7819700	3477900	10522000	6415900	A0A1S3EHJ7	6.80527e+06	4940400	0.534827	0.997274	0.892865	0.951206	1.37747	1.37747
VIGGSSTLPYPR	A0A3Q7YAD4	60178000	153890000	188440000	155490000	196640000	208950000	A0A3Q7YAD4	1.87027e+08	1.34169e+08	0.302506	0.128314	0.301404	0.938402	1.39396	1.39396
TVGAGVVSK	A0A1S3DX24	11655000	5376400	5166800	8171600	4701700	5351800	A0A1S3DX24	6.07503e+06	7399400	0.617442	0.0322652	0.398469	0.978955	0.821017	-1.218
SSSVFIPHGPGAVR	Q9ZRU2	25187000	49144000	66774000	61627000	51631000	56213000	Q9ZRU2	5.64903e+07	47035000	0.517978	0.317237	0.111611	0.951075	1.20103	1.20103
INSTSTKAY	A0A1S2XBN2	12733000	13395000	6391700	6603300	8573900	3720300	A0A1S2XBN2	6.29917e+06	10839900	0.173638	0.495418	0.567356	0.938402	0.581109	-1.72085
SSFEIDTNIMK	A0A1S2X984	12204000	11997000	3598600	6635900	2979900	8631900	A0A1S2X984	6.08257e+06	9.26653e+06	0.399092	0.358256	0.50586	0.938402	0.656402	-1.52346
GTSVIPK	A0A1S2XQR7	54667000	42195000	47523000	41123000	40395000	32263000	A0A1S2XQR7	37927000	4.81283e+07	0.0943952	0.840508	0.761761	0.938402	0.788039	-1.26897
LHVF	A0A1S2YDL9;A0A1S2XJW6;A0A1S2Z2C5	15633000	7168700	3066000	5142400	5690900	12177000	A0A1S2YDL9;A0A1S2XJW6;A0A1S2Z2C5	7670100	8.62257e+06	0.83896	0.430467	0.54049	0.993338	0.889538	-1.12418
VEIIPNDQGNR	A0A1S2YP37	17769000	16072000	9217400	12983000	16131	32084000	A0A1S2YP37	1.50277e+07	14352800	0.94995	0.858081	0.148226	0.997256	1.04702	1.04702
LMK	A0A1S3E926;A0A1S2XMF6;A0A1S2XJZ0;A0A1S3E894	324490000	531290000	474360000	645110000	575700000	207210000	A0A1S3E926;A0A1S2XMF6;A0A1S2XJZ0;A0A1S3E894	4.76007e+08	443380000	0.841933	0.684691	0.340356	0.993338	1.07359	1.07359
HITHGF	A0A1S2YU99	22266000	16541000	15049000	14364000	15285000	7834900	A0A1S2YU99	1.24946e+07	17952000	0.165149	0.509498	0.935487	0.938402	0.696002	-1.43678
KTGPPILPK	A0A1S3E1C6	25576000	19022000	25784000	30728000	26743000	8325400	A0A1S3E1C6	2.19321e+07	2.34607e+07	0.849507	0.201504	0.18895	0.996329	0.934847	-1.06969
TVF	A0A1S2XDV6;A0A1S2XBA8;A0A1S2XKC4;A0A1S2YTY6;A0A1S2XEP3;A0A1S2XEL7;A0A3Q7XU17	467810000	208850000	224240000	295680000	10326000	325930000	A0A1S2XDV6;A0A1S2XBA8;A0A1S2XKC4;A0A1S2YTY6;A0A1S2XEP3;A0A1S2XEL7;A0A3Q7XU17	2.10645e+08	300300000	0.532255	0.87048	0.819146	0.951133	0.70145	-1.42562
NGYIVIK	A0A1S2YP21	12449000	15486000	11616000	13537000	15612000	22692000	A0A1S2YP21	1.72803e+07	1.31837e+07	0.276102	0.133864	0.304401	0.938402	1.31074	1.31074
IVNDGVTVAK	A0A1S2Y3X0	28695000	9722000	16131	10856000	10243000	7445800	A0A1S2Y3X0	9.51493e+06	1.2811e+07	0.73418	0.137887	0.0339947	0.990744	0.742713	-1.34641
HIETTLTR	A0A1S2X989	9621900	8899300	9549400	11999000	9244300	2437300	A0A1S2X989	7.89353e+06	9.35687e+06	0.658249	0.040689	0.0155646	0.989101	0.843609	-1.18538
ISPLPVIKE	A0A3Q7YAD4	198140000	159800000	128320000	141440000	161820000	255720000	A0A3Q7YAD4	1.86327e+08	1.62087e+08	0.589989	0.333903	0.492693	0.971225	1.14955	1.14955
NISSESLK	A0A1S2XCR9	138070000	83195000	49337000	142170000	85002000	46645000	A0A1S2XCR9	9.12723e+07	9.02007e+07	0.978819	0.212219	0.928556	0.997256	1.01188	1.01188
M(+15.99)VNHFVSEF	A0A1S2YP37	54935000	20811000	14283000	21299000	17606000	28554000	A0A1S2YP37	2.24863e+07	3.00097e+07	0.615495	0.0368466	0.124889	0.978955	0.749303	-1.33457
IHFTPGSTN(+.98)DTIMGGVK	A0A3Q7K771	14379000	5127000	6497100	9877600	7377900	13657000	A0A3Q7K771	1.03042e+07	8667700	0.660843	0.408338	0.569605	0.989101	1.1888	1.1888
TPMYLVNR	A0A1S2XVJ8	18105000	21915000	17543000	33601000	23138000	38504000	A0A1S2XVJ8	3.17477e+07	1.91877e+07	0.0987612	0.213266	0.169944	0.938402	1.65459	1.65459
TNFGY	A0A3Q7K771	33471000	20042000	22142000	24252000	22500000	26457000	A0A3Q7K771	24403000	2.52183e+07	0.865822	0.284361	0.14243	0.996783	0.967669	-1.03341
DLAIPVNR	A0A1S2XQR4;A0A1S2XQ88	39548000	19342000	14325000	10311000	12406000	30951000	A0A1S2XQR4;A0A1S2XQ88	1.78893e+07	24405000	0.555635	0.274005	0.838423	0.961968	0.733019	-1.36422
LSSGDVVVIPATHPF	Q304D4	2949600	4836300	5097500	2507400	12867000	2879000	Q304D4	6.08447e+06	4.29447e+06	0.653063	0.0110511	0.0799402	0.989101	1.41682	1.41682
GDFAIDIGR	A0A1S2Z5A3	112820000	61098000	38936000	43820000	53223000	145120000	A0A1S2Z5A3	80721000	7.09513e+07	0.816278	0.131857	0.626537	0.992707	1.1377	1.1377
AMFVPHY	A0A3Q7XNW1;A0A1S2XSB9	17786000	33288000	13803000	17153000	25092000	46762000	A0A3Q7XNW1;A0A1S2XSB9	29669000	2.16257e+07	0.49807	0.332259	0.619218	0.945985	1.37193	1.37193
VSPHHFDSEVIIF	A0A1S2XVJ8	1345600	4612400	16131	2416600	1767900	16131	A0A1S2XVJ8	1.40021e+06	1991377	0.726853	0.426469	0.429997	0.990744	0.703137	-1.4222
MGIDFEK	A0A1S2YB75	92115000	44460000	39555000	78569000	38383000	129380000	A0A1S2YB75	8.21107e+07	58710000	0.502018	0.237104	0.574233	0.946643	1.39858	1.39858
VNTRVDWK	A0A1S2YII3	26057000	33502000	41016000	22602000	26538000	7867900	A0A1S2YII3	1.90026e+07	33525000	0.116613	0.807763	0.730074	0.938402	0.56682	-1.76423
LDYTSTK	A0A1S2XVM2;A0A1S2YP40;A0A1S2XWR3	77638000	57400000	59158000	53278000	55293000	24996000	A0A1S2XVM2;A0A1S2YP40;A0A1S2XWR3	4.45223e+07	64732000	0.170797	0.295276	0.606578	0.938402	0.687795	-1.45392
NSHGWTLTVTK	A0A1S2YZ56	16131	36626000	32081000	6597800	60781000	14479000	A0A1S2YZ56	2.72859e+07	2.29077e+07	0.842298	0.721344	0.63192	0.993338	1.19112	1.19112
SRNPIYSN	A0A1S2XQR4;A0A1S2Y087;Q304D4	16374000	27322000	25706000	17012000	28747000	17584000	A0A1S2XQR4;A0A1S2Y087;Q304D4	2.11143e+07	23134000	0.713705	0.0850267	0.886546	0.990744	0.912697	-1.09565
NTLAGHSGY	A0A1S2YEL8	8538500	4221700	7358700	12108000	5520400	2057900	A0A1S2YEL8	6562100	6706300	0.967312	0.985169	0.319706	0.997256	0.978498	-1.02197
VVISAPSK	A0A1S2YBD0	41166000	27013000	26836000	21980000	24681000	8933000	A0A1S2YBD0	1.85313e+07	3.16717e+07	0.125322	0.57994	0.975921	0.938402	0.585108	-1.70909
HYLPIHR	A0A1S3E3A7;A0A1S3E4C9	11643000	4979100	7340500	11072000	7217200	1310100	A0A1S3E3A7;A0A1S3E4C9	6533100	7.98753e+06	0.697165	0.6679	0.638973	0.990744	0.817912	-1.22263
IETWNPNNR	A0A1S2XSB9	72269000	32798000	30333000	37018000	32058000	40537000	A0A1S2XSB9	3.65377e+07	4.51333e+07	0.59366	0.0067788	0.0670268	0.972657	0.809549	-1.23525
PAVIVR	A0A1S2XV90	16131	2813800	2351500	2928900	3022300	2278900	A0A1S2XV90	2.74337e+06	1.72714e+06	0.361802	0.0123782	0.138297	0.938402	1.58838	1.58838
AEISTMIGR	A0A1S3E1N3	323990000	186540000	173780000	207020000	127090000	324530000	A0A1S3E1N3	2.19547e+08	2.28103e+08	0.914633	0.213177	0.824252	0.997256	0.962488	-1.03897
GLVGEIISR	A0A1S2Z6C4	16885000	22759000	11866000	13564000	18573000	15124000	A0A1S2Z6C4	1.57537e+07	17170000	0.71257	0.895487	0.360506	0.990744	0.917511	-1.0899
KVIDVQIQ	A0A1S2YCA8	25523000	15740000	7529800	9483900	8889500	23487000	A0A1S2YCA8	1.39535e+07	1.62643e+07	0.759863	0.180379	0.912931	0.990744	0.857922	-1.16561
GINLHPR	A0A1S3EHZ1	7842300	16131	3307500	3423500	16131	2358200	A0A1S3EHZ1	1.93261e+06	3721977	0.527195	0.282766	0.327724	0.951133	0.519243	-1.92588
TPNYGDRF	A0A1S2YLU9	28691000	12749000	11381000	12805000	10399000	12844000	A0A1S2YLU9	12016000	17607000	0.420603	0.0009903	0.0450554	0.938402	0.682456	-1.4653
YPIISDPKR	A0A1S2YGY5	47332000	37558000	47865000	55316000	57266000	50414000	A0A1S2YGY5	54332000	4.42517e+07	0.0749011	0.631003	0.53766	0.938402	1.2278	1.2278
DLVPHNVDGTER	A0A1S2XH76	151080000	70103000	44818000	67757000	63729000	163820000	A0A1S2XH76	9.84353e+07	88667000	0.841527	0.0656866	0.979299	0.993338	1.11017	1.11017
NINAIAR	A0A1S2YZ86	11850000	9709600	9296500	7847900	10160000	6287000	A0A1S2YZ86	8098300	1.02854e+07	0.195042	0.954637	0.659538	0.938402	0.787361	-1.27006
FMNKPVR	A0A3Q7YDJ6;A0A3Q7K751	1146200	9210300	11938000	4671300	9658100	921500	A0A3Q7YDJ6;A0A3Q7K751	5.08363e+06	7431500	0.600155	0.312452	0.755796	0.9734	0.684066	-1.46185
AVF	A0A1S3E926;A0A1S3EAM4;A0A1S2XLI0;A0A1S2XKC4;A0A1S2Y9D8;A0A1S2YY53;A0A1S2YB61;A0A1S2Y8F1	115730000	683490	103020000	502370000	89403000	34919000	A0A1S3E926;A0A1S3EAM4;A0A1S2XLI0;A0A1S2XKC4;A0A1S2Y9D8;A0A1S2YY53;A0A1S2YB61;A0A1S2Y8F1	2.08897e+08	7.31445e+07	0.457133	0.0104293	0.117601	0.945985	2.85595	2.85595
VGDRPTWR	A0A1S2Z192	19088000	10408000	22139000	18648000	11825000	2332300	A0A1S2Z192	10935100	1.72117e+07	0.351491	0.582036	0.708836	0.938402	0.635331	-1.57398
VTTTIGFGSPNK	A0A3Q7YF59	16131	4314100	5458500	3257300	5280900	2449100	A0A3Q7YF59	3.66243e+06	3.26291e+06	0.843704	0.493265	0.408735	0.993338	1.12244	1.12244
STNLDWY	A0A1S2XHQ9	80975000	27988000	21265000	27577000	39297000	102010000	A0A1S2XHQ9	5.62947e+07	4.34093e+07	0.688978	0.0966408	0.799119	0.990744	1.29683	1.29683
IMIGLPSVENR	A0A1S2YFR6	2314700	8403400	5477900	4940300	13071000	10500000	A0A1S2YFR6	9.50377e+06	5.39867e+06	0.24572	0.91571	0.69634	0.938402	1.76039	1.76039
TSQVIIMNHPGQIGNGY	A0A1S2XHQ9	21812000	35353000	40862000	22970000	31905000	38368000	A0A1S2XHQ9	31081000	3.26757e+07	0.836311	0.388149	0.76508	0.993338	0.951197	-1.05131
SLPHPDGDNSGVVS	A0A3Q7YAD4	7916400	3551800	4049000	8929800	4539200	16131	A0A3Q7YAD4	4.49504e+06	5172400	0.831185	0.701387	0.444216	0.992707	0.869044	-1.15069
ASHPMPSIAR	A0A1S2Y9D8	31708000	45281000	58718000	39092000	59852000	12220000	A0A1S2Y9D8	3.70547e+07	4.52357e+07	0.639495	0.621558	0.482165	0.98525	0.819147	-1.22078
IM(+15.99)IKPDGVQR	A0A1S2Z5A3	16706000	10790000	16753000	15655000	10926000	6329400	A0A1S2Z5A3	1.09701e+07	1.47497e+07	0.326443	0.233215	0.699703	0.938402	0.743755	-1.34453
TPGGKLVY	A0A1S2YU46;A0A1S2XP70	16338000	5343000	7062500	10573000	9812700	9182000	A0A1S2YU46;A0A1S2XP70	9855900	9.58117e+06	0.943415	0.549015	0.0306755	0.997256	1.02867	1.02867
SSGDVVVIPASHPF	A0A1S2XQR4;A0A1S2XQ88	117410000	96226000	45085000	74131000	112570000	157360000	A0A1S2XQR4;A0A1S2XQ88	114687000	8.62403e+07	0.42798	0.983195	0.885874	0.938402	1.32985	1.32985
GFFPVDHVTL	A0A1S2YZ27;A0A1S2Z8R6	2266100	1453900	1125900	1854200	1448800	16131	A0A1S2YZ27;A0A1S2Z8R6	1106377	1615300	0.487499	0.556443	0.536968	0.945985	0.684936	-1.45999
ILKVPVSNF	A0A3Q7XTJ7	2124300	4915900	6697700	4671500	9018100	6562400	A0A3Q7XTJ7	6.75067e+06	4579300	0.301613	0.916992	0.943426	0.938402	1.47417	1.47417
SQETDVIVK	A0A1S2XQ88	16318000	8649100	7623700	10847000	3246500	3325900	A0A1S2XQ88	5.80647e+06	10863600	0.246626	0.541459	0.914705	0.938402	0.534488	-1.87095
GQPIHHFVGTSTF	A0A1S2YBZ6;A0A1S2YDH0	23021000	81538000	68845000	63636000	75119000	55000000	A0A1S2YBZ6;A0A1S2YDH0	64585000	5.78013e+07	0.746059	0.279398	0.195327	0.990744	1.11736	1.11736
LPHIPRPK	A0A1S2YG95;A0A1S2XD52;A0A1S2Y758	18920000	42372000	65883000	33090000	63249000	14254000	A0A1S2YG95;A0A1S2XD52;A0A1S2Y758	3.68643e+07	4.23917e+07	0.792805	0.440653	0.948393	0.990744	0.869613	-1.14994
VMNYIR	A0A1S2XSP2	5078200	20485000	23222000	27124000	30537000	3528600	A0A1S2XSP2	2.03965e+07	1.62617e+07	0.708806	0.232865	0.61074	0.990744	1.25427	1.25427
RVPTVDVSVVDLTVR	A0A1S2YBD0;A0A1S2XHT6	16131	12528000	11911000	15206000	11573000	8833100	A0A1S2YBD0;A0A1S2XHT6	11870700	8.15171e+06	0.47068	0.117135	0.339646	0.945985	1.45622	1.45622
NSLPDQVR	A0A1S2XXF6	24976000	16754000	18011000	16354000	17768000	8552300	A0A1S2XXF6	1.42248e+07	1.99137e+07	0.213536	0.382502	0.88559	0.938402	0.714322	-1.39993
NQVAMNPTNTVF	A0A3Q7XXP6;A0A1S2YJT8	33288000	16896000	12183000	24544000	19258000	49416000	A0A3Q7XXP6;A0A1S2YJT8	3.10727e+07	20789000	0.419801	0.448863	0.639876	0.938402	1.49467	1.49467
TGQVLHPN(+.98)GGVIVNA	A0A1S2YP40	33985000	38613000	36892000	34024000	53190000	23788000	A0A1S2YP40	3.70007e+07	3.64967e+07	0.958956	0.477115	0.0515599	0.997256	1.01381	1.01381
TIGPFETK	A0A1S2YMB2;A0A1S2YM36	29953000	14225000	12684000	15219000	10074000	29953000	A0A1S2YMB2;A0A1S2YM36	1.84153e+07	18954000	0.950307	0.0504221	0.922807	0.997256	0.97158	-1.02925
GQM(+15.99)LVVPQ	A0A1S2XVG1	99523000	39003000	42829000	12250000	45513000	66007000	A0A1S2XVG1	4.12567e+07	6.04517e+07	0.48838	0.705296	0.779251	0.945985	0.682474	-1.46526
HNPIPIYL	A0A1S2XH76	16131	1775600	1493200	1609900	3379100	2499800	A0A1S2XH76	2.49627e+06	1094977	0.134344	0.825457	0.933535	0.938402	2.27974	2.27974
IWHHTFY	A0A1S3E926;A0A1S2X9D4	37232000	106310000	139070000	112520000	137980000	51564000	A0A1S3E926;A0A1S2X9D4	100688000	94204000	0.877677	0.210872	0.842298	0.996783	1.06883	1.06883
IPINTPAKF	A0A1S2XYZ0	2218800	7994000	5973700	5916200	14124000	5687100	A0A1S2XYZ0	8.57577e+06	5395500	0.393865	0.262595	0.539461	0.938402	1.58943	1.58943
IMDYKHNIR	A0A1S2YKU2	7858100	15282000	60505000	55698000	46084000	8352700	A0A1S2YKU2	3.67116e+07	27881700	0.707702	0.108442	0.869719	0.990744	1.31669	1.31669
VLMESIHK	A0A1S2XIK5;A0A1S2XV22;A0A1S2XYK6	28172000	15647000	18231000	16217000	16105000	16131	A0A1S2XIK5;A0A1S2XV22;A0A1S2XYK6	10779377	2.06833e+07	0.21529	0.222466	0.667127	0.938402	0.521162	-1.91879
LSPGDVF	A0A1S2Y087;A0A1S2XYZ0	2172000000	649240000	642190000	866560000	717870000	2133800000	A0A1S2Y087;A0A1S2XYZ0	1239410000	1.15448e+09	0.90654	0.00997837	0.875117	0.997256	1.07357	1.07357
MQIFVK	A0A1S2Y9Q2;A0A3Q7K769	52681000	98562000	128490000	98547000	147460000	90803000	A0A1S2Y9Q2;A0A3Q7K769	112270000	9.32443e+07	0.539746	0.79448	0.78408	0.951672	1.20404	1.20404
PTLSR	A0A1S2XBN2;A0A3Q7YAD4;A0A1S2XXF2;A0A1S2YZ86	59692000	21231000	21291000	31699000	21911000	27649000	A0A1S2XBN2;A0A3Q7YAD4;A0A1S2XXF2;A0A1S2YZ86	2.70863e+07	3.40713e+07	0.643483	0.0092316	0.0968547	0.98525	0.794989	-1.25788
AAPVVVSPVK	A0A3Q7XU17	19953000	9404600	11550000	11823000	11137000	17695000	A0A3Q7XU17	1.35517e+07	1.36359e+07	0.983693	0.152242	0.586981	0.997256	0.993825	-1.00621
SGMGPDFR	A0A1S2YT80;A0A1S2XIQ4	12714000	9000600	16131	9303900	6057400	9022100	A0A1S2YT80;A0A1S2XIQ4	8127800	7243577	0.839608	0.303226	0.143357	0.993338	1.12207	1.12207
AEISTM(+15.99)IGR	A0A1S3E1N3	70679000	32285000	26986000	19205000	34429000	26438000	A0A1S3E1N3	2.66907e+07	4.33167e+07	0.351476	0.0302485	0.18648	0.938402	0.616175	-1.62291
STGITGIVNGMDHR	A0A1S2XW85	32267000	56944000	43988000	41350000	49179000	51948000	A0A1S2XW85	4.74923e+07	4.43997e+07	0.720394	0.958709	0.329816	0.990744	1.06966	1.06966
SVDVVK	A0A1S2XET4	68284000	73256000	80486000	104400000	77810000	10812000	A0A1S2XET4	6.43407e+07	7.40087e+07	0.762439	0.13447	0.0352923	0.990744	0.869367	-1.15026
NMSVIAHVDHGK	A0A1S2YKU2	42991000	88559000	97874000	66142000	88847000	16054000	A0A1S2YKU2	5.70143e+07	7.64747e+07	0.518552	0.362241	0.76486	0.951075	0.745532	-1.34132
IIPGYGGGM(+15.99)SSAK	A0A1S2XP05;A0A1S2YJI5	1328300	10001000	8195500	4819200	4580000	4465400	A0A1S2XP05;A0A1S2YJI5	4.62153e+06	6.50827e+06	0.54931	0.609181	0.00435	0.960248	0.710102	-1.40825
YGVNVPR	A0A1S2XWL1	27113000	18595000	27272000	18837000	29969000	13367000	A0A1S2XWL1	2.07243e+07	2.43267e+07	0.566942	0.398032	0.509701	0.968068	0.851918	-1.17382
TDVPILLK	A0A1S2XLI0	8261000	3220600	16131	4192500	16131	6845100	A0A1S2XLI0	3684577	3832577	0.964469	0.471804	0.812199	0.997256	0.961384	-1.04017
KHNVPVPVTK	A0A1S2Z6B6	10457000	33072000	24196000	15620000	21883000	6063200	A0A1S2Z6B6	1.45221e+07	22575000	0.378684	0.951203	0.654209	0.938402	0.643281	-1.55453
GGIVAFTR	A0A1S2YP40	85580000	120040000	126150000	140550000	116220000	155160000	A0A1S2YP40	137310000	110590000	0.191567	0.886191	0.893307	0.938402	1.24161	1.24161
SVWDSPPNK	A0A1S2XH76	18375000	12894000	11993000	11572000	12281000	7420500	A0A1S2XH76	10424500	1.44207e+07	0.190913	0.365426	0.730275	0.938402	0.722886	-1.38334
LLHR	A0A1S2XQE2;A0A1S3E1C6;A0A1S2XP00	16131	3955400	7658700	6015800	5039300	16131	A0A1S2XQE2;A0A1S3E1C6;A0A1S2XP00	3.69041e+06	3.87674e+06	0.951688	0.352302	0.828581	0.997256	0.951936	-1.05049
IKPVHIVDVPGHSR	A0A1S2XKW8	3980600	20077000	25796000	16592000	18713000	6454700	A0A1S2XKW8	13919900	1.66179e+07	0.742978	0.524134	0.499858	0.990744	0.837647	-1.19382
SPGQVLVK	A0A1S2XQR7	36655000	26171000	29537000	22864000	17995000	13498000	A0A1S2XQR7	18119000	3.07877e+07	0.0376218	0.994241	0.866194	0.938402	0.588515	-1.69919
NLSTPPPVIR	A0A1S2XGF4	8449700	5963200	8710500	6479600	6586400	7652600	A0A1S2XGF4	6906200	7707800	0.467725	0.433352	0.308436	0.945985	0.896001	-1.11607
INADGIIEK	A0A3Q7YAD4	65804000	31297000	23156000	30689000	34652000	92481000	A0A3Q7YAD4	5.26073e+07	4.00857e+07	0.631731	0.0879924	0.597313	0.980383	1.31237	1.31237
TVLNPNDRNSF	A0A1S2Y087	258230000	156140000	123430000	137170000	126750000	266120000	A0A1S2Y087	176680000	1.79267e+08	0.96795	0.0336979	0.900395	0.997256	0.985571	-1.01464
DSGDGVSHTVPIYEGY	A0A1S3E926;A0A1S2X9D4	14015000	1817600	1567100	4260700	3759100	18888000	A0A1S3E926;A0A1S2X9D4	8.96927e+06	5799900	0.649333	0.0691396	0.81187	0.98525	1.54645	1.54645
TETVGHNF	A0A1S2Y738	8750900	957050	2973900	6082200	5435100	16131	A0A1S2Y738	3844477	4.22728e+06	0.905634	0.812327	0.806531	0.997256	0.909444	-1.09957
ISEISPTEIR	A0A1S3DZ80;A0A1S2XQJ1	29896000	11623000	7926200	10568000	12157000	27243000	A0A1S3DZ80;A0A1S2XQJ1	16656000	1.64817e+07	0.984897	0.0548754	0.757369	0.997256	1.01057	1.01057
GPSFVRDGY	A0A3Q7K771	86527000	40804000	25600000	22361000	34711000	88033000	A0A3Q7K771	4.83683e+07	50977000	0.928315	0.0638172	0.903592	0.997256	0.948827	-1.05393
SAGLHGW	A0A1S2YKU2	7322500	3841800	39527000	1299300	3291600	5623900	A0A1S2YKU2	3.40493e+06	16897100	0.356694	0.00113384	0.0271173	0.938402	0.20151	-4.96253
NPIYSNKF	A0A1S2Y087	292590000	411790000	320890000	245780000	22240000	521470000	A0A1S2Y087	2.63163e+08	3.41757e+08	0.644921	0.849448	0.119579	0.98525	0.770031	-1.29865
GFGTVIR	A0A1S2YD23	43262000	53307000	62620000	63969000	72867000	62419000	A0A1S2YD23	6.64183e+07	53063000	0.124747	0.636804	0.504004	0.938402	1.25169	1.25169
HIPVINEK	A0A1S2XM30	65016000	30917000	27585000	23272000	30794000	21946000	A0A1S2XM30	2.53373e+07	4.11727e+07	0.315375	0.00765462	0.103844	0.938402	0.615392	-1.62498
M(+15.99)TGPAHGIHPL	A0A1S2YB75	18397000	8922700	16905000	15294000	6310700	16131	A0A1S2YB75	7.20694e+06	1.47416e+07	0.239765	0.539659	0.608676	0.938402	0.488886	-2.04547
LDTSNF	A0A1S2XVG1	500110000	321400000	370110000	431750000	309970000	188900000	A0A1S2XVG1	3.10207e+08	3.97207e+08	0.382922	0.965071	0.731128	0.938402	0.78097	-1.28046
VVPAGHPFVTM(+15.99)	A0A1S2XVJ8	89701000	136350000	155420000	168730000	136580000	33746000	A0A1S2XVJ8	1.13019e+08	127157000	0.7755	0.289387	0.372251	0.990744	0.888812	-1.1251
MSILSTAGSGK	A0A1S2Y7T1	16131	8022800	4925700	7990300	7225100	7960900	A0A1S2Y7T1	7.72543e+06	4.32154e+06	0.281	0.0133469	0.0259565	0.938402	1.78766	1.78766
TIQGFGPINK	A0A1S2YB75	9637100	15560000	5613800	12570000	19041000	17156000	A0A1S2YB75	1.62557e+07	10270300	0.170172	0.835251	0.6109	0.938402	1.58278	1.58278
ITGQVLHPN(+.98)GGTIVN	A0A1S2XVM2	47253000	7219100	4457500	6107800	3794200	15946000	A0A1S2XVM2	8616000	19643200	0.512839	0.00506777	0.13774	0.951075	0.438625	-2.27985
HGWIGSEMTR	A0A1S3EG83	34069000	4419400	10647000	13841000	5882300	4476400	A0A1S3EG83	8.06657e+06	1.63785e+07	0.459313	0.024877	0.190251	0.945985	0.49251	-2.03041
HNTMISTSW	A0A1S2YCQ6	2273300	3839100	2070900	2181400	16131	2248000	A0A1S2YCQ6	1.48184e+06	2.72777e+06	0.252485	0.174702	0.732723	0.938402	0.543244	-1.84079
IEDVTPIPSDSTRR	A0A1S2XCX9	46597000	17524000	11673000	12856000	16357000	39287000	A0A1S2XCX9	2.28333e+07	2.52647e+07	0.867483	0.0610042	0.739334	0.996783	0.903765	-1.10648
VSVGVANPDDTHPKK	A0A1S2Y3N4	123640000	71828000	108500000	80488000	85476000	24114000	A0A1S2Y3N4	6.33593e+07	1.01323e+08	0.207166	0.70623	0.756646	0.938402	0.625322	-1.59918
SIDSLVIAK	A0A1S2XEP3	18233000	14821000	10896000	9277500	13301000	25184000	A0A1S2XEP3	1.59208e+07	14650000	0.82476	0.567717	0.328131	0.992707	1.08675	1.08675
LTF	A0A1S2XBN2;A0A1S2YZ86;A0A1S2YY53;A0A1S2XT50	296310000	230320000	243210000	215540000	279410000	38064000	A0A1S2XBN2;A0A1S2YZ86;A0A1S2YY53;A0A1S2XT50	1.77671e+08	2.56613e+08	0.389833	0.0536363	0.147316	0.938402	0.69237	-1.44431
VIPGPADKPM(+15.99)IVVNY	A0A1S2YP37	12455000	16272000	38700000	24475000	23311000	29601000	A0A1S2YP37	2.57957e+07	2.24757e+07	0.727772	0.913798	0.108507	0.990744	1.14772	1.14772
RTNILDPF	A0A1S2XNB4	61371000	31429000	39102000	54394000	43843000	66287000	A0A1S2XNB4	5.48413e+07	4.39673e+07	0.386849	0.812084	0.68291	0.938402	1.24732	1.24732
IIDVSGGDKIPR	A0A1S2YH08	26619000	35102000	31080000	42474000	34198000	44724000	A0A1S2YH08	4.04653e+07	3.09337e+07	0.0816698	0.758523	0.736887	0.938402	1.30813	1.30813
SYDPNINQPSR	A0A1S2Y8R4	4499900	3948100	5933700	5700000	4976200	4709400	A0A1S2Y8R4	5.12853e+06	4793900	0.648472	0.812912	0.398228	0.98525	1.0698	1.0698
MDVVSIPK	A0A1S2YYM1	17702000	16893000	28503000	6800200	8195900	18359000	A0A1S2YYM1	1.11184e+07	2.10327e+07	0.130537	0.475416	0.97273	0.938402	0.528624	-1.8917
TVLNSNDRNSF	A0A1S2XYZ0	19860000	12332000	13326000	16131	7837000	11932000	A0A1S2XYZ0	6.59504e+06	1.51727e+07	0.121504	0.711549	0.624086	0.938402	0.434666	-2.30062
IPVSSFPGVPGGK	A0A1S2XIV0	17258000	39156000	54624000	33363000	51030000	59037000	A0A1S2XIV0	47810000	3.70127e+07	0.465223	0.634789	0.654817	0.945985	1.29172	1.29172
SGDVGLSVLR	A0A1S2Y6C9	820440	38406000	27413000	16852000	31285000	976300	A0A1S2Y6C9	16371100	2.22131e+07	0.702612	0.361977	0.759958	0.990744	0.737	-1.35685
HPVFTR	A0A1S2Z3X4	17893000	16479000	4683800	19461000	21043000	4467200	A0A1S2Z3X4	14990400	13018600	0.785127	0.0597048	0.770049	0.990744	1.15146	1.15146
FVGGNWK	A0A1S2XBZ0	4002600	8566700	15860000	11510000	13616000	4939400	A0A1S2XBZ0	10021800	9.47643e+06	0.906278	0.68179	0.726042	0.997256	1.05755	1.05755
VKDLMMNK	A0A1S2XB84	20139000	27827000	19644000	34767000	15091000	5080800	A0A1S2XB84	1.83129e+07	2.25367e+07	0.682234	0.96065	0.170686	0.990744	0.812584	-1.23064
SFISPSEK	A0A1S2XSB9	41661000	37035000	47235000	31106000	36913000	13171000	A0A1S2XSB9	2.70633e+07	41977000	0.16083	0.339874	0.290451	0.938402	0.644718	-1.55107
LLTSPK	A0A1S2YDV8	2770300	2564500	3645500	2489500	2923900	1871500	A0A1S2YDV8	2428300	2.99343e+06	0.278509	0.867004	0.917526	0.938402	0.811209	-1.23273
VPTGVVF	A0A3Q7XNW1;A0A1S2XSB9	438540000	254540000	186910000	418890000	297410000	651940000	A0A3Q7XNW1;A0A1S2XSB9	456080000	293330000	0.279783	0.678843	0.683922	0.938402	1.55484	1.55484
VDTDPVVHASK	A0A1S2YX55	4888700	2489400	5534900	7981800	3283000	1386200	A0A1S2YX55	4217000	4.30433e+06	0.970525	0.905547	0.363558	0.997256	0.97971	-1.02071
IIVQNTDGK	A0A1S2YBR2	2464400	3469400	5980100	5923000	9305300	5286600	A0A1S2YBR2	6838300	3971300	0.155082	0.686131	0.823913	0.938402	1.72193	1.72193
FVVDM(+15.99)PGLK	A0A1S2Y9D7	82908000	84116000	94094000	77210000	87229000	39048000	A0A1S2Y9D7	67829000	8.70393e+07	0.319705	0.0271146	0.113099	0.938402	0.779291	-1.28322
FNSPNAK	A0A1S2YBR2	58282000	31210000	26879000	19982000	28165000	607240	A0A1S2YBR2	1.62514e+07	3.87903e+07	0.154934	0.61634	0.816066	0.938402	0.418955	-2.38689
DVPIPGYK	A0A1S2XHJ1;A0A1S2Y7T1	36131000	16893000	28503000	6800200	8958300	35342000	A0A1S2XHJ1;A0A1S2Y7T1	17033500	2.71757e+07	0.408987	0.265088	0.539208	0.938402	0.626792	-1.59542
TAVPAIIDR	A0A1S2YCH0	12536000	5501900	7206300	6564300	6534200	16529000	A0A1S2YCH0	9.87583e+06	8.41473e+06	0.732973	0.0692897	0.57447	0.990744	1.17364	1.17364
TLSIIDSGIGM(+15.99)TK	A0A1S2Z8C0	30495000	25691000	27406000	23250000	19881000	39301000	A0A1S2Z8C0	2.74773e+07	27864000	0.955108	0.710914	0.107342	0.997256	0.986123	-1.01407
ATM(+15.99)VVVVNEGK	A0A1S2XYZ0	37608000	36939000	40862000	30889000	25118000	14702000	A0A1S2XYZ0	2.35697e+07	3.84697e+07	0.079786	0.458792	0.125496	0.938402	0.612682	-1.63217
VLNITTR	A0A1S2XGK9	31587000	54734000	73197000	75508000	86596000	39824000	A0A1S2XGK9	6.73093e+07	5.31727e+07	0.489395	0.620397	0.841008	0.945985	1.26586	1.26586
FHPMAHMSF	A0A1S2YZ56	16131	3488500	1147800	2882500	3803600	9706800	A0A1S2YZ56	5464300	1.55081e+06	0.201331	0.234584	0.370671	0.938402	3.52351	3.52351
SRNPIYSNK	A0A1S2XQR4;A0A1S2Y087;Q304D4	1937200000	2470900000	4360300000	2060400000	2329200000	168140000	A0A1S2XQR4;A0A1S2Y087;Q304D4	1.51925e+09	2922800000	0.234055	0.487408	0.921557	0.938402	0.519792	-1.92385
VIISAPSK	A0A3Q7K878;A0A1S2XHT6	27084000	41726000	40644000	34951000	33475000	18097000	A0A3Q7K878;A0A1S2XHT6	28841000	3.64847e+07	0.34672	0.552387	0.865109	0.938402	0.790496	-1.26503
TKEIPTGF	A0A1S2XH76	15844000	14225000	12684000	15219000	10074000	22167000	A0A1S2XH76	15820000	14251000	0.702521	0.57844	0.12955	0.990744	1.1101	1.1101
IEDVTPIPSDSTR	A0A1S2XCX9	25289000	8081300	16131	7506900	16131	23120000	A0A1S2XCX9	1.02143e+07	1.11288e+07	0.932195	0.150972	0.908529	0.997256	0.917829	-1.08953
HM(+15.99)PPLSA	A0A1S2XVJ8	46975000	17258000	22699000	50296000	31145000	9602700	A0A1S2XVJ8	30347900	2.89773e+07	0.931325	0.600822	0.751091	0.997256	1.0473	1.0473
NQGVSVSNMK	A0A1S2XXH2	18318000	4993700	1695300	14050000	16131	5088000	A0A1S2XXH2	6.38471e+06	8.33567e+06	0.780647	0.309104	0.787533	0.990744	0.765951	-1.30557
TIGTVGAGR	A0A1S2XJS8	32005000	16910000	33071000	1482100	17906000	17366000	A0A1S2XJS8	1.22514e+07	2.73287e+07	0.114831	0.326735	0.967943	0.938402	0.448297	-2.23066
YDEIVK	A0A1S2XHQ9	17608000	15949000	9431500	25289000	10799000	16131	A0A1S2XHQ9	1.20347e+07	14329500	0.789965	0.968965	0.209037	0.990744	0.839856	-1.19068
VVGDPFKK	A0A1S2YRP8	23094000	29112000	27042000	21749000	30401000	13274000	A0A1S2YRP8	21808000	26416000	0.456182	0.464588	0.226664	0.945985	0.82556	-1.2113
NTTIPTK	A0A3Q7XXP6;A0A1S2YJT8;A0A1S2YP37	8020600	7663000	5195500	9329300	7040400	10537000	A0A3Q7XXP6;A0A1S2YJT8;A0A1S2YP37	8968900	6959700	0.214086	0.981794	0.856036	0.938402	1.28869	1.28869
SDPVVSFR	A0A1S2YKU2	116770000	41010000	31358000	46560000	30380000	117530000	A0A1S2YKU2	6.48233e+07	63046000	0.964957	0.0184934	0.990913	0.997256	1.02819	1.02819
TEDDVVSTDFVGDSR	A0A1S2YBD0;A0A1S2XHT6	2840400	2975600	16131	2188100	1556000	16131	A0A1S2YBD0;A0A1S2XHT6	1.25341e+06	1.94404e+06	0.588174	0.191497	0.615208	0.971225	0.644744	-1.551
TGFHAGPF	A0A1S2XW85	6524600	4383800	3134800	4253300	3270800	6435000	A0A1S2XW85	4.65303e+06	4.68107e+06	0.984563	0.164358	0.942647	0.997256	0.994011	-1.00602
ILDTSVHPR	A0A3Q7Y3A7	30425000	24758000	17618000	19146000	21596000	46099000	A0A3Q7Y3A7	28947000	24267000	0.655025	0.146293	0.311911	0.989101	1.19285	1.19285
TPVDVNEWTR	A0A1S2YZP7	27837000	13801000	6750400	13671000	16131	20179000	A0A1S2YZP7	1.12887e+07	1.61295e+07	0.603021	0.9679	0.95739	0.974197	0.699881	-1.42881
LHQNIGSSSSPDI	A0A3Q7XNW1	1820900	10444000	16131	14182000	6997000	16131	A0A3Q7XNW1	7.06504e+06	4093677	0.600125	0.308748	0.76276	0.9734	1.72584	1.72584
QVHPDIGISSK	A0A1S3E1Z8	5021800	11761000	4968900	5470800	5444200	15503000	A0A1S3E1Z8	8806000	7.25057e+06	0.722251	0.016123	0.621545	0.990744	1.21453	1.21453
MTAPVITK	A0A1S2YLN3	26602000	15522000	12352000	24681000	24440000	38472000	A0A1S2YLN3	2.91977e+07	1.81587e+07	0.156875	0.634117	0.928441	0.938402	1.60792	1.60792
HLPNKPVIGY	A0A1S2XFL3	3845000	5061800	4924000	8558600	6396600	15349000	A0A1S2XFL3	10101400	4.61027e+06	0.17639	0.0744443	0.0434397	0.938402	2.19107	2.19107
GVAAGIY	A0A3Q7X6Z7	0	0	0	164770000	16131	148690000	A0A3Q7X6Z7	1.04492e+08	0	0.184534	0.00248086	0	0.938402	#NUM!	#NUM!
DIGGTPGVAADVSHINSR	A0A1S2YU94	73719000	50439000	42705000	42494000	37298000	55615000	A0A1S2YU94	4.51357e+07	55621000	0.398557	0.334543	0.507077	0.938402	0.811486	-1.23231
NLGPSLSPR	A0A1S2Y115	17009000	8679600	7806800	6819000	12021000	15683000	A0A1S2Y115	1.15077e+07	1.11651e+07	0.934312	0.356458	0.868181	0.997256	1.03068	1.03068
VTPNNVDIAR	A0A1S2XZX4	66534000	30877000	34281000	31300000	20418000	27804000	A0A1S2XZX4	2.65073e+07	4.38973e+07	0.262134	0.0308095	0.149801	0.938402	0.603848	-1.65604
NDVSYPVRF	A0A1S2XHJ1	58853000	36009000	26951000	40529000	32034000	57823000	A0A1S2XHJ1	43462000	4.06043e+07	0.82616	0.279394	0.77793	0.992707	1.07038	1.07038
MLPHFNSR	A0A1S2Y087;A0A1S2XYZ0	163910000	773010000	1258600000	1005500000	1033200000	189990000	A0A1S2Y087;A0A1S2XYZ0	7.42897e+08	731840000	0.980302	0.228949	0.864187	0.997256	1.01511	1.01511
TGWAK	A0A1S2YPX2	16131	16077000	11170000	0	0	0	A0A1S2YPX2	0	9.08771e+06	0.195955	0.00618046	0	0.938402	0	#NUM!
HPVAVNASSNL	A0A1S2XYZ0	22055000	12262000	7166400	14589000	16131	10402000	A0A1S2XYZ0	8.33571e+06	13827800	0.422476	0.98856	0.991449	0.938402	0.602823	-1.65886
LSSGDVVVIPA	A0A1S2XQR4;A0A1S2XQ88;Q304D4	32266000	7738300	2136500	9601000	9472800	36195000	A0A1S2XQR4;A0A1S2XQ88;Q304D4	1.84229e+07	1.40469e+07	0.750202	0.0815137	0.959305	0.990744	1.31153	1.31153
DITPMGGFPHYGVVK	A0A1S2XYD5	823580	2148000	5431500	5775300	2098200	4334400	A0A1S2XYD5	4069300	2.80103e+06	0.508192	0.408398	0.755742	0.948797	1.45279	1.45279
VGHVDYDKVPGVVY	A0A1S2YPZ7	29622000	19387000	6439900	18070000	10138000	13483000	A0A1S2YPZ7	13897000	1.8483e+07	0.572894	0.837573	0.21114	0.969972	0.751881	-1.33
STINASVR	A0A3Q7X2J4	9694000	4503100	12122000	4542700	4492000	2800900	A0A3Q7X2J4	3945200	8.77303e+06	0.158011	0.101729	0.124517	0.938402	0.449696	-2.22372
VVITK	A0A1S2XNP5;A0A1S2YY97;A0A1S2XC89	17193000	7126000	20280000	22979000	12824000	5757100	A0A1S2XNP5;A0A1S2YY97;A0A1S2XC89	1.38534e+07	1.48663e+07	0.881985	0.603048	0.772141	0.997256	0.931862	-1.07312
VYVPVK	A0A1S3E1C6	5103400	4489000	5790600	5121700	4596900	2216600	A0A1S3E1C6	3978400	5.12767e+06	0.330131	0.114541	0.299894	0.938402	0.775869	-1.28888
TTITVNEPAPGVK	A0A1S2XGU3;A0A1S2XJZ3	160460000	69842000	82151000	71441000	52301000	109860000	A0A1S2XGU3;A0A1S2XJZ3	7.78673e+07	104151000	0.480149	0.270466	0.522118	0.945985	0.747639	-1.33754
EMIESGVIK	A0A1S3E3A7;A0A1S3E4C9	35179000	15026000	13220000	22262000	15271000	41713000	A0A1S3E3A7;A0A1S3E4C9	2.64153e+07	2.11417e+07	0.644911	0.148042	0.882601	0.98525	1.24944	1.24944
YSGVDWR	A0A1S2XCE8	9106300	4030900	2963800	5049000	3114100	6572100	A0A1S2XCE8	4.91173e+06	5367000	0.845218	0.379324	0.433905	0.993664	0.915173	-1.09269
M(+15.99)HVTSIQINEHTVVPVS	A0A1S2XV08	38612000	36518000	41425000	29211000	16176000	4061600	A0A1S2XV08	1.64829e+07	3.88517e+07	0.086078	0.311273	0.0772927	0.938402	0.424251	-2.35709
NHLLPNPR	A0A1S2Y6H9	16131	36428000	36172000	18627000	31370000	12847000	A0A1S2Y6H9	20948000	24205377	0.823117	0.375485	0.338523	0.992707	0.865428	-1.1555
KTENHGVPY	A0A1S2XH76	6186400	9745300	3286600	6640500	8285800	3589200	A0A1S2XH76	6.17183e+06	6406100	0.924825	0.645602	0.701264	0.997256	0.963431	-1.03796
GFLIPR	A0A1S2YCV3	3234200	10268000	10442000	5589500	9820900	21010000	A0A1S2YCV3	1.21401e+07	7981400	0.48061	0.276879	0.418606	0.945985	1.52105	1.52105
TVEVNGIK	A0A1S3E1C6	820730	9329600	9284800	10879000	7101500	8002100	A0A1S3E1C6	8.66087e+06	6.47838e+06	0.532409	0.0972769	0.278674	0.951133	1.33689	1.33689
GQPIHHFVG	A0A1S2YBZ6;A0A1S2YDH0	12076000	8109900	10044000	6905700	8465300	6960800	A0A1S2YBZ6;A0A1S2YDH0	7.44393e+06	1.00766e+07	0.134238	0.365664	0.330937	0.938402	0.738732	-1.35367
TLSIIDSGIGMTK	A0A1S2Z8C0	20827000	62942000	34909000	66479000	48071000	103360000	A0A1S2Z8C0	7.26367e+07	3.95593e+07	0.185763	0.855121	0.73193	0.938402	1.83614	1.83614
STKDPGQSPF	A0A1S2XBZ6	92785000	42986000	44148000	80613000	35681000	41838000	A0A1S2XBZ6	5.27107e+07	59973000	0.754105	0.0474201	0.845613	0.990744	0.878907	-1.13778
YAPTTSPL	A0A1S2YEV0	90057000	34765000	35466000	37719000	30864000	60373000	A0A1S2YEV0	4.29853e+07	5.34293e+07	0.644667	0.0372815	0.381443	0.98525	0.804527	-1.24297
AGGVDVTGY	A0A1S2XUG0	102880	158060000	174780000	263990000	208120000	406120000	A0A1S2XUG0	2.92743e+08	110980960	0.0886111	0.89022	0.942109	0.938402	2.63778	2.63778
LMTSWTK	A0A1S2Y9D8	12605000	20604000	44640000	50280000	50399000	20720000	A0A1S2Y9D8	4.04663e+07	2.59497e+07	0.351883	0.104244	0.974435	0.938402	1.55942	1.55942
IIGVDLVSSR	A0A1S2YBZ6;A0A1S2YDH0	0	0	0	16131	377430000	666050000	A0A1S2YBZ6;A0A1S2YDH0	3.47832e+08	0	0.213039	0.00703096	0	0.938402	#NUM!	#NUM!
DVSGFPTLK	A0A1S2XZ34	30983000	23010000	14195000	18255000	15560000	27875000	A0A1S2XZ34	2.05633e+07	2.27293e+07	0.742432	0.56584	0.743477	0.990744	0.904705	-1.10533
HSLPFPGGR	A0A1S2XVG1	13870000000	21292000000	27764000000	22431000000	27824000000	21926000000	A0A1S2XVG1	2.40603e+10	2.09753e+10	0.53929	0.302424	0.360627	0.951672	1.14708	1.14708
VFMTR	A0A1S2XVM2	15484000	25261000	21049000	23828000	23291000	1058700	A0A1S2XVM2	1.60592e+07	20598000	0.617148	0.0441802	0.249494	0.978955	0.77965	-1.28263
GSVADVAGY	A0A1S2XJM3	376660000	158060000	181940000	263990000	208120000	428210000	A0A1S2XJM3	3.00107e+08	2.38887e+08	0.557177	0.366566	0.952584	0.961968	1.25627	1.25627
IWDVSGNLK	A0A1S2XYB7	16131	7147300	5972800	3352500	7877200	8576000	A0A1S2XYB7	6601900	4.37874e+06	0.467494	0.356304	0.707432	0.945985	1.50772	1.50772
NTIISIGGGNVR	A0A3Q7YAD4	3059800	12483000	25195000	17716000	27932000	9800000	A0A3Q7YAD4	1.84827e+07	1.35793e+07	0.587051	0.843942	0.800461	0.971225	1.36109	1.36109
NVPTWHR	A0A1S2XIC4	9026900	15713000	15601000	11781000	11718000	16131	A0A1S2XIC4	7838377	1.3447e+07	0.296388	0.150784	0.481661	0.938402	0.58291	-1.71553
GIDHNEIVNVIK	A0A1S2XBA8	6574900	8889000	5743200	4921000	4219100	6281500	A0A1S2XBA8	5.14053e+06	7.06903e+06	0.172098	0.68666	0.582739	0.938402	0.72719	-1.37516
HSLPDGLM(+15.99)R	A0A1S2YCQ2	10816000	6811300	8861400	11344000	16131	2114200	A0A1S2YCQ2	4.49144e+06	8.82957e+06	0.339271	0.382315	0.199958	0.938402	0.508682	-1.96586
TVHIPTGDKLY	A0A1S2Z8R6	2273000	5315700	1400600	6596600	5338400	5725500	A0A1S2Z8R6	5.88683e+06	2.99643e+06	0.12491	0.164829	0.180502	0.938402	1.96461	1.96461
TVLNPNDRN(+.98)TF	A0A1S2XQR4;A0A1S2XQ88	47141000	16732000	26305000	13192000	11602000	29550000	A0A1S2XQR4;A0A1S2XQ88	1.81147e+07	3.00593e+07	0.335072	0.340354	0.57722	0.938402	0.60263	-1.65939
VIDLYSSPDVVK	A0A1S2XGK9	73037000	47702000	32470000	56256000	45359000	135900000	A0A1S2XGK9	7.91717e+07	5.10697e+07	0.437565	0.0790592	0.292719	0.938402	1.55027	1.55027
MVNSDLTR	A0A1S2Y2M2;A0A1S2YZB9	21377000	8810600	28992000	16444000	6445600	3538300	A0A1S2Y2M2;A0A1S2YZB9	8809300	1.97265e+07	0.207548	0.680848	0.609704	0.938402	0.446571	-2.23928
SVIEILSR	A0A1S2XBN2;A0A3Q7YAD4;A0A1S2YZ86	23854000	18702000	7608100	15140000	13048000	17806000	A0A1S2XBN2;A0A3Q7YAD4;A0A1S2YZ86	1.53313e+07	1.67214e+07	0.803305	0.987604	0.154491	0.990744	0.916871	-1.09067
GVM(+15.99)INDNQSR	A0A1S2YBZ6;A0A1S2YDH0	28935000	2041200	12014000	11910000	4677900	3397500	A0A1S2YBZ6;A0A1S2YDH0	6661800	1.43301e+07	0.436521	0.103614	0.205599	0.938402	0.464883	-2.15108
TVTVF	A0A1S2YBD0;A0A1S2XAA6	88418000	61839000	56206000	46799000	49887000	74048000	A0A1S2YBD0;A0A1S2XAA6	5.69113e+07	68821000	0.417211	0.556908	0.857336	0.938402	0.826947	-1.20927
GM(+15.99)ITDKAR	A0A1S2Y8R4	8073800	6926700	4698500	1922500	10172000	21789000	A0A1S2Y8R4	11294500	6.56633e+06	0.499484	0.227162	0.0610439	0.945985	1.72006	1.72006
VNYPIISDPKR	A0A1S2YGY5	2216900000	3380600000	4631400000	3336000000	3648200000	5094500000	A0A1S2YGY5	4.02623e+09	3.40963e+09	0.525596	0.773464	0.750861	0.951075	1.18084	1.18084
M(+15.99)IPTKPM(+15.99)VVETF	A0A1S2XHQ9	67045000	24406000	103920000	87206000	23669000	49005000	A0A1S2XHQ9	5.32933e+07	6.51237e+07	0.709569	0.541246	0.783187	0.990744	0.81834	-1.22199
MSVPVSSIIGHSFEGL	A0A1S2XB84	0	0	0	13134000	18262000	16131	A0A1S2XB84	1.04707e+07	0	0.193768	0.00576013	0	0.938402	#NUM!	#NUM!
SSPIYTQPR	Q9AT06;A0A3Q7K7U2	69328000	44243000	47249000	36120000	29868000	16490000	Q9AT06;A0A3Q7K7U2	2.74927e+07	5.36067e+07	0.0615151	0.94651	0.695571	0.938402	0.512859	-1.94985
YQNIR	A0A1S2YM08	22221000	61927000	91385000	57359000	32778000	23715000	A0A1S2YM08	3.79507e+07	58511000	0.427822	0.384293	0.400077	0.938402	0.648607	-1.54176
MYVVR	A0A1S2XVG1	40671000	44481000	42981000	41174000	49205000	14580000	A0A1S2XVG1	3.49863e+07	42711000	0.537794	0.013253	0.0253135	0.951672	0.819141	-1.22079
GSYLPVVR	A0A1S2Y4A2	55713000	41110000	47369000	40246000	52017000	57494000	A0A1S2Y4A2	49919000	48064000	0.793555	0.4264	0.815689	0.990744	1.03859	1.03859
LLVVPQ	A0A1S3E1N3	53601000	42920000	23463000	26981000	28385000	49768000	A0A1S3E1N3	3.50447e+07	3.99947e+07	0.689653	0.279106	0.820883	0.990744	0.876233	-1.14125
VVPQVGSVDGAK	A0A1S2YD06	15556000	7780500	6301500	7727900	8222700	16430000	A0A1S2YD06	1.07935e+07	9.87933e+06	0.831465	0.0364318	0.982833	0.992707	1.09254	1.09254
GVTVTETQVPGR	A0A1S2XYX3	123740000	74816000	79041000	88305000	74086000	127620000	A0A1S2XYX3	9.66703e+07	9.25323e+07	0.862367	0.0483093	0.977146	0.996783	1.04472	1.04472
HPVDNIGISRPPPK	A0A1S2XUE3	46511000	66663000	92473000	55283000	66977000	19975000	A0A1S2XUE3	4.74117e+07	68549000	0.337449	0.906433	0.939272	0.938402	0.691646	-1.44583
IGSAGVVR	O65731;A0A1S2XA41	47245000	40657000	46599000	34281000	33222000	13137000	O65731;A0A1S2XA41	26880000	4.48337e+07	0.110435	0.218359	0.17171	0.938402	0.599549	-1.66792
TLGNFVK	A0A1S2YF29;A0A1S2Y2A7	19981000	22051000	13533000	18515000	11311000	21342000	A0A1S2YF29;A0A1S2Y2A7	17056000	1.85217e+07	0.728944	0.292886	0.847753	0.990744	0.920867	-1.08593
VGDPVYVTKK	A0A1S2XE30	12160000	8588400	8760800	8821300	11352000	13315000	A0A1S2XE30	1.11628e+07	9836400	0.489957	0.159152	0.887468	0.945985	1.13484	1.13484
AMASTY	A0A1S2Y9D7	62133000	39792000	59818000	123730000	41534000	5545100	A0A1S2Y9D7	5.69364e+07	5.39143e+07	0.939705	0.497983	0.082409	0.997256	1.05605	1.05605
IGTVNPVIMK	A0A3Q7Y993	7076200	16712000	16111000	15175000	15210000	14296000	A0A3Q7Y993	1.48937e+07	1.32997e+07	0.660486	0.00963372	0.0211769	0.989101	1.11985	1.11985
PVNRPGKF	A0A1S2Y087	67714000	128700000	235360000	85447000	84282000	39105000	A0A1S2Y087	6.96113e+07	1.43925e+08	0.265171	0.169668	0.17836	0.938402	0.483665	-2.06755
SNVYDPF	A0A1S2YII3;A0A1S2Z7Q6	42731000	18094000	15267000	18311000	18043000	49110000	A0A1S2YII3;A0A1S2Z7Q6	28488000	25364000	0.828716	0.0170872	0.832671	0.992707	1.12317	1.12317
MDKNSVHDVVLVGGSTR	A0A1S2YJT8	7792100	6274300	3416100	4883000	6718200	16131	A0A1S2YJT8	3.87244e+06	5827500	0.464207	0.535961	0.580517	0.945985	0.664512	-1.50486
SITPSPDRVNW	A0A1S2YER8	8584700	5862400	2699500	7252900	5084000	6819800	A0A1S2YER8	6.38557e+06	5.71553e+06	0.741387	0.894995	0.263559	0.990744	1.11723	1.11723
ALHIIGPDK	A0A1S2YGY5	191750000	92684000	115900000	87739000	126360000	103210000	A0A1S2YGY5	1.0577e+08	1.33445e+08	0.460093	0.0969133	0.246926	0.945985	0.792611	-1.26165
HPFVTMASK	A0A1S2XVJ8	32395000	4383000	8074700	7475800	9614600	4449800	A0A1S2XVJ8	7.18007e+06	14950900	0.470867	0.00303028	0.0601117	0.945985	0.480243	-2.08228
HVGPTSLMIK	A0A067XTY1	5480800	13376000	19807000	18341000	19480000	13092000	A0A067XTY1	16971000	1.28879e+07	0.441831	0.210559	0.366393	0.938402	1.31681	1.31681
YIPSNTF	C3TS12	34123000	33165000	18924000	17931000	21351000	48615000	C3TS12	29299000	2.87373e+07	0.962117	0.277687	0.405989	0.997256	1.01954	1.01954
PIY	A0A1S2XH76;A0A1S3E926;A0A1S2XMF6;A0A1S2YDF2;A0A1S2Y4R8	84777000	34139000	46367000	71706000	38528000	12456000	A0A1S2XH76;A0A1S3E926;A0A1S2XMF6;A0A1S2YDF2;A0A1S2Y4R8	4.08967e+07	5.50943e+07	0.570063	0.8411	0.882705	0.969684	0.742303	-1.34716
HIQLMSK	A0A1S2XJJ5	16470000	15105000	22070000	29247000	25525000	3614600	A0A1S2XJJ5	19462200	1.78817e+07	0.864198	0.781185	0.13507	0.996783	1.08839	1.08839
NRPTLSR	A0A1S2XBN2;A0A3Q7YAD4;A0A1S2YZ86	74785000	114490000	81774000	70357000	112860000	16131	A0A1S2XBN2;A0A3Q7YAD4;A0A1S2YZ86	6.10777e+07	9.03497e+07	0.475412	0.172944	0.243267	0.945985	0.676015	-1.47926
ITPPPHLLPHVGDIPR	A0A1S2YC14	2624500	16131	5627500	5806100	6007000	4206600	A0A1S2YC14	5339900	2.75604e+06	0.247527	0.173988	0.220438	0.938402	1.93752	1.93752
SGNRGPL	A0A1S2XVG1	46369000	9818100	23800000	16254000	13000000	3260300	A0A1S2XVG1	10838100	2.66624e+07	0.272861	0.310935	0.237301	0.938402	0.406494	-2.46006
NIVPTSTGAAK	A0A1S2Y813	11031000	4715400	4390700	2622400	399590000	2333900	A0A1S2Y813	1.34849e+08	6.71237e+06	0.435165	3.43903e-05	0.000935847	0.938402	20.0896	20.0896
LTTHPGGVSASVA	A0A1S2XY68	15805000	3676900	4214800	7957500	6017500	8403500	A0A1S2XY68	7459500	7898900	0.922433	0.184195	0.0698244	0.997256	0.944372	-1.0589
DIGTGFGHF	A0A1S2XAA5	12293000	3575600	3163000	2542400	3413100	10445000	A0A1S2XAA5	5.46683e+06	6.34387e+06	0.832924	0.0221999	0.826313	0.992707	0.861751	-1.16043
NLAPVR	A0A1S2YDL9	34521000	23292000	23537000	35821000	26178000	15299000	A0A1S2YDL9	25766000	2.71167e+07	0.857884	0.574359	0.558726	0.996783	0.950191	-1.05242
THPMNF	A0A1S2YDH0	0	0	0	2715500	16131	1916200	A0A1S2YDH0	1549277	0	0.192604	0.00640104	0	0.938402	#NUM!	#NUM!
HVVSPLTNTAVG	A0A1S2Z469	0	0	0	6879300	4744500	6582600	A0A1S2Z469	6068800	0	0.0118882	0.0328927	0	0.938402	#NUM!	#NUM!
NM(+15.99)AVKDSSSPY	A0A3Q7YAD4	6710600	16131	2479200	2137300	16131	974700	A0A3Q7YAD4	1.04271e+06	3.06864e+06	0.412049	0.106106	0.180685	0.938402	0.339795	-2.94295
VLNTGSPISVPVGR	A0A1S3E4C9	9394900	19307000	26618000	19930000	25989000	22683000	A0A1S3E4C9	2.28673e+07	1.844e+07	0.475355	0.279984	0.220002	0.945985	1.2401	1.2401
TDFVGDSR	A0A1S2YBD0;A0A1S2XHT6	3215800	3112500	4505100	13083000	3367800	201380000	A0A1S2YBD0;A0A1S2XHT6	7.26103e+07	3.61113e+06	0.396401	5.96215e-05	0.000216477	0.938402	20.1073	20.1073
VLPVLN(+.98)GK	A0A3Q7K878	12230000	10291000	8428700	12658000	14488000	15929000	A0A3Q7K878	1.43583e+07	1.03166e+07	0.0505684	0.964106	0.851801	0.938402	1.39177	1.39177
PALR	A0A3Q7XNW1;A0A1S2XSB9;A0A1S2XDU8;A0A1S2XEL7	676570000	338790000	288680000	304790000	240790000	610950000	A0A3Q7XNW1;A0A1S2XSB9;A0A1S2XDU8;A0A1S2XEL7	385510000	434680000	0.783115	0.0828345	0.935223	0.990744	0.886882	-1.12755
GSISSNDFEK	A0A1S2XEI0	12579000	6069800	4711400	8575400	5259200	2425500	A0A1S2XEI0	5.42003e+06	7.78673e+06	0.479263	0.671301	0.695355	0.945985	0.69606	-1.43666
LLTTR	A0A1S3EAM4	24417000	1105700	43668000	1128200	16131	884430	A0A1S3EAM4	676254	2.30636e+07	0.210399	0.0109237	0.00230102	0.938402	0.0293213	-34.1049
SDILIQIPNGPK	A0A1S2YRA1	6124600	2538300	903730	6131200	2804300	2917500	A0A1S2YRA1	3951000	3.18888e+06	0.709346	0.19104	0.664489	0.990744	1.23899	1.23899
KGETPSITF	A0A1S2Z0A6	21689000	11531000	13577000	9318100	9400300	14206000	A0A1S2Z0A6	10974800	15599000	0.277572	0.165823	0.424763	0.938402	0.703558	-1.42135
LNPLVSSL	A0A1S2YU94	1204100	1215000	546060	16131	577180	1499800	A0A1S2YU94	697704	988387	0.59203	0.571328	0.412588	0.971225	0.705902	-1.41663
FSIK	A0A1S2YBZ6;A0A1S2YDH0;A0A1S2XGX2;A0A1S2XA57	67819000	48513000	40062000	40977000	38120000	26115000	A0A1S2YBZ6;A0A1S2YDH0;A0A1S2XGX2;A0A1S2XA57	3.50707e+07	5.21313e+07	0.163268	0.506947	0.467664	0.938402	0.672737	-1.48647
IIGVDINPQKF	A0A1S2XLI0	755470	2033800	3943500	2467100	3108700	16131	A0A1S2XLI0	1863977	2.24426e+06	0.787802	0.906107	0.982714	0.990744	0.830554	-1.20402
IGIVGLPNVGK	A0A1S2XAS4	3053900	6963400	12529000	7359200	16886000	9448400	A0A1S2XAS4	11231200	7.51543e+06	0.404494	0.919961	0.949254	0.938402	1.49442	1.49442
GVELDNIIR	A0A1S2XW85	36227000	14496000	6095300	9278300	7095200	27793000	A0A1S2XW85	1.47222e+07	1.89394e+07	0.725499	0.173575	0.694628	0.990744	0.777329	-1.28646
VGDIFYVPR	A0A1S2YKD9	16131	16519000	26550000	37161000	25536000	15828000	A0A1S2YKD9	26175000	1.43617e+07	0.301408	0.839112	0.775286	0.938402	1.82255	1.82255
ALSR	A0A3Q7YF59;A0A1S2YGY7;A0A1S2YZP7;A0A1S2Y673	199340000	52387000	45466000	59464000	70059000	304010000	A0A3Q7YF59;A0A1S2YGY7;A0A1S2YZP7;A0A1S2Y673	144511000	9.90643e+07	0.65937	0.030996	0.563982	0.989101	1.45876	1.45876
GGIFGDGIKW	Q8L5Q6	4998600	5284800	3015900	2941200	2021500	6726000	Q8L5Q6	3.89623e+06	4433100	0.760772	0.617491	0.392476	0.990744	0.878896	-1.13779
VWVKPW	A0A1S2YWL5	32324000	75784000	86838000	79875000	113010000	33959000	A0A1S2YWL5	7.56147e+07	64982000	0.72813	0.39349	0.68786	0.990744	1.16362	1.16362
HTVPIYEGY	A0A1S3E926;A0A1S2X9D4	36269000	24639000	15765000	28981000	29995000	48225000	A0A1S3E926;A0A1S2X9D4	3.57337e+07	2.55577e+07	0.303463	0.929274	0.947753	0.938402	1.39816	1.39816
DVNFSAPSK	A0A3Q7YFX4	78315000	31557000	26513000	34689000	16098000	25247000	A0A3Q7YFX4	2.53447e+07	4.54617e+07	0.34768	0.0312192	0.192778	0.938402	0.557495	-1.79374
LGPMVTVPQ	A0A1S2XV08	20169000	13749000	11266000	21491000	16040000	46205000	A0A1S2XV08	27912000	1.50613e+07	0.298588	0.0345194	0.153107	0.938402	1.85322	1.85322
LPSETPSPL	A0A1S2XBN2;A0A3Q7YAD4	38289000	43341000	29222000	17939000	35619000	47166000	A0A1S2XBN2;A0A3Q7YAD4	3.35747e+07	3.69507e+07	0.745336	0.789638	0.380395	0.990744	0.908635	-1.10055
QAPNTIVK	A0A1S2Z6X6	128930000	34660000	44234000	57121000	32930000	38213000	A0A1S2Z6X6	4.27547e+07	6.92747e+07	0.471993	0.00548855	0.116213	0.945985	0.617176	-1.62028
ATISIGSRQ	A0A1S2XV08	16131	16590000	23308000	21739000	29836000	1741100	A0A1S2XV08	1.7772e+07	1.33047e+07	0.702205	0.354027	0.813017	0.990744	1.33577	1.33577
KVVISAPSK	A0A1S2YBD0	9603400	14641000	22428000	19602000	239290000	160660	A0A1S2YBD0	8.63509e+07	1.55575e+07	0.453386	0.000266471	0.00629694	0.945985	5.55045	5.55045
NGTDPSKPIYVSVK	A0A1S2Y994	7885600	7259400	6703500	7299700	8039800	6391300	A0A1S2Y994	7243600	7.28283e+06	0.95018	0.68088	0.675727	0.997256	0.994613	-1.00542
INSLIPPPPASK	A0A1S2YDF2	1770600	2793400	2769000	1565100	2805400	1734600	A0A1S2YDF2	2.03503e+06	2.44433e+06	0.471344	0.0257964	0.857869	0.945985	0.832551	-1.20113
VISDRETGR	A0A1S2Y9J2	42230000	23316000	33233000	21068000	26162000	456480	A0A1S2Y9J2	1.58955e+07	3.29263e+07	0.158404	0.710721	0.648995	0.938402	0.482759	-2.07143
AFTVGIGGPVGTGK	A0A1S2YH08	23112000	6219000	4092400	1782100	3096800	32420000	A0A1S2YH08	1.2433e+07	1.11411e+07	0.918296	0.0513489	0.528943	0.997256	1.11595	1.11595
SWVM(+15.99)NYIR	A0A1S2XSP2	24655000	41992000	126040000	63182000	133850000	28622000	A0A1S2XSP2	75218000	64229000	0.815231	0.122176	0.988947	0.992707	1.17109	1.17109
RVPTVDVSVVDLTVK	A0A3Q7K878	16131	3871000	7239400	8159900	5218000	1600200	A0A3Q7K878	4992700	3.70884e+06	0.672747	0.812637	0.904071	0.990744	1.34616	1.34616
SSIFDAK	A0A3Q7K878;A0A1S2YBD0;A0A1S2XHT6	303360000	130670000	114350000	167990000	131150000	175200000	A0A3Q7K878;A0A1S2YBD0;A0A1S2XHT6	1.58113e+08	1.82793e+08	0.72583	0.0440835	0.099999	0.990744	0.864984	-1.15609
PNINQPSR	A0A1S2Y8R4	2449400	7849900	19094000	8902100	17988000	7283400	A0A1S2Y8R4	1.13912e+07	9.79777e+06	0.803063	0.304557	0.629195	0.990744	1.16263	1.16263
TELNTHNIDTIK	A0A1S2XUE3	9830700	6088600	6656800	7194000	16131	13619000	A0A1S2XUE3	6.94304e+06	7.52537e+06	0.898271	0.796753	0.163317	0.997256	0.922619	-1.08387
VFNNDPSNHPYVSK	A0A1S2YBR2	8410200	5485300	8403100	7002300	7764700	92410000	A0A1S2YBR2	3.57257e+07	7.43287e+06	0.423348	5.40667e-05	0.00341235	0.938402	4.80645	4.80645
ISTVNSL	A0A1S2XVG1	31876000	19266000	19513000	20189000	19503000	33890000	A0A1S2XVG1	2.45273e+07	2.35517e+07	0.883934	0.00709031	0.881192	0.997256	1.04143	1.04143
MFVPHY	A0A3Q7XNW1;A0A1S2XSB9	3458600	6984000	2095000	3738100	4317100	17084000	A0A3Q7XNW1;A0A1S2XSB9	8.37973e+06	4179200	0.441493	0.0178725	0.202234	0.938402	2.0051	2.0051
NRHGPVQM(+15.99)PY	A0A1S2XBN2	43424000	19030000	34871000	20065000	20010000	3615800	A0A1S2XBN2	14563600	3.24417e+07	0.122753	0.619134	0.737479	0.938402	0.448917	-2.22759
DGIFVPHW	A0A1S3E1N3	1204300	849740	109830	819870	486220	1941100	A0A1S3E1N3	1.0824e+06	721290	0.547254	0.847411	0.696319	0.958713	1.50064	1.50064
TVVVDLK	A0A1S2XET4	165170000	91282000	179940000	169310000	114410000	108390000	A0A1S2XET4	1.30703e+08	145464000	0.685354	0.228749	0.663718	0.990744	0.898527	-1.11293
INGTANINAIR	A0A1S2Y955;A0A1S3EJ41	3864400	7347400	9770400	6354200	10885000	8883300	A0A1S2Y955;A0A1S3EJ41	8707500	6.99407e+06	0.474461	0.909467	0.73597	0.945985	1.24498	1.24498
SGDVVVIPASHPF	A0A1S2XQR4;A0A1S2XQ88	72756000	53324000	25173000	26999000	81096000	83968000	A0A1S2XQR4;A0A1S2XQ88	64021000	5.04177e+07	0.590185	0.186902	0.71214	0.971225	1.26981	1.26981
TDLPNVVEK	A0A1S2YBZ6;A0A1S2YDH0	434730000	244370000	187540000	248750000	226710000	506590000	A0A1S2YBZ6;A0A1S2YDH0	327350000	288880000	0.759067	0.102311	0.81649	0.990744	1.13317	1.13317
IGGIGTVPVGRVE	A0A1S2XHQ9	3062700	5211500	3499500	7900200	5069400	10531000	A0A1S2XHQ9	7.83353e+06	3.92457e+06	0.116876	0.407244	0.294176	0.938402	1.99603	1.99603
LYNPR	A0A1S2XVG1	208010000	143490000	155060000	201870000	200100000	135590000	A0A1S2XVG1	1.79187e+08	1.68853e+08	0.74389	0.113149	0.906082	0.990744	1.0612	1.0612
IGTLFHK	A0A1S3EAM4	16131	1979100	3238800	3513200	3116600	839550	A0A1S3EAM4	2.48978e+06	1744677	0.584854	0.314747	0.88116	0.971225	1.42707	1.42707
ELMPGGVNSPVR	A0A1S2Y8X1	6928200	7167300	6097600	7587200	5802300	16131	A0A1S2Y8X1	4.46854e+06	6.73103e+06	0.426862	0.00890865	0.043008	0.938402	0.663872	-1.50631
NM(+15.99)HIGLINMEPR	A0A1S2YKD9	40575000	79320000	78303000	60717000	72759000	54515000	A0A1S2YKD9	6.26637e+07	66066000	0.823239	0.473022	0.299307	0.992707	0.948501	-1.0543
STVHDVVLVGGSTR	A0A3Q7XXP6	12906000	13067000	18244000	9751600	9296300	9024200	A0A3Q7XXP6	9.35737e+06	14739000	0.0896657	0.155001	0.032238	0.938402	0.634871	-1.57512
WVVINIPPTVK	A0A1S2Z931	7052400	14646000	14343000	4856000	13239000	3055300	A0A1S2Z931	7050100	12013800	0.285847	0.171545	0.767912	0.938402	0.586833	-1.70406
TPLIPSSFK	A0A1S2XVM2	48478000	14709000	34516000	17123000	20668000	23532000	A0A1S2XVM2	20441000	3.25677e+07	0.340849	0.279213	0.0726434	0.938402	0.627647	-1.59325
VFTNSIQR	A0A1S2XI86	23600000	1717700	4374000	1661800	3049200	11037000	A0A1S2XI86	5.24933e+06	9.89723e+06	0.583256	0.0302637	0.303686	0.971225	0.530384	-1.88543
EGSSIINTTSVNAY	A0A1S2XVM2;A0A1S2XWR3	266700000	101150000	96755000	165460000	159320000	287980000	A0A1S2XVM2;A0A1S2XWR3	2.04253e+08	1.54868e+08	0.521646	0.253055	0.716745	0.951075	1.31888	1.31888
TIRYPDPVIK	A0A1S2YYM1	51361000	65678000	88088000	79419000	83615000	86628000	A0A1S2YYM1	8.32207e+07	6.83757e+07	0.297874	0.175525	0.0771645	0.938402	1.21711	1.21711
DANTGLHW	A0A1S2XV08	12360000	4629100	3774800	6725300	6039800	10711000	A0A1S2XV08	7.82537e+06	6921300	0.78891	0.404513	0.440701	0.990744	1.13062	1.13062
VPHWNMNSNGVMY	A0A1S3E1N3	813410	16131	2801000	6872200	5291400	3255500	A0A1S3E1N3	5139700	1.21018e+06	0.0450055	0.832211	0.767842	0.938402	4.24705	4.24705
QVLHPNGGTIVNA	A0A1S2XVM2	319020000	139600000	199070000	358460000	148650000	347090000	A0A1S2XVM2	2.84733e+08	219230000	0.491953	0.131687	0.747945	0.945985	1.29879	1.29879
VTSTIQGFGPINK	A0A1S2YB75	6220000	1460600	1593800	1391100	3418900	1617700	A0A1S2YB75	2.14257e+06	3.09147e+06	0.618574	0.0105461	0.28727	0.978955	0.693058	-1.44288
DMSMSPPGSHGVK	A0A1S2YZ27	26329000	15703000	12385000	3651400	8285100	360190	A0A1S2YZ27	4.0989e+06	18139000	0.0586862	0.849567	0.457719	0.938402	0.225971	-4.42534
LAF	A0A1S2YCZ2;Q9M3Z7	98162000	79831000	79115000	57534000	88978000	97936000	A0A1S2YCZ2;Q9M3Z7	8.14827e+07	8.57027e+07	0.779089	0.34169	0.409296	0.990744	0.95076	-1.05179
VVFW	A0A3Q7XNW1;A0A1S2XSB9;A0A1S2YCZ2	45731000	53310000	20201000	38760000	33924000	41170000	A0A3Q7XNW1;A0A1S2XSB9;A0A1S2YCZ2	3.79513e+07	3.97473e+07	0.875715	0.902135	0.0898888	0.996783	0.954815	-1.04732
NLFNVGTTPIGVR	A0A1S2XH76	16131	5193500	2096500	4850000	4605600	2846000	A0A1S2XH76	4.10053e+06	2435377	0.390412	0.377177	0.298776	0.938402	1.68374	1.68374
SIVPESVLK	A0A1S2YME2	9322100	6095300	4337300	4889600	3151500	7712300	A0A1S2YME2	5.25113e+06	6584900	0.536606	0.878396	0.9056	0.951672	0.797451	-1.254
IAVITGGDSGIGR	A0A1S2XWR3	77405000	140750000	91981000	92537000	76497000	108490000	A0A1S2XWR3	92508000	1.03379e+08	0.645767	0.218494	0.375605	0.98525	0.894846	-1.11751
IAM(+15.99)TAPVITK	A0A1S2YLN3	40826000	19328000	17195000	16834000	13343000	21296000	A0A1S2YLN3	1.71577e+07	25783000	0.372892	0.02129	0.171863	0.938402	0.665464	-1.50271
IHHSVVGLR	Q9AT06	9606500	52163000	56590000	22500000	47256000	8841300	Q9AT06	26199100	3.94532e+07	0.521026	0.153951	0.718529	0.951075	0.664056	-1.5059
DHTVSATHGDMDQ(+.98)NTR	A0A3Q7YDJ6;A0A3Q7K751	2026100	4492300	5231200	14416000	3078800	16131	A0A3Q7YDJ6;A0A3Q7K751	5836977	3.91653e+06	0.706936	0.124364	0.0965279	0.990744	1.49034	1.49034
TTQFGSDVPMK	A0A1S2XVM2	136120000	60865000	45912000	63051000	46479000	63067000	A0A1S2XVM2	5.75323e+07	8.09657e+07	0.491293	0.00550555	0.0789008	0.945985	0.710577	-1.40731
IIVSR	A0A1S2YCG0;A0A1S2Y729	19135000	20793000	23477000	21573000	23226000	17261000	A0A1S2YCG0;A0A1S2Y729	2.06867e+07	21135000	0.848269	0.671809	0.669708	0.995512	0.978787	-1.02167
NDLGNPDHGENF	A0A3Q7YAD4	16131	10790000	9643400	21322000	5734200	16131	A0A3Q7YAD4	9.02411e+06	6.81651e+06	0.779545	0.429026	0.444858	0.990744	1.32386	1.32386
IVNKDGKPY	A0A1S2YEC8	8851200	10678000	10822000	10670000	13625000	6710400	A0A1S2YEC8	1.03351e+07	1.01171e+07	0.925389	0.669049	0.183694	0.997256	1.02155	1.02155
TKTTINLR	A0A1S2XHJ1	0	0	0	5690000	5531000	771680	A0A1S2XHJ1	3997560	0	0.131537	0.00679706	0	0.938402	#NUM!	#NUM!
SGGSTM(+15.99)FPGIADR	A0A1S3E926;A0A1S2X9D4	29889000	16131	6536600	0	0	0	A0A1S3E926;A0A1S2X9D4	0	1.21472e+07	0.312327	0.000797987	0	0.938402	0	#NUM!
GSDTYPYPR	A0A1S2XBN2	28139000	7285000	6662500	10443000	7244000	19966000	A0A1S2XBN2	12551000	1.40288e+07	0.865359	0.0589791	0.451036	0.996783	0.894657	-1.11775
SGYTDGVVR	A0A1S2YEL8	16131	17600000	8243000	51727000	15738000	4586800	A0A1S2YEL8	2.40173e+07	8.61971e+06	0.396262	0.0852499	0.226758	0.938402	2.78632	2.78632
PIYIHNMHK	A0A1S2XXQ4	5063700	6007700	21345000	11916000	10262000	16131	A0A1S2XXQ4	7.39804e+06	1.08055e+07	0.628584	0.805916	0.661922	0.978955	0.684657	-1.46058
VLLY	A0A1S2XVG1;A0A1S2XJZ0;A0A1S2Y8C8;A0A1S2XVQ8;A0A1S2Z0Q2	114170000	65877000	45572000	33164000	57345000	75990000	A0A1S2XVG1;A0A1S2XJZ0;A0A1S2Y8C8;A0A1S2XVQ8;A0A1S2Z0Q2	5.54997e+07	7.52063e+07	0.463639	0.696254	0.538941	0.945985	0.737965	-1.35508
STIIGDTLSR	A0A1S2Z0X6	4608400	584920	30723000	25169000	42605000	18181000	A0A1S2Z0X6	2.86517e+07	1.19721e+07	0.238602	0.84408	0.740816	0.938402	2.3932	2.3932
VLPVPPGVSLK	A0A1S2XBK8	16131	6901100	9687600	6505000	17530000	9895400	A0A1S2XBK8	1.13101e+07	5.53494e+06	0.255696	0.740749	0.873511	0.938402	2.04341	2.04341
VVLHPIVSPPSEF	A0A1S2YM08	16131	6751100	840900	0	0	0	A0A1S2YM08	0	2.53604e+06	0.354348	0.000208198	0	0.938402	0	#NUM!
LVSPSISNEGR	A0A1S2Z931	10141000	3271800	5603100	3529900	6490300	3660700	A0A1S2Z931	4560300	6.33863e+06	0.486923	0.14398	0.371417	0.945985	0.719445	-1.38996
MDDLSVEGGR	A0A1S3E2A8	4232200	3802300	4564300	10913000	3980800	2165500	A0A1S3E2A8	5.68643e+06	4199600	0.633477	0.0169612	0.0162311	0.982263	1.35404	1.35404
TAFGVDVNHR	A0A1S2XGU3	7724200	8380700	16131	14743000	5600500	7800900	A0A1S2XGU3	9.38147e+06	5373677	0.356399	0.593029	0.974209	0.938402	1.74582	1.74582
FIDTSSKF	A0A1S2XYD5	38230000	43930000	25973000	47241000	34133000	63370000	A0A1S2XYD5	48248000	3.60443e+07	0.300071	0.898289	0.561199	0.938402	1.33857	1.33857
VFIGGDSAGGNIVHNIVM(+15.99)R	A0A1S2Y0C1	0	0	0	8114700	8597500	16131	A0A1S2Y0C1	5.57611e+06	0	0.183057	0.0019788	0	0.938402	#NUM!	#NUM!
LNVEVSDVK	A0A1S2XVZ6	8063500	633530	810040	3526700	16131	6800100	A0A1S2XVZ6	3.44764e+06	3.16902e+06	0.933649	0.203353	0.778903	0.997256	1.08792	1.08792
PAINVNDSVTK	A0A1S2YCQ2	44580000	8982300	21530000	6262900	12487000	38900000	A0A1S2YCQ2	1.92166e+07	2.50308e+07	0.707991	0.261589	0.958536	0.990744	0.767721	-1.30256
TTLGPR	A0A1S2Z036	40208000	40454000	28087000	34087000	27140000	16581000	A0A1S2Z036	25936000	3.62497e+07	0.192378	0.511708	0.781111	0.938402	0.715482	-1.39766
VVVDGNLITSR	A0A1S2XJ89	7499600	14529000	8787600	12441000	10212000	7046600	A0A1S2XJ89	9.89987e+06	1.02721e+07	0.896411	0.594383	0.685837	0.997256	0.963766	-1.0376
IHFTPGSTNDTIM	A0A3Q7K771	17444000	11900000	7773400	10768000	7248500	23157000	A0A3Q7K771	13724500	1.23725e+07	0.823175	0.36121	0.501847	0.992707	1.10928	1.10928
IVSSNHF	A0A1S2YBQ7	11552000	7867600	5846300	3841300	3285900	1019100	A0A1S2YBQ7	2.71543e+06	8.42197e+06	0.0561475	0.879575	0.419491	0.938402	0.322423	-3.10152
NQVAM(+15.99)NPTNTVF	A0A3Q7XXP6;A0A1S2YJT8	18159000	7883400	11883000	13119000	7714900	8457500	A0A3Q7XXP6;A0A1S2YJT8	9763800	12641800	0.460822	0.20823	0.48221	0.945985	0.772343	-1.29476
IYDVGMK	A0A1S2YCG0;A0A1S2Y729	39468000	17986000	21738000	40836000	33247000	24442000	A0A1S2YCG0;A0A1S2Y729	3.28417e+07	2.63973e+07	0.477345	0.42554	0.67422	0.945985	1.24413	1.24413
LHVSPTNVLF	A0A1S2YU54	1413700	8057800	6129500	0	0	0	A0A1S2YU54	0	5.20033e+06	0.118872	0.0325759	0	0.938402	0	#NUM!
GDIIAIPPGIPY	A0A1S2XVG1	17733000	12325000	9355200	13820000	12639000	12120000	A0A1S2XVG1	1.28597e+07	1.31377e+07	0.920996	0.507259	0.0841272	0.997256	0.978835	-1.02162
LNVLGNVVR	A0A3Q7XWU5	16131	8380000	12115000	0	0	0	A0A3Q7XWU5	0	6.83704e+06	0.196101	0.00625588	0	0.938402	0	#NUM!
FITHTIPF	A0A1S2YBZ6	61371000	137010000	123660000	151060000	244210000	144560000	A0A1S2YBZ6	1.79943e+08	107347000	0.148702	0.450982	0.68562	0.938402	1.67628	1.67628
SMKGHIDVDTPF	A0A1S3EHJ7	4095600	2418300	4446100	5131300	5948500	5996300	A0A1S3EHJ7	5.69203e+06	3.65333e+06	0.0650225	0.481031	0.333849	0.938402	1.55804	1.55804
IFGTTDDTGNHHGVDQTTTDY	A0A1S2Z0P8	24910000	6121300	8032200	11483000	10366000	13965000	A0A1S2Z0P8	11938000	1.30212e+07	0.873814	0.195706	0.0651058	0.996783	0.916815	-1.09073
IVTESIGGQVVG	A0A1S2XYX3	235450000	84866000	64964000	116590000	65190000	156620000	A0A1S2XYX3	112800000	1.28427e+08	0.811755	0.221406	0.387559	0.992707	0.878322	-1.13853
SIHDFTVK	A0A1S2YEV0	38762000	11760000	9856400	16026000	10022000	6237800	A0A1S2YEV0	1.07619e+07	2.01261e+07	0.424693	0.0156123	0.172192	0.938402	0.534724	-1.87012
TGGVNIR	A0A1S2XH76	251370000	275450000	234460000	141210000	139280000	87379000	A0A1S2XH76	122623000	253760000	0.00535056	0.403819	0.622877	0.938402	0.483224	-2.06943
LIGA	A0A1S2YRA1;A0A1S2Z0T9	103810000	56137000	90378000	70513000	82545000	9937300	A0A1S2YRA1;A0A1S2Z0T9	5.43318e+07	8.34417e+07	0.345247	0.476815	0.5678	0.938402	0.651135	-1.53578
VITDRDTGR	A0A3Q7K7U6	23987000	29507000	26013000	24156000	25365000	456480	A0A3Q7K7U6	16659160	2.65023e+07	0.34829	0.00328218	0.0794948	0.938402	0.628592	-1.59086
VLGGDHSISFPVIR	A0A1S2YLN1	1084500	989330	5096600	5337600	7384400	1520300	A0A1S2YLN1	4.74743e+06	2.39014e+06	0.34491	0.166553	0.763817	0.938402	1.98625	1.98625
GVMTVLIPR	A0A3Q7XXP6;A0A1S2YJT8;A0A1S2YP37	1900200	1195100	3121700	2300500	6053100	3387900	A0A3Q7XXP6;A0A1S2YJT8;A0A1S2YP37	3.91383e+06	2.07233e+06	0.238012	0.398971	0.404263	0.938402	1.88861	1.88861
YGSIPIVR	A0A1S2XAA6	3353200	7761500	10636000	10452000	12154000	8689000	A0A1S2XAA6	1.04317e+07	7.25023e+06	0.27188	0.446157	0.363248	0.938402	1.4388	1.4388
SNPAYSVVK	A0A1S2Z962	10683000	6557600	7002000	0	0	0	A0A1S2Z962	0	8.08087e+06	0.0251901	0.0862928	0	0.938402	0	#NUM!
GNPIPSIK	A0A1S2YMB2;A0A1S2YM36	19948000	8785900	9807800	8316900	13310000	19136000	A0A1S2YMB2;A0A1S2YM36	1.35876e+07	1.28472e+07	0.883557	0.138269	0.868924	0.997256	1.05763	1.05763
VTKDGVTVAK	A0A1S2XXJ3;A0A1S2YV29	9120900	4598200	10148000	3515500	7156300	4458900	A0A1S2XXJ3;A0A1S2YV29	5.04357e+06	7955700	0.235415	0.38347	0.578432	0.938402	0.633956	-1.5774
GVVDSDDLPLNISR	A0A1S2Z8C0	46844000	22536000	6272600	11454000	8832500	51731000	A0A1S2Z8C0	2.40058e+07	2.52175e+07	0.950228	0.126952	0.836454	0.997256	0.95195	-1.05048
SPTGVAITSSGTK	A0A1S2XGU3;A0A1S2XJZ3	76212000	40828000	42858000	32443000	40759000	16131	A0A1S2XGU3;A0A1S2XJZ3	2.4406e+07	5.32993e+07	0.163225	0.424013	0.919257	0.938402	0.457905	-2.18386
VGLGTHYVPSGK	A0A3Q7Y1S6	7073200	12523000	15513000	14028000	14146000	6251600	A0A3Q7Y1S6	11475200	1.17031e+07	0.952515	0.129052	0.943887	0.997256	0.980529	-1.01986
GGLSF	A0A1S2XSB9;A0A1S2YLN1	371220000	127570000	190580000	198530000	159820000	310120000	A0A1S2XSB9;A0A1S2YLN1	2.22823e+08	229790000	0.939923	0.374404	0.548905	0.997256	0.969682	-1.03127
NLSF	A0A3Q7K7U2;A0A3Q7XU17	371220000	127570000	190580000	198530000	159820000	310120000	A0A3Q7K7U2;A0A3Q7XU17	2.22823e+08	229790000	0.939923	0.374404	0.548905	0.997256	0.969682	-1.03127
LILVGPPGSGK	A0A1S2Z6A5	12812000	36464000	37253000	27594000	40673000	37710000	A0A1S2Z6A5	3.53257e+07	28843000	0.522247	0.0571936	0.390195	0.951075	1.22476	1.22476
NFMTPMR	A0A1S2XGX2	6589900	10339000	10088000	14023000	10378000	5201000	A0A1S2XGX2	9.86733e+06	9.00563e+06	0.781695	0.565792	0.363806	0.990744	1.09568	1.09568
NHASVLGSSY	A0A1S2YHJ9	6264400	1324700	688100	1412000	475470000	794510000	A0A1S2YHJ9	4.23797e+08	2.75907e+06	0.209153	0.00776911	0.00025481	0.938402	153.602	153.602
GIGTVPVGR	A0A1S2XHQ9	162370000	127360000	88212000	110180000	148090000	242500000	A0A1S2XHQ9	1.66923e+08	1.25981e+08	0.426316	0.502095	0.45496	0.938402	1.32499	1.32499
GMPHKFY	A0A1S2XVG8	2348800	16131	5068600	16131	6779700	397400	A0A1S2XVG8	2.39774e+06	2.47784e+06	0.977411	0.147345	0.611301	0.997256	0.967674	-1.03341
GVQISPDPIAR	A0A1S2Y125	6642200	3095800	1367600	2385300	2388000	4350400	A0A1S2Y125	3.04123e+06	3.70187e+06	0.72396	0.417607	0.301141	0.990744	0.82154	-1.21723
VLNTGSPITVPVGR	A0A1S3E3A7	90240000	168710000	237260000	168910000	191130000	272740000	A0A1S3E3A7	2.10927e+08	1.65403e+08	0.441901	0.850417	0.70934	0.938402	1.27523	1.27523
DVSGLVNMYR	A0A3Q7XUC6	6670800	9119200	10340000	8642600	14901000	10013000	A0A3Q7XUC6	1.11855e+07	8710000	0.335494	0.397916	0.485343	0.938402	1.28422	1.28422
VVAVGPGFHGK	A0A1S2XRG1	1321100	3030700	5848200	3961600	4173100	16131	A0A1S2XRG1	2.71694e+06	3400000	0.735989	0.895082	0.975869	0.990744	0.799101	-1.25141
IPSSF	A0A1S2XVM2	106020000	49460000	64229000	68592000	55757000	104920000	A0A1S2XVM2	76423000	7.32363e+07	0.894072	0.134093	0.859522	0.997256	1.04351	1.04351
VVSGAPQTK	A0A1S2YNG1	8826200	6862300	1710100	2349600	3666000	16131	A0A1S2YNG1	2010577	5.79953e+06	0.21041	0.684382	0.401837	0.938402	0.346679	-2.88451
VFRTNIF	A0A1S2YP40;A0A1S2XWR3	13931000	24159000	25107000	43827000	49780000	32171000	A0A1S2YP40;A0A1S2XWR3	41926000	2.10657e+07	0.0350913	0.80152	0.644897	0.938402	1.99025	1.99025
VIDHSVQVDVAR	A0A1S2YZ27	4579300	1388200	16131	0	0	0	A0A1S2YZ27	0	1.99454e+06	0.278043	0.00211662	0	0.938402	0	#NUM!
AYIGTPGK	O65735	30109000	11948000	31722000	18339000	14866000	7507400	O65735	13570800	24593000	0.219695	0.422354	0.402778	0.938402	0.551816	-1.8122
TSSYLGTGR	A0A1S3EG83	35970000	31715000	22393000	34031000	32696000	6309400	A0A1S3EG83	2.43455e+07	30026000	0.608707	0.0513652	0.328446	0.976799	0.810813	-1.23333
GVDVVVIPAGVPR	A0A1S2YRF2	0	0	0	1065200	16131	2107200	A0A1S2YRF2	1.06284e+06	0	0.22035	0.00715641	0	0.938402	#NUM!	#NUM!
AIF	A0A1S2XJM3;A0A1S2XR23;A0A1S2XLI0	77988000	32229000	36287000	43304000	42170000	69594000	A0A1S2XJM3;A0A1S2XR23;A0A1S2XLI0	5.16893e+07	4.88347e+07	0.877438	0.158527	0.543119	0.996783	1.05846	1.05846
TVETVEGN(+.98)GGPGTIK	A0A1S2YQ46	13392000	3630800	5893600	10494000	4345400	3563800	A0A1S2YQ46	6134400	7638800	0.704881	0.112519	0.708998	0.990744	0.803058	-1.24524
GSDVPMKR	A0A1S2XVM2	292070000	209760000	85235000	93905000	142730000	16074000	A0A1S2XVM2	8.42363e+07	1.95688e+08	0.203508	0.88432	0.544215	0.938402	0.430462	-2.32309
KIVDMF	A0A3Q7K771	30201000	36250000	12237000	16458000	21193000	36833000	A0A3Q7K771	24828000	2.62293e+07	0.889818	0.410273	0.841794	0.997256	0.946574	-1.05644
IFAGVVDGR	C3TS12	19087000	27061000	17884000	22441000	21328000	16131	C3TS12	1.4595e+07	21344000	0.461371	0.0775173	0.269284	0.945985	0.683801	-1.46241
SVVIVGVFPK	A0A1S2YBR2	5985200	14562000	8052300	11229000	6231100	16131	A0A1S2YBR2	5.82541e+06	9.53317e+06	0.424147	0.922704	0.774816	0.938402	0.611068	-1.63648
TISSAEDIIK	A0A1S2Z0V6	132760000	38307000	16131	38795000	16131	73773000	A0A1S2Z0V6	3.7528e+07	5.70277e+07	0.692313	0.325306	0.449251	0.990744	0.658067	-1.5196
FADVTPR	A0A3Q7K7A2	14360000	8068600	23049000	6941300	4375900	5046700	A0A3Q7K7A2	5.45463e+06	15159200	0.151245	0.130219	0.0642578	0.938402	0.359823	-2.77914
VTGSSVVAIK	A0A1S2XVQ8;A0A1S2Z0Q2	16131	1883900	1425500	959360	1913100	1072500	A0A1S2XVQ8;A0A1S2Z0Q2	1.31499e+06	1.10851e+06	0.76689	0.448228	0.443206	0.990744	1.18626	1.18626
NKITITNDKGR	A0A3Q7XXP6;A0A1S2YJT8;A0A1S2YP37	12281000	26013000	43382000	23337000	39130000	701080	A0A3Q7XXP6;A0A1S2YJT8;A0A1S2YP37	2.1056e+07	2.72253e+07	0.689933	0.835015	0.786883	0.990744	0.773398	-1.29299
PASLVVDSVK	A0A1S3EBM6	6674500	5687200	4872700	3158600	3410800	6192100	A0A1S3EBM6	4.25383e+06	5744800	0.267543	0.448384	0.44412	0.938402	0.740467	-1.3505
IHFTPGSTNDTIMGGVK	A0A3Q7K771	659770000	1979300000	1987900000	1536600000	2182100000	1807800000	A0A3Q7K771	1.84217e+09	1.54232e+09	0.580506	0.10713	0.304054	0.971225	1.19441	1.19441
SILTHGGR	A0A1S2XQB1	19813000	5725100	16527000	6177300	14316000	3365800	A0A1S2XQB1	7.95303e+06	14021700	0.325733	0.361256	0.744277	0.938402	0.567195	-1.76306
YMDNSSIR	A0A1S2YBQ7	3160200	3531600	2106400	3315500	3584200	16131	A0A1S2YBQ7	2305277	2.93273e+06	0.649358	0.0280875	0.243449	0.98525	0.786051	-1.27218
IVPWAPGGSK	A0A1S2Y7U6	1630400	3492400	6222600	16131	4942700	3351900	A0A1S2Y7U6	2.77024e+06	3781800	0.635053	0.947826	0.914585	0.983642	0.73252	-1.36515
VSNVKQVF	A0A1S2XVG1	8987900	19393000	21141000	15693000	12065000	18729000	A0A1S2XVG1	1.54957e+07	16507300	0.827523	0.606497	0.408001	0.992707	0.938716	-1.06528
SYVFMTR	A0A1S2XVM2	174350000	420460000	1522300	407850000	33833000	11959000	A0A1S2XVM2	151214000	1.98777e+08	0.801324	0.0691321	0.944169	0.990744	0.76072	-1.31454
HNPIPIYLR	A0A1S2XH76	16131	25737000	26909000	8690800	34665000	6586200	A0A1S2XH76	1.66473e+07	1.7554e+07	0.946052	0.455837	0.971231	0.997256	0.948347	-1.05447
KIVGVFY	A0A1S2XJS8	1982500	4296400	7174000	2789500	4164300	1020400	A0A1S2XJS8	2.65807e+06	4484300	0.368514	0.748675	0.534565	0.938402	0.59275	-1.68705
TVTVPKEHIK	A0A1S2Z7Q6	9028300	4723500	10441000	5993300	6266600	1471100	A0A1S2Z7Q6	4577000	8.06427e+06	0.207655	0.89584	0.898871	0.938402	0.567566	-1.76191
NNPNILNNL	A0A1S2XV08	45723000	17746000	10113000	19551000	15668000	36345000	A0A1S2XV08	2.38547e+07	2.45273e+07	0.960391	0.274302	0.508906	0.997256	0.972575	-1.0282
TILDAPGHK	A0A3Q7YCR2	14855000	24155000	7027800	11331000	26032000	23273000	A0A3Q7YCR2	20212000	1.53459e+07	0.508068	0.375862	0.906576	0.948797	1.31709	1.31709
LLDHHDSIM(+15.99)PY	A0A1S2XBN2	625260000	223220000	322830000	259750000	201840000	219630000	A0A1S2XBN2	2.27073e+08	3.90437e+08	0.308367	0.00905196	0.0429104	0.938402	0.581588	-1.71943
IAMTAPVITK	A0A1S2YLN3	54239000	131410000	138970000	106290000	140470000	8155000	A0A1S2YLN3	8.49717e+07	1.08206e+08	0.656906	0.137034	0.633231	0.989101	0.785274	-1.27344
M(+15.99)HVTSIQINEHTVVPVSG	A0A1S2XV08	13565000	14237000	9008200	8997800	16131	3072200	A0A1S2XV08	4.02871e+06	1.22701e+07	0.0683712	0.469043	0.55652	0.938402	0.328336	-3.04566
IGAPAMTSR	A0A1S2YB61	83538000	47037000	43242000	44128000	37626000	9271500	A0A1S2YB61	3.03418e+07	57939000	0.176486	0.394578	0.817721	0.938402	0.523686	-1.90954
ISTMIGR	A0A1S3E1N3	14318000	25839000	18426000	34705000	33557000	17013000	A0A1S3E1N3	28425000	1.95277e+07	0.266207	0.291528	0.513624	0.938402	1.45563	1.45563
IIYGGSVN(+.98)GGNSK	A0A1S2XBZ0	73564000	47042000	43024000	37597000	33347000	60040000	A0A1S2XBZ0	4.36613e+07	5.45433e+07	0.439559	0.560477	0.853905	0.938402	0.800489	-1.24924
KDRGDSPDSY	A0A1S2YKD9	2340000	5795800	3237600	7857600	2531800	16131	A0A1S2YKD9	3.46851e+06	3.79113e+06	0.907315	0.777969	0.332963	0.997256	0.914901	-1.09301
VGHDNLIGEIIR	A0A1S2YNS0	31103000	19627000	17951000	23333000	12573000	103020000	A0A1S2YNS0	4.63087e+07	2.28937e+07	0.498912	0.00263354	0.0446961	0.945985	2.02277	2.02277
KGSDLVNVR	A0A1S2XJJ5	13903000	11314000	14555000	11226000	12360000	7258500	A0A1S2XJJ5	10281500	1.32573e+07	0.192706	0.465093	0.578474	0.938402	0.775533	-1.28944
PNVPSPIEHK	A0A1S2YB75	30075000	10557000	9127100	16131	11459000	5627000	A0A1S2YB75	5.70071e+06	1.65864e+07	0.24646	0.189444	0.384059	0.938402	0.343699	-2.90953
GTALGVIR	A0A1S2XEF2	15233000	12547000	15536000	20820000	23813000	23116000	A0A1S2XEF2	22583000	1.44387e+07	0.00344818	0.354467	0.950281	0.938402	1.56406	1.56406
SPKFPGVPY	A0A1S2XED8	16131	10550000	5638000	9828800	9418500	14508000	A0A1S2XED8	1.12518e+07	5401377	0.186937	0.637959	0.444645	0.938402	2.08313	2.08313
SLISGSTSK	A0A1S2XQP5	12663000	14223000	9573500	17309000	15923000	3488000	A0A1S2XQP5	12240000	1.21532e+07	0.986409	0.498601	0.17783	0.997256	1.00714	1.00714
MLVGGAGDIK	A0A1S2XJF4	0	0	0	16131	2333200	4080500	A0A1S2XJF4	2143277	0	0.210238	0.0074278	0	0.938402	#NUM!	#NUM!
IYDTASHVK	A0A1S2YR34	14553000	13431000	27981000	9945400	20624000	4716800	A0A1S2YR34	1.17621e+07	18655000	0.356249	0.932776	0.998543	0.938402	0.630505	-1.58603
VVFPR	A0A1S2Y4A2	21825000	31359000	33970000	12290000	23980000	16033000	A0A1S2Y4A2	1.74343e+07	2.90513e+07	0.0832102	0.786971	0.93098	0.938402	0.600122	-1.66633
VVTGGDSGIGR	A0A1S2XVM2	143870000	52570000	55899000	63936000	46409000	37233000	A0A1S2XVM2	4.91927e+07	84113000	0.36354	0.00999397	0.131038	0.938402	0.58484	-1.70987
DVDGFHPLNIGK	A0A1S2XTS8	12142000	10570000	4152100	12629000	3155900	15396000	A0A1S2XTS8	1.03936e+07	8954700	0.764444	0.314801	0.603503	0.990744	1.16069	1.16069
VPTLIR	A0A1S2Z192	8514200	12072000	11912000	14182000	15090000	21463000	A0A1S2Z192	1.69117e+07	1.08327e+07	0.0998278	0.587803	0.406325	0.938402	1.56116	1.56116
TVPNVF	A0A1S2YBK7	137180000	84463000	60466000	85257000	65717000	141240000	A0A1S2YBK7	9.74047e+07	9.40363e+07	0.921295	0.134666	0.998888	0.997256	1.03582	1.03582
SNNFQTL	A0A1S2XQR4	21786000	9754800	15048000	13596000	6556500	31024000	A0A1S2XQR4	1.70588e+07	15529600	0.86218	0.662101	0.371263	0.996783	1.09847	1.09847
TWMTIPAPK	A0A1S2XGM0	3962600	8267800	12928000	7660500	10997000	12084000	A0A1S2XGM0	1.02472e+07	8.38613e+06	0.568234	0.637677	0.416029	0.969371	1.22192	1.22192
YLPPSK	Q9AT06;A0A3Q7K7U2	69370000	50548000	37228000	38380000	42304000	18312000	Q9AT06;A0A3Q7K7U2	3.29987e+07	52382000	0.182845	0.835374	0.774924	0.938402	0.629962	-1.5874
SILIDNVEK	A0A1S2XXX7	15400000	6023000	3737000	4746100	6315600	13402000	A0A1S2XXX7	8.15457e+06	8.38667e+06	0.961115	0.113205	0.713061	0.997256	0.972325	-1.02846
SKPHTLF	A0A1S2XQR4;A0A1S2XQ88	7149900	7912900	9697900	8738000	6148500	4168500	A0A1S2XQR4;A0A1S2XQ88	6.35167e+06	8.25357e+06	0.295902	0.93995	0.488851	0.938402	0.769566	-1.29943
SIGVKPPK	A0A1S2XEL7	16131	3518700	3949700	0	0	0	A0A1S2XEL7	0	2.49484e+06	0.183103	0.00278171	0	0.938402	0	#NUM!
GVMINDNQSR	A0A1S2YBZ6;A0A1S2YDH0	178620000	85257000	88596000	121420000	75591000	37835000	A0A1S2YBZ6;A0A1S2YDH0	78282000	117491000	0.374158	0.669098	0.766949	0.938402	0.666281	-1.50087
LIVPQNF	A0A3Q7XNW1;A0A1S2XSB9	10073000	4551700	1464400	3791100	5378700	20540000	A0A3Q7XNW1;A0A1S2XSB9	9.90327e+06	5.36303e+06	0.500479	0.104957	0.362471	0.946643	1.84658	1.84658
AAVPTIK	A0A1S2XFX7	34514000	14641000	15661000	19841000	16373000	6657700	A0A1S2XFX7	1.42906e+07	2.16053e+07	0.399111	0.320362	0.540631	0.938402	0.661437	-1.51186
IIEVEGPR	A0A1S2YDG4	21938000	11136000	7586200	12460000	13804000	31183000	A0A1S2YDG4	19149000	13553400	0.496526	0.322875	0.675115	0.945985	1.41286	1.41286
NGINAPHW	A0A1S2XVG1	27200000	19945000	19261000	15461000	18823000	21982000	A0A1S2XVG1	1.87553e+07	2.21353e+07	0.349969	0.625576	0.706928	0.938402	0.847303	-1.18022
FQPSDGVNTR	A0A1S2YP33	94862000	62947000	58626000	39085000	60423000	32931000	A0A1S2YP33	4.41463e+07	72145000	0.125397	0.484776	0.691676	0.938402	0.611911	-1.63422
KFNSPF	A0A3Q7XNW1	96161000	151580000	156050000	186470000	167580000	238410000	A0A3Q7XNW1	1.97487e+08	134597000	0.0935702	0.850875	0.904659	0.938402	1.46724	1.46724
VAGPPVVMNPISR	A0A1S2XTS0	11961000	17957000	31351000	0	0	0	A0A1S2XTS0	0	20423000	0.0705303	0.124919	0	0.938402	0	#NUM!
HTYIPFNR	A0A1S2Z962	20474000	542180	3358900	2093400	3536200	3387300	A0A1S2Z962	3.00563e+06	8.12503e+06	0.497683	0.00134784	0.0131416	0.945985	0.369923	-2.70327
IHFTPGSTNDTIM(+15.99)GGVK	A0A3Q7K771	342280000	350780000	441670000	371020000	399390000	467700000	A0A3Q7K771	4.12703e+08	3.78243e+08	0.466674	0.527555	0.896328	0.945985	1.09111	1.09111
YVVDIDKNIDITK	A0A1S2XJZ0	6811600	5244900	4316900	2673600	4783600	8801800	A0A1S2XJZ0	5.41967e+06	5457800	0.985702	0.899782	0.281414	0.997256	0.993013	-1.00704
GFVASNSK	A0A1S2XHQ9	14506000	8202700	12636000	6026300	9532100	3749900	A0A1S2XHQ9	6436100	1.17816e+07	0.101419	0.9408	0.893797	0.938402	0.546286	-1.83054
AVVIHVPYR	A0A1S2YF69	16131	2736200	4883300	2366600	5162800	16131	A0A1S2YF69	2515177	2.54521e+06	0.989006	0.270734	0.94477	0.997256	0.9882	-1.01194
TSQVIIMNHPGQIGN	A0A1S2XHQ9	2530600	2422300	2231800	1827800	3215900	5024800	A0A1S2XHQ9	3.35617e+06	2394900	0.408161	0.116607	0.0205534	0.938402	1.40138	1.40138
VVHITGASSGIGEHL	A0A1S2YFW2	215230	46029000	15539000	32060000	28782000	21755000	A0A1S2YFW2	2.75323e+07	20594410	0.661014	0.992541	0.100123	0.989101	1.33688	1.33688
SLDDPNTF	A0A1S2Z8C0	21518000	14694000	8461700	17714000	12572000	32561000	A0A1S2Z8C0	20949000	1.48912e+07	0.448776	0.646419	0.564523	0.945985	1.4068	1.4068
TIVNNESSEIIR	A0A1S3EB54	4867300	16131	2489200	16131	2006800	3671700	A0A1S3EB54	1.89821e+06	2.45754e+06	0.766957	0.550719	0.723322	0.990744	0.772401	-1.29466
ITDEFTGK	A0A1S3E3A7	12638000	4370700	4022800	6681900	7496100	16131	A0A1S3E3A7	4731377	7010500	0.570135	0.894029	0.82764	0.969684	0.674899	-1.4817
FNNVFVK	A0A1S2YIR6	16131	3263700	21411000	7014300	16131	3078900	A0A1S2YIR6	3369777	8230277	0.547148	0.0248357	0.171159	0.958713	0.409437	-2.44238
ILPSNYGK	A0A1S2YLN3	9476300	9812400	12436000	8754700	9939800	2116600	A0A1S2YLN3	6.93703e+06	10574900	0.271078	0.068133	0.257375	0.938402	0.65599	-1.52441
TMSLIGMR	A0A1S2XZG2	1995700	6927000	5666800	6422600	7711900	6297700	A0A1S2XZG2	6.81073e+06	4.86317e+06	0.317724	0.0788494	0.172483	0.938402	1.40047	1.40047
NSKHPW	A0A1S2Z192	13511000	6257400	3157600	3888000	4603000	16131	A0A1S2Z192	2.83571e+06	7642000	0.255769	0.339685	0.353411	0.938402	0.371069	-2.69492
SVFN(+.98)GEVGR	A0A1S3E1N3	34196000	33973000	14139000	43941000	34410000	53752000	A0A1S3E1N3	4.40343e+07	27436000	0.130617	0.537834	0.825662	0.938402	1.60498	1.60498
SNPVDFPY	A0A1S2XH76	5630500	2157900	16131	1820700	1370100	5361000	A0A1S2XH76	2850600	2.60151e+06	0.910204	0.275891	0.744082	0.997256	1.09575	1.09575
AIVLNSPHNPTGK	A0A1S2XYK2	7204100	2949200	4095000	2138000	3966300	2120500	A0A1S2XYK2	2741600	4.74943e+06	0.253431	0.153771	0.375063	0.938402	0.577248	-1.73236
TM(+15.99)VDVPVK	A0A1S2YVV2	7585100	26161000	8952400	13388000	10451000	8232300	A0A1S2YVV2	1.06904e+07	1.42328e+07	0.617644	0.0165156	0.120236	0.978955	0.751111	-1.33136
VTGATHY	A0A1S2XSP2	107900000	92432000	42206000	57716000	63968000	16131	A0A1S2XSP2	4.05667e+07	80846000	0.229375	0.890887	0.973575	0.938402	0.501778	-1.99291
AITDLNGVTSR	A0A3Q7XTJ7	31688000	38287000	20291000	0	0	0	A0A3Q7XTJ7	0	3.00887e+07	0.0291871	0.0846824	0	0.938402	0	#NUM!
ATMVVVVNEGK	A0A1S2XYZ0	31688000	38287000	20291000	0	0	0	A0A1S2XYZ0	0	3.00887e+07	0.0291871	0.0846824	0	0.938402	0	#NUM!
NAINQVK	O65735	3219900	1014500	4292200	3803300	2687800	1021500	O65735	2504200	2842200	0.801953	0.320208	0.823214	0.990744	0.881078	-1.13497
GNTANVIR	A0A1S2Z294	14138000	6689200	9606200	5594300	16131	3334600	A0A1S2Z294	2981677	1.01445e+07	0.0618853	0.988118	0.714712	0.938402	0.293922	-3.40227
TGQVLHPNGGVI	A0A1S2YP40	16131	4470600	1550700	7442000	4890300	3263500	A0A1S2YP40	5198600	2012477	0.149161	0.976844	0.927745	0.938402	2.58318	2.58318
IGRIEDVTPIPSDSTR	A0A1S2XCX9	35614000	19556000	21621000	25682000	30300000	43211000	A0A1S2XCX9	3.30643e+07	25597000	0.362907	0.754347	0.960447	0.938402	1.29173	1.29173
GSSTLPYPR	A0A3Q7YAD4	222290000	117090000	112650000	122020000	139800000	224420000	A0A3Q7YAD4	162080000	1.50677e+08	0.823223	0.0269393	0.873594	0.992707	1.07568	1.07568
KQVHPDIGISSK	A0A1S3E1Z8	24093000	21039000	45090000	45757000	22928000	5491200	A0A1S3E1Z8	24725400	30074000	0.722943	0.331497	0.589369	0.990744	0.822152	-1.21632
GLGPYSTSIK	A0A3Q7YDT9	15573000	7683000	6714700	10788000	8640200	80475000	A0A3Q7YDT9	3.33011e+07	9.99023e+06	0.427573	0.000354906	0.0312115	0.938402	3.33336	3.33336
TGVIKPGVIVT	A0A1S2XHQ9	16131	4567500	2151300	7743100	17665000	16932000	A0A1S2XHQ9	1.41134e+07	2244977	0.0496045	0.269948	0.289491	0.938402	6.28664	6.28664
LSSGDVVVIPASH	A0A1S2XQR4;A0A1S2XQ88	65391000	45139000	34031000	29752000	24954000	30531000	A0A1S2XQR4;A0A1S2XQ88	2.84123e+07	48187000	0.159942	0.142694	0.0731611	0.938402	0.589627	-1.69599
TIIKDLVR	A0A1S2XTD7	1519200	2387800	4464400	3845600	4615500	16131	A0A1S2XTD7	2.82574e+06	2.79047e+06	0.984345	0.474529	0.545343	0.997256	1.01264	1.01264
NTGSPITVPVGR	A0A1S3E3A7	6921000	3052200	8660300	9327500	11157000	5666800	A0A1S3E3A7	8717100	6.21117e+06	0.339681	0.969103	0.973248	0.938402	1.40346	1.40346
GTPGDWSHIIK	A0A1S2Y9Y3	2526600	8309400	5630700	5496400	6924100	6091600	A0A1S2Y9Y3	6170700	5488900	0.726573	0.630859	0.118497	0.990744	1.12421	1.12421
TIVVGVDKPGSK	A0A1S2XLI0	4461000	5089300	10580000	9521300	8117900	1401800	A0A1S2XLI0	6347000	6710100	0.914676	0.75284	0.749226	0.997256	0.945888	-1.05721
VLSPDGGNSSR	A0A1S2YZW8	7119900	11020000	5157800	1018000	3458800	16131	A0A1S2YZW8	1.49764e+06	7765900	0.046694	0.837381	0.518286	0.938402	0.192849	-5.18541
SVISSIDGR	A0A1S2YUA0	21318000	7422400	16131	7003000	8502800	20936000	A0A1S2YUA0	1.21473e+07	9.58551e+06	0.756229	0.221355	0.664344	0.990744	1.26725	1.26725
VLISNPTWGNHK	A0A1S2Y4P6	16131	6063300	6242000	4409800	5491700	5954800	A0A1S2Y4P6	5.28543e+06	4.10714e+06	0.626155	0.00866805	0.0984961	0.978955	1.28689	1.28689
GTVVLMR	A0A1S2XBN2;A0A3Q7YAD4	65410000	57114000	62473000	75176000	67175000	71328000	A0A1S2XBN2;A0A3Q7YAD4	7.12263e+07	6.16657e+07	0.0464245	0.996018	0.949609	0.938402	1.15504	1.15504
TSIDLSLSSGK	A0A1S2XEF2	4219700	9000600	2218900	5551000	7373700	6697200	A0A1S2XEF2	6.54063e+06	5146400	0.564374	0.987542	0.133194	0.967272	1.27091	1.27091
SVSSESEPF	A0A1S2XQR4;A0A1S2XQ88;Q304D4	974730000	1012400000	1450100000	2549900000	827760000	383390000	A0A1S2XQR4;A0A1S2XQ88;Q304D4	1.25368e+09	1.14574e+09	0.886883	0.313245	0.104313	0.997256	1.09421	1.09421
ASSVVISGTDIIRPR	A0A1S2XAD1	9586300	55506000	62147000	27523000	58909000	17826000	A0A1S2XAD1	3.47527e+07	42413100	0.730975	0.197894	0.718121	0.990744	0.819385	-1.22043
SVFNGEVGR	A0A1S3E1N3	42598000	18400000	12750000	19048000	16098000	71043000	A0A1S3E1N3	3.53963e+07	2.45827e+07	0.62737	0.0397867	0.414664	0.978955	1.43989	1.43989
TPSPL	A0A1S2XBN2;A0A3Q7YAD4	20709000	16131	21787000	22162000	10033000	10203000	A0A1S2XBN2;A0A3Q7YAD4	1.41327e+07	1.41707e+07	0.996551	0.179485	0.483778	0.998617	0.997315	-1.00269
GLLM(+15.99)IPISK	A0A1S2XH76	23727000	68867000	58186000	40092000	124170000	79360000	A0A1S2XH76	8.12073e+07	50260000	0.3441	0.837008	0.476022	0.938402	1.61574	1.61574
PHFNSR	A0A1S2XQR4;A0A1S2XQ88;A0A1S2Y087;A0A1S2XYZ0;Q304D4	47518000	35557000	113370000	119920000	129900000	53462000	A0A1S2XQR4;A0A1S2XQ88;A0A1S2Y087;A0A1S2XYZ0;Q304D4	101094000	6.54817e+07	0.354903	0.128842	0.991528	0.938402	1.54385	1.54385
GFGPINK	A0A1S2YB75	4775100	2978800	3458600	4972300	6062800	5876300	A0A1S2YB75	5.63713e+06	3737500	0.0499931	0.486785	0.561912	0.938402	1.50826	1.50826
LHQNIDSSSSPDIY	A0A1S2XSB9	3449600000	2239700000	1478800000	2324000000	2103100000	3821000000	A0A1S2XSB9	2.74937e+09	2.38937e+09	0.671448	0.458331	0.938019	0.990744	1.15067	1.15067
MVEPSGVSYR	A0A1S2XHX9	8175700	2758100	17610000	20885000	7413600	2853900	A0A1S2XHX9	1.03842e+07	9514600	0.906571	0.21892	0.780627	0.997256	1.09139	1.09139
GPSLVGWR	A0A1S2Z070	4652700	33933000	29319000	10647000	55148000	16131	A0A1S2Z070	2.1937e+07	22634900	0.97321	0.582302	0.446995	0.997256	0.969169	-1.03181
IMRDPQGISR	A0A1S3E730	2054300	1930400	3213800	3971300	656790	238760	A0A1S3E730	1.62228e+06	2399500	0.58647	0.763377	0.214803	0.971225	0.676092	-1.47909
GVITDIIHDPGR	A0A1S2YYY0	46434000	16935000	22772000	11355000	34125000	24129000	A0A1S2YYY0	23203000	2.87137e+07	0.649869	0.758912	0.693712	0.98525	0.808082	-1.2375
QVLHPN(+.98)GGTIVNA	A0A1S2XVM2	50220000	3307000	21146000	28450000	26446000	75881000	A0A1S2XVM2	4.35923e+07	24891000	0.42806	0.674156	0.833178	0.938402	1.75133	1.75133
VIQIEGN	A0A1S2XKC6	31810000	18258000	16269000	27938000	18005000	32963000	A0A1S2XKC6	26302000	2.21123e+07	0.558663	0.126019	0.894158	0.961968	1.18947	1.18947
MHIGLINMEPR	A0A1S2YKD9	0	0	0	1059600	1476100	16131	A0A1S2YKD9	850610	0	0.189206	0.00658547	0	0.938402	#NUM!	#NUM!
HDVPIPGYK	A0A1S2XHJ1	14051000	7241400	16131	12508000	16131	21711000	A0A1S2XHJ1	1.14117e+07	7.10284e+06	0.600334	0.554884	0.584388	0.9734	1.60664	1.60664
VNTISAGPLR	A0A1S2YJI5	4257700	5994400	2791900	3783700	7051100	9712700	A0A1S2YJI5	6.84917e+06	4348000	0.287445	0.720252	0.449052	0.938402	1.57525	1.57525
IISSGDPVHR	A0A1S2YAM1	12283000	970490	3824600	5684700	4075800	1976600	A0A1S2YAM1	3.91237e+06	5.6927e+06	0.659428	0.186412	0.183087	0.989101	0.687261	-1.45505
SMPTSGALDR	A0A1S2XYQ5	5428600	3424100	2279400	4118000	1718400	1156400	A0A1S2XYQ5	2.33093e+06	3710700	0.346041	0.83787	0.986556	0.938402	0.628165	-1.59194
LIPTFNR	A0A1S2YIG4	15014000	28097000	16131	27002000	275070	26504000	A0A1S2YIG4	1.7927e+07	1.43757e+07	0.781905	0.0601905	0.915008	0.990744	1.24704	1.24704
EIIK	A0A1S2YKU2;A0A1S2XWR3;A0A1S2YKM3	14200000	32009000	35405000	66413000	349330	16131	A0A1S2YKU2;A0A1S2XWR3;A0A1S2YKM3	22259487	2.72047e+07	0.84723	0.429387	0.164805	0.994927	0.818223	-1.22216
TLGIETVGGVMTK	A0A1S2YEC8	143030000	167610000	177990000	219810000	198440000	208840000	A0A1S2YEC8	209030000	1.62877e+08	0.027142	0.87691	0.520598	0.938402	1.28336	1.28336
TLTVTK	A0A1S2YZ56	10390000	11041000	9211700	4773400	9624900	4711300	A0A1S2YZ56	6.36987e+06	1.02142e+07	0.131337	0.0748411	0.196399	0.938402	0.623627	-1.60352
LPTHGHKF	A0A1S2Z931	11525000	12302000	16131	10698000	19876000	2376700	A0A1S2Z931	1.09836e+07	7.94771e+06	0.662625	0.605203	0.76178	0.990624	1.38198	1.38198
HVSLQTGGK	A0A1S3E894	68893000	54352000	17536000	20021000	29678000	232910	A0A1S3E894	16643970	46927000	0.178436	0.728976	0.484141	0.938402	0.354678	-2.81946
AAGITSIGVR	A0A1S2XI32	5897600	10277000	13409000	9967000	12784000	6395300	A0A1S2XI32	9.71543e+06	9861200	0.961816	0.389015	0.83588	0.997256	0.985218	-1.015
VGFINPVQVK	A0A1S2Y584	2444000	4876900	3068000	6189400	3822800	6437600	A0A1S2Y584	5.48327e+06	3.46297e+06	0.143447	0.564042	0.866611	0.938402	1.5834	1.5834
VSIPK	A0A1S2YYM1;A0A3Q7XU17	11956000	6863400	16457000	11757000	15659000	12041000	A0A1S2YYM1;A0A3Q7XU17	1.31523e+07	11758800	0.680253	0.401036	0.339567	0.990744	1.11851	1.11851
FNGGGHINHSIFW	A0A1S2YDL9	16131	6225800	4697100	8519400	6565900	16131	A0A1S2YDL9	5.03381e+06	3.64634e+06	0.687003	0.234086	0.688487	0.990744	1.38051	1.38051
IIRPDATY	A0A1S2XXX7	100350000	67594000	48233000	43162000	51961000	43647000	A0A1S2XXX7	4.62567e+07	72059000	0.229166	0.0461509	0.0716306	0.938402	0.641928	-1.55781
VTIQLPDSK	A0A1S2XX99	9629600	16663000	655490	6229000	12881000	12406000	A0A1S2XX99	1.05053e+07	8.9827e+06	0.786077	0.843423	0.351052	0.990744	1.16951	1.16951
TISPLPVIK	A0A3Q7YAD4	34692000	50429000	66186000	64397000	74514000	96876000	A0A3Q7YAD4	7.85957e+07	5.04357e+07	0.100368	0.965336	0.945614	0.938402	1.55834	1.55834
DISATPGHNK	A0A1S2XH76	5351800	35527000	13795000	21580000	17811000	16131	A0A1S2XH76	1.31357e+07	18224600	0.674506	0.928077	0.705158	0.990744	0.720768	-1.38741
IGYPSDPSSAIR	A0A1S2XYM9	75792000	3390300	22912000	0	0	0	A0A1S2XYM9	0	3.40314e+07	0.256244	0.00350714	0	0.938402	0	#NUM!
HFKGSSF	A0A3Q7K7A2	2224700	1059000	1270700	0	0	0	A0A3Q7K7A2	0	1.51813e+06	0.0515031	0.121667	0	0.938402	0	#NUM!
VPAGTPM(+15.99)Y	A0A1S2XVJ8	198460000	73362000	53009000	74597000	66858000	16975000	A0A1S2XVJ8	52810000	108277000	0.350079	0.0605046	0.27212	0.938402	0.487731	-2.05031
VNKNDGPFK	A0A1S2XQR7	30533000	12647000	22497000	14983000	14760000	851100	A0A1S2XQR7	1.0198e+07	2.18923e+07	0.169467	0.841547	0.898148	0.938402	0.465827	-2.14672
NSISQIKR	A0A1S2YMB2;A0A1S2YM36	4505400	2172500	11668000	5558200	5066300	2779900	A0A1S2YMB2;A0A1S2YM36	4.46813e+06	6115300	0.628699	0.123782	0.166544	0.978955	0.730648	-1.36865
TVIR	A0A1S2XXF2;A0A1S2XYD5;A0A1S2Z962;A0A1S2Y6J6;A0A1S2YD23;A0A1S2Y3X0;A0A1S2XN21	106090000	120140000	116520000	175210000	124810000	49850000	A0A1S2XXF2;A0A1S2XYD5;A0A1S2Z962;A0A1S2Y6J6;A0A1S2YD23;A0A1S2Y3X0;A0A1S2XN21	1.16623e+08	114250000	0.954136	0.504813	0.0296829	0.997256	1.02077	1.02077
NGGVVLGADSR	A0A1S2YA02	2969900	16131	2337900	16131	1602700	3710900	A0A1S2YA02	1776577	1.77464e+06	0.998964	0.456537	0.82488	0.999304	1.00109	1.00109
TNGITPR	A0A1S2Y7T1	9074900	3217000	12695000	1974700	41528000	395210	A0A1S2Y7T1	1.46326e+07	8.32897e+06	0.688227	0.021757	0.0842139	0.990744	1.75684	1.75684
DMTVGGQPAGR	A0A1S2Y7T0	1039900	2945700	3903200	2988500	16131	4119700	A0A1S2Y7T0	2374777	2629600	0.873104	0.322263	0.639627	0.996783	0.903094	-1.1073
VSLIDTSSFQ	A0A3Q7XNW1;A0A1S2XSB9	21534000	2996500	16131	15539000	16131	24365000	A0A3Q7XNW1;A0A1S2XSB9	1.33067e+07	8.18221e+06	0.628607	0.144089	0.943801	0.978955	1.6263	1.6263
AVVIHVPY	A0A1S2YF69	22316000	30865000	28419000	31646000	53549000	45102000	A0A1S2YF69	4.34323e+07	27200000	0.11159	0.433437	0.273871	0.938402	1.59678	1.59678
IVAGPSGGSIVK	Q9SMK8	1952600	26856000	46470000	518060	16131	41218000	Q9SMK8	13917397	2.50929e+07	0.583717	0.0918813	0.941488	0.971225	0.554636	-1.80299
MHVTSIQIN(+.98)EHTVVPVS	A0A1S2XV08	2310500	6631200	2398800	2915200	9236100	7848500	A0A1S2XV08	6666600	3.78017e+06	0.298741	0.1621	0.709552	0.938402	1.76357	1.76357
GYPTLY	A0A1S2YBR2	16131	24920000	21942000	26636000	18885000	46529000	A0A1S2YBR2	3.06833e+07	1.5626e+07	0.256394	0.634174	0.952271	0.938402	1.9636	1.9636
TKNNPVIIGEPGVGK	A0A1S2YAU0	8889700	7316300	8122200	1361600	4718200	12138000	A0A1S2YAU0	6072600	8109400	0.589051	0.940402	0.0434615	0.971225	0.748835	-1.33541
ITLNDVVLSHSTR	A0A1S2Y6J6	712930	5596400	6633700	2906800	5292700	4029800	A0A1S2Y6J6	4.07643e+06	4.31434e+06	0.911882	0.761003	0.24961	0.997256	0.944856	-1.05836
DKSGNLIPVSVK	A0A1S2YIG4	7672200	31309000	13888000	9659300	10693000	10948000	A0A1S2YIG4	1.04334e+07	1.76231e+07	0.416459	0.00801262	0.0080021	0.938402	0.592033	-1.6891
NFISPPNMIVIR	A0A1S2XI30;A0A1S2XJ60	1553500	2176700	16131	0	0	0	A0A1S2XI30;A0A1S2XJ60	0	1248777	0.191197	0.00637377	0	0.938402	0	#NUM!
NIFSGFR	A0A1S2XSB9	5039600	23124000	16131	14558000	35171000	9857400	A0A1S2XSB9	1.98621e+07	9.39324e+06	0.374586	0.818019	0.89699	0.938402	2.11451	2.11451
PAIVHAPSK	A0A1S2YZ56	393350000	32742000	27160000	56896000	42943000	29620000	A0A1S2YZ56	43153000	151084000	0.467099	0.000156276	0.0105351	0.945985	0.285623	-3.50112
IIGSGTNLDSSR	A0A1S2Z888	2090500	1823200	16131	1455700	16131	1408300	A0A1S2Z888	960044	1.30994e+06	0.688135	0.123081	0.686352	0.990744	0.732889	-1.36446
NNDPSLSHR	A0A3Q7YAD4	218250000	67985000	69778000	45038000	58208000	38141	A0A3Q7YAD4	34428047	118671000	0.226906	0.0602021	0.22298	0.938402	0.290113	-3.44693
HQNIGSSSSPDIYNPQ	A0A3Q7XNW1	5973900	1700400	721480	1588100	2635300	16131	A0A3Q7XNW1	1413177	2.79859e+06	0.496569	0.237664	0.362828	0.945985	0.50496	-1.98036
YGAGIGPGVY	C3TS12	64593000	21404000	23323000	27089000	14293000	45266000	C3TS12	2.88827e+07	36440000	0.678417	0.270591	0.575785	0.990744	0.792609	-1.26166
LVY	A0A1S3E3A7;A0A1S2XDV6;A0A1S2YK61;A0A1S2YU46;A0A1S2XP70	28193000	15720000	17527000	18799000	13672000	10203000	A0A1S3E3A7;A0A1S2XDV6;A0A1S2YK61;A0A1S2YU46;A0A1S2XP70	1.42247e+07	20480000	0.258861	0.557929	0.580562	0.938402	0.694564	-1.43975
FGVDESK	A0A1S2YKU2	1196600	1461900	2302000	8139700	16131	1603500	A0A1S2YKU2	3.25311e+06	1653500	0.58691	0.0157644	0.0387902	0.971225	1.96741	1.96741
FVVPAGHPF	A0A1S2XVJ8	230740000	270780000	304050000	349160000	290720000	458360000	A0A1S2XVJ8	366080000	2.68523e+08	0.175171	0.461945	0.312882	0.938402	1.36331	1.36331
KGVAINF	A0A3Q7YDJ6;A0A3Q7K751	13846000	25778000	33538000	19123000	31460000	12067000	A0A3Q7YDJ6;A0A3Q7K751	2.08833e+07	2.43873e+07	0.686068	0.481928	0.989386	0.990744	0.856319	-1.16779
TGRPIFF	A0A1S2XRR9	5680900	9645300	9279200	5703100	8025000	5302800	A0A1S2XRR9	6.34363e+06	8201800	0.298317	0.132139	0.618188	0.938402	0.773444	-1.29292
SGKPLHF	A0A3Q7K7A2	20746000	32627000	36229000	40242000	32793000	9517400	A0A3Q7K7A2	2.75175e+07	2.98673e+07	0.835457	0.31922	0.405103	0.993206	0.921323	-1.0854
MTIPAPK	A0A1S2XGM0	14725000	11443000	9902200	18150000	14643000	15083000	A0A1S2XGM0	1.59587e+07	12023400	0.0982635	0.657595	0.749161	0.938402	1.3273	1.3273
TIFDVK	A0A1S2YEC8	36273000	12957000	11082000	14111000	7983600	27278000	A0A1S2YEC8	1.64575e+07	20104000	0.73337	0.180618	0.658385	0.990744	0.81862	-1.22157
EKVNGSTVNVGVNPSK	A0A1S2XNP5;A0A1S2YY97;A0A1S2XC89	8109500	5398000	16131	0	0	0	A0A1S2XNP5;A0A1S2YY97;A0A1S2XC89	0	4507877	0.198518	0.00668912	0	0.938402	0	#NUM!
DAGVISGLNVMR	A0A1S2YJT8	38210000	40472000	31325000	16131	51581000	94815000	A0A1S2YJT8	4.8804e+07	36669000	0.701768	0.629676	0.0229796	0.990744	1.33093	1.33093
TVVHDVSVAK	A0A1S2XX51	22480000	9444400	12271000	14922000	8194200	4958600	A0A1S2XX51	9.35827e+06	14731800	0.341599	0.74399	0.706884	0.938402	0.635243	-1.5742
VLAGVVMPGSR	A0A1S2YX55	5757100	13844000	10810000	2350600	12020000	8282700	A0A1S2YX55	7551100	1.0137e+07	0.521314	0.86049	0.82334	0.951075	0.744902	-1.34246
SLSDRF	A0A3Q7XNW1	468200000	224510000	144890000	227690000	217780000	376420000	A0A3Q7XNW1	2.73963e+08	279200000	0.964979	0.267557	0.43327	0.997256	0.981244	-1.01911
LAPSSMK	A0A1S3E926;A0A1S2X9D4	2221200	2433100	4541500	4538200	5158000	3949500	A0A1S3E926;A0A1S2X9D4	4.54857e+06	3.06527e+06	0.172651	0.249635	0.361692	0.938402	1.48391	1.48391
VPAGTPM(+15.99)YL	A0A1S2XVJ8	1194000000	869500000	878310000	874640000	782270000	435460000	A0A1S2XVJ8	6.97457e+08	9.80603e+08	0.176707	0.356481	0.776671	0.938402	0.711253	-1.40597
FITHTVPF	A0A1S2YDH0	66036000	82282000	115530000	96018000	115610000	80381000	A0A1S2YDH0	9.73363e+07	8.79493e+07	0.628491	0.43393	0.654784	0.978955	1.10673	1.10673
ILSSGVHVVVGTPGR	A0A3Q7K751	2194300	4483600	8400400	2064600	6447800	1010800	A0A3Q7K751	3174400	5026100	0.49387	0.520423	0.914682	0.945985	0.631583	-1.58332
AIGIDLGTTY	A0A3Q7XXP6;A0A1S2YJT8;A0A1S2YP37	32918000	7604500	57962000	9064800	7144500	10517000	A0A3Q7XXP6;A0A1S2YJT8;A0A1S2YP37	8.90877e+06	3.28282e+07	0.241247	0.0186441	0.0111749	0.938402	0.271376	-3.68493
GGVDPAHFK	A0A060A425	4921900	2657100	1551500	0	0	0	A0A060A425	0	3043500	0.0918287	0.102247	0	0.938402	0	#NUM!
TTINALVGSK	A0A1S2XIZ2;A0A1S2YGK5	1289100	27941000	3442400	3880600	30987000	2262200	A0A1S2XIZ2;A0A1S2YGK5	12376600	1.08908e+07	0.912161	0.0101917	0.91326	0.997256	1.13642	1.13642
TVHSITATQK	A0A3Q7K878;A0A1S2YBD0	58453000	11121000	35953000	38444000	28645000	513230	A0A3Q7K878;A0A1S2YBD0	2.25341e+07	3.51757e+07	0.517537	0.905983	0.816139	0.951075	0.640615	-1.561
SINNSNVLAVSGK	A0A1S2XUE7	3687700	4572800	7337300	4830200	4107500	4192600	A0A1S2XUE7	4.37677e+06	5.19927e+06	0.534667	0.0369603	0.0859017	0.951206	0.841805	-1.18792
RTIDPNGL	A0A1S2XVG1	18201000	23725000	26492000	17096000	19039000	10157000	A0A1S2XVG1	1.54307e+07	22806000	0.112992	0.833768	0.898537	0.938402	0.676606	-1.47797
VITESVGSQVL	A0A1S2XXH2	13763000	5646800	3759900	5226800	7259300	17149000	A0A1S2XXH2	9.87837e+06	7.72323e+06	0.676996	0.182502	0.818096	0.990744	1.27905	1.27905
KAVVIHVPY	A0A1S2YF69	1712000	7187500	6302700	3313700	7224500	1454600	A0A1S2YF69	3997600	5067400	0.679127	0.119764	0.998019	0.990744	0.788886	-1.26761
MNIPATQF	A0A1S2YE16	2227100	1407900	16131	878040	16131	6224900	A0A1S2YE16	2.37302e+06	1.21704e+06	0.619889	0.0590679	0.199991	0.978955	1.94983	1.94983
GLVVPVIR	A0A3Q7K7X4	21436000	42698000	47853000	25209000	68072000	50187000	A0A3Q7K7X4	4.78227e+07	37329000	0.524155	0.699455	0.591942	0.951075	1.28111	1.28111
GDVTILPTLVVNSR	A0A1S2Y163	845040	189620	1196200	395430	16131	286000	A0A1S2Y163	232520	743620	0.218759	0.477942	0.254847	0.938402	0.312687	-3.19809
AMSGVSVPFMK	A0A1S2XFR8	6670800	6802500	8998000	8642600	13688000	7994900	A0A1S2XFR8	10108500	7.49043e+06	0.281967	0.0745777	0.298497	0.938402	1.34952	1.34952
GGLSIITPPEK	A0A3Q7XNW1	287210000	197020000	133250000	135340000	129070000	242050000	A0A3Q7XNW1	168820000	2.05827e+08	0.557963	0.182663	0.803402	0.961968	0.820205	-1.21921
IMTSTVDIKDDSR	A0A1S2XB83;A0A1S2YM90	26189000	17385000	16131	14116000	6847300	16642000	A0A1S2XB83;A0A1S2YM90	12535100	1.453e+07	0.826499	0.897703	0.254511	0.992707	0.862702	-1.15915
LSSGDVVVIPASHP	A0A1S2XQR4;A0A1S2XQ88	25267000	8029600	10937000	7927400	3826000	22634000	A0A1S2XQR4;A0A1S2XQ88	1.14625e+07	1.47445e+07	0.695982	0.203891	0.930211	0.990744	0.777405	-1.28633
FLVR	A0A1S2YP40;A0A1S2XDU8;A0A1S2XEL7	13746000	33131000	25321000	45686000	29695000	10157000	A0A1S2YP40;A0A1S2XDU8;A0A1S2XEL7	2.85127e+07	24066000	0.728774	0.846677	0.45971	0.990744	1.18477	1.18477
HRSDNDGGIIR	A0A1S2XJM3	11616000	11533000	6789400	16131	9088600	107350	A0A1S2XJM3	3.07069e+06	9.97947e+06	0.134274	0.122241	0.43657	0.938402	0.307701	-3.24991
LDDNNTPQTVSIH	A0A1S2Z0V6	6719300	3990000	5193200	16131	3543500	8805300	A0A1S2Z0V6	4.12164e+06	5.30083e+06	0.696019	0.967132	0.176161	0.990744	0.777546	-1.2861
ILPK	A0A1S2Y9L1;A0A1S2YDQ7;A0A1S3E1C6;A0A1S2Y115	1653800	16814000	13657000	9461900	11763000	7131400	A0A1S2Y9L1;A0A1S2YDQ7;A0A1S3E1C6;A0A1S2Y115	9452100	1.07083e+07	0.815174	0.970539	0.156681	0.992707	0.882692	-1.1329
GVVTDVIHDPGR	A0A1S2XPZ8	60845000	25651000	26820000	24353000	20038000	55072000	A0A1S2XPZ8	3.31543e+07	37772000	0.786788	0.0411862	0.954234	0.990744	0.877749	-1.13928
FMVIPDMLK	A0A1S2YFD2	0	0	0	814530	590230	606600	A0A1S2YFD2	670453	0	0.0113967	0.0466667	0	0.938402	#NUM!	#NUM!
IPVNRPGQF	A0A1S2XQR4;A0A1S2XQ88	3787200	11272000	11434000	447250	16131	9835700	A0A1S2XQR4;A0A1S2XQ88	3433027	8.83107e+06	0.25973	0.107985	0.763377	0.938402	0.388744	-2.57238
VGDTVDLVGLR	A0A1S2YAB3	30598000	16981000	8975100	14575000	8443000	30890000	A0A1S2YAB3	1.79693e+07	1.88514e+07	0.928276	0.136379	0.940045	0.997256	0.953211	-1.04909
VHPIYNGIMSR	A0A1S2Y6L4	1917500	10964000	18938000	13449000	28944000	2703100	A0A1S2Y6L4	1.5032e+07	10606500	0.655037	0.654175	0.585659	0.989101	1.41725	1.41725
GVVDSNDLPLNVSR	A0A1S2XMF6	3752900	143080000	190540000	121250000	867060	4948900	A0A1S2XMF6	42355320	1.12458e+08	0.370354	0.0980042	0.660375	0.938402	0.376634	-2.6551
HPFVTM(+15.99)ASK	A0A1S2XVJ8	3375500	10049000	5472100	6140700	7693900	1405200	A0A1S2XVJ8	5.07993e+06	6.29887e+06	0.678506	0.994508	0.958702	0.990744	0.806484	-1.23995
IWNINVR	A0A1S2XR20	16131	5404500	9189800	6024700	8748400	16131	A0A1S2XR20	4.92974e+06	4.87014e+06	0.987942	0.178549	0.968391	0.997256	1.01224	1.01224
INSAVQVDVSGNR	A0A1S2YF69	656590	6170300	44698000	36983000	6464100	4573800	A0A1S2YF69	1.6007e+07	1.7175e+07	0.94988	0.0325873	0.727767	0.997256	0.931994	-1.07297
ELTNHGGITF	A0A1S2YK61	10209000	6438800	4295400	5602700	16131	6608300	A0A1S2YK61	4.07571e+06	6.98107e+06	0.3412	0.729841	0.82936	0.938402	0.583823	-1.71285
GPVQLPY	A0A3Q7YAD4;A0A1S2YZ86	0	0	0	1313100	16131	1744700	A0A3Q7YAD4;A0A1S2YZ86	1.02464e+06	0	0.187274	0.00572774	0	0.938402	#NUM!	#NUM!
IVSSNHFNR	A0A1S2YBQ7	6775300	33662000	26035000	41988000	17029000	16131	A0A1S2YBQ7	1.96777e+07	2.21574e+07	0.874431	0.903253	0.599575	0.996783	0.888086	-1.12602
TVDSSLLK	A0A1S3E8Z3	26793000	16791000	16131	7601300	2462500	20682000	A0A1S3E8Z3	10248600	14533377	0.678334	0.653555	0.647972	0.990744	0.705177	-1.41808
PIGHTVPITHW	A0A1S2YLU9	200530	4156900	2700000	3452500	4397800	16131	A0A1S2YLU9	2.62214e+06	2.35248e+06	0.885953	0.160014	0.857865	0.997256	1.11463	1.11463
QIVSSIISTAK	A0A1S2Z2H7	14294000	42177000	73034000	26859000	82911000	49174000	A0A1S2Z2H7	5.29813e+07	4.31683e+07	0.697979	0.828289	0.959255	0.990744	1.22732	1.22732
GTPQTLTDTSIK	A0A1S2YCH0	5963800	4481000	5861000	4496300	8932600	617580	A0A1S2YCH0	4682160	5.43527e+06	0.785636	0.654107	0.0796385	0.990744	0.861441	-1.16085
DVVVIPASHPF	A0A1S2XQR4;A0A1S2XQ88	10795000	16131	827050	4463300	13903000	17494000	A0A1S2XQR4;A0A1S2XQ88	1.19534e+07	3.87939e+06	0.196833	0.49479	0.885036	0.938402	3.08126	3.08126
PAIRGPPGGGVR	Q9M3Z7	4517400	2820800	3499300	3561600	1524200	548940	Q9M3Z7	1.87825e+06	3612500	0.182412	0.71973	0.46925	0.938402	0.51993	-1.92334
FLMK	A0A1S2XDF0	851710000	1375800000	1210000000	1727200000	1433500000	609570000	A0A1S2XDF0	1.25676e+09	1.14584e+09	0.784264	0.853825	0.350803	0.990744	1.0968	1.0968
SSLIAPR	A0A1S2YD23	30724000	30457000	42834000	14541000	25709000	27365000	A0A1S2YD23	2.25383e+07	3.46717e+07	0.101812	0.695732	0.986371	0.938402	0.65005	-1.53834
GPVGVDGLLTTR	A0A1S3EAM4	5676000	9780200	3766200	4302100	4680100	8547300	A0A1S3EAM4	5.84317e+06	6.40747e+06	0.813786	0.230663	0.735679	0.992707	0.911931	-1.09657
FVVWTK	A0A1S2Y2M2;A0A1S2YZB9	12407000	22506000	33494000	22332000	48877000	24224000	A0A1S2Y2M2;A0A1S2YZB9	31811000	2.28023e+07	0.443957	0.456091	0.670546	0.940596	1.39508	1.39508
VIGAGSGGVR	A0A1S3EHZ1	7450000	5294100	5663900	5334700	5376600	883590	A0A1S3EHZ1	3.86496e+06	6136000	0.265522	0.0476549	0.331287	0.938402	0.629883	-1.5876
MFNDQDTPVIA	A0A3Q7XNW1	0	0	0	4933000	2811200	21975000	A0A3Q7XNW1	9906400	0	0.244012	0.00335481	0	0.938402	#NUM!	#NUM!
NVISQIQNPVK	A0A1S2Y087	1278000	5094700	5517400	16131	4832800	3281900	A0A1S2Y087	2710277	3.96337e+06	0.557037	0.30919	0.948033	0.961968	0.683832	-1.46235
GGSDTYPYPR	A0A1S2XBN2	3042900	16131	691360	16131	5639600	10377000	A0A1S2XBN2	5.34424e+06	1.25013e+06	0.303432	0.156337	0.173224	0.938402	4.27495	4.27495
MMLPGSNR	A0A1S2XHX9	16131	7108200	6227000	10886000	9357900	5504300	A0A1S2XHX9	8.58273e+06	4.45044e+06	0.213987	0.633406	0.677253	0.938402	1.92851	1.92851
VSNVSHGVDTY	A0A1S2YI90	1240200	16131	1420300	1525100	1420000	16131	A0A1S2YI90	987077	892210	0.892178	0.0133761	0.901655	0.997256	1.10633	1.10633
VALVTGGDSGIGR	A0A1S2YP40	329730000	274960000	255770000	259040000	315040000	375170000	A0A1S2YP40	3.16417e+08	286820000	0.50818	0.445391	0.605323	0.948797	1.10319	1.10319
KDEMIDIIGVTK	A0A1S2XYD5	7955800	3633200	16131	3162400	3195300	5443400	A0A1S2XYD5	3933700	3868377	0.980493	0.781004	0.196428	0.997256	1.01689	1.01689
NIFDNDPDFK	A0A1S2YZ56	75851000	45649000	21555000	54958000	35522000	92936000	A0A1S2YZ56	6.11387e+07	47685000	0.590799	0.920089	0.928649	0.971225	1.28214	1.28214
GVEM(+15.99)SSAVY	A0A3Q7YAD4	9519400	4190000	6481100	5298500	5854600	16131	A0A3Q7YAD4	3723077	6.73017e+06	0.283568	0.753733	0.813792	0.938402	0.553192	-1.80769
IFNIYPR	A0A1S2XLM8	17324000	33759000	63926000	46163000	100870000	36494000	A0A1S2XLM8	6.11757e+07	3.83363e+07	0.406163	0.520159	0.630919	0.938402	1.59576	1.59576
NM(+15.99)HIGLINM(+15.99)EPR	A0A1S2YKD9	0	0	0	30252000	16131	2863600	A0A1S2YKD9	1.10439e+07	0	0.370505	0.000123356	0	0.938402	#NUM!	#NUM!
TPVENSLR	A0A1S2X989	1546900	2433100	16131	13615000	7990100	7482100	A0A1S2X989	9.69573e+06	1.33204e+06	0.0386807	0.525071	0.229104	0.938402	7.27884	7.27884
LHPIHK	A0A3Q7YAD4	16131	4076000	5432700	16131	6458300	1152300	A0A3Q7YAD4	2.54224e+06	3.17494e+06	0.817889	0.239972	0.802004	0.992707	0.800721	-1.24887
GIVN(+.98)GGLKPK	A0A1S2XV08	4933000	16131	3456400	0	0	0	A0A1S2XV08	0	2.80184e+06	0.194321	0.00626822	0	0.938402	0	#NUM!
KNNPNILNN	A0A1S2XV08	2813900	1280400	6959300	1840200	2292100	5804100	A0A1S2XV08	3.31213e+06	3.68453e+06	0.869103	0.191042	0.703655	0.996783	0.898929	-1.11244
IPPGIPY	A0A1S2XVG1	7747000000	2979200000	2852300000	5748500000	4477700000	9405500000	A0A1S2XVG1	6543900000	4.52617e+09	0.408505	0.525594	0.912743	0.938402	1.44579	1.44579
M(+15.99)EIIPNPK	A0A1S2XKM3	4164700	2576300	5150100	6957700	16824000	8036200	A0A1S2XKM3	1.0606e+07	3963700	0.161384	0.144162	0.111811	0.938402	2.67577	2.67577
SGLW	A0A1S2XCR9	203490000	75965000	16131	16131	108260000	178130000	A0A1S2XCR9	9.54687e+07	9.3157e+07	0.978025	0.407178	0.86359	0.997256	1.02481	1.02481
IRPVLTVNK	A0A1S2YKU2	994180	6833300	11476000	1182100	5308400	588510	A0A1S2YKU2	2359670	6.43449e+06	0.316445	0.221796	0.384784	0.938402	0.366722	-2.72686
PNPTPTPGEPMK	A0A1S2XCR9	2025300	1324900	37982000	2745900	23917000	783160	A0A1S2XCR9	9.14869e+06	13777400	0.763808	0.0163814	0.542164	0.990744	0.664036	-1.50594
ITHTIPFSEINK	A0A1S2YBZ6	9110700	26719000	22202000	15626000	27162000	26943000	A0A1S2YBZ6	2.32437e+07	19343900	0.584478	0.110936	0.682246	0.971225	1.2016	1.2016
IVTESIGGQVVGQ	A0A1S2XYX3	24115000	11649000	4882200	10540000	8601700	14715000	A0A1S2XYX3	1.12856e+07	1.35487e+07	0.733202	0.536105	0.187355	0.990744	0.832961	-1.20054
IPMTAPVVTK	A0A1S2YLN3	16131	8433100	2335200	2395400	6424900	9462900	A0A1S2YLN3	6094400	3.59481e+06	0.484955	0.481185	0.797072	0.945985	1.69533	1.69533
GIKLPTDIISK	A0A1S2XBN2	2350300	4167200	6122600	2445500	7821500	16131	A0A1S2XBN2	3.42771e+06	4.21337e+06	0.779174	0.901079	0.363237	0.990744	0.813532	-1.22921
TNIQMIGAISR	A0A1S2Y6L4	0	0	0	2776200	6650000	16131	A0A1S2Y6L4	3.14744e+06	0	0.243499	0.004808	0	0.938402	#NUM!	#NUM!
GYQVNVPR	A0A1S2XB75	11924000	7887800	7822400	95614000	8970800	71974000	A0A1S2XB75	5.88529e+07	9211400	0.194564	0.0106637	0.00719536	0.938402	6.38914	6.38914
KIAVVTGGDSGIGR	A0A1S2XVM2	6215700	16131	16768000	10611000	11381000	14542000	A0A1S2XVM2	12178000	7.66661e+06	0.455967	0.743309	0.116913	0.945985	1.58845	1.58845
YVPLTSR	M4I787	16131	9422400	21549000	7627100	7522700	10261000	M4I787	8.47027e+06	10329177	0.794667	0.360913	0.044053	0.990744	0.820033	-1.21946
SGVTGILNK	A0A3Q7YAD4	0	0	0	4887200	16131	16101000	A0A3Q7YAD4	7.00144e+06	0	0.279295	0.00205528	0	0.938402	#NUM!	#NUM!
DLTDSLMK	A0A1S3E926	52234000	12894000	5566700	13675000	12005000	20164000	A0A1S3E926	1.52813e+07	23564900	0.627091	0.019177	0.0609032	0.978955	0.648479	-1.54207
VDVPVKVPY	A0A1S2YVV2	3626800	65179000	927990	1550900	1877400	11788000	A0A1S2YVV2	5072100	2.32446e+07	0.478717	0.000665814	0.053601	0.945985	0.218206	-4.58283
YAHTVPDK	A0A1S2XXQ4	8397200	2822800	16131	2862900	6365400	863170	A0A1S2XXQ4	3.36382e+06	3745377	0.904006	0.527828	0.595073	0.997256	0.898127	-1.11343
SVGGQPIIIDSVK	A0A1S2Y8X1	16131	12736000	8930900	0	0	0	A0A1S2Y8X1	0	7227677	0.195212	0.00609702	0	0.938402	0	#NUM!
GLVGEVISR	A0A1S2Z5A3	38363000	19387000	2448600	11237000	11111000	9394600	A0A1S2Z5A3	1.05809e+07	20066200	0.457115	0.181047	0.00841295	0.945985	0.527298	-1.89646
ITITNEK	A0A1S2YEC8	23244000	16329000	11545000	18283000	19479000	4306100	A0A1S2YEC8	14022700	1.70393e+07	0.641149	0.687951	0.651705	0.98525	0.822961	-1.21512
EGMPIPKDPSK	A0A1S2X9T7	3130800	1521400	1642300	16131	1717500	627080	A0A1S2X9T7	786904	2.09817e+06	0.141916	0.728359	0.960458	0.938402	0.375043	-2.66636
TGQVLHPNGGVIVN	A0A1S2YP40	64535000	27373000	32932000	49617000	48826000	58372000	A0A1S2YP40	5.22717e+07	4.16133e+07	0.457142	0.653347	0.133089	0.945985	1.25613	1.25613
IPNLQK	A0A1S2XUA4	24260000	12228000	14697000	12816000	12687000	13637000	A0A1S2XUA4	1.30467e+07	1.70617e+07	0.388026	0.00256354	0.015647	0.938402	0.764677	-1.30774
HVM(+15.99)IMAADVVK	A0A1S3EG83	1633200	1011700	16131	0	0	0	A0A1S3EG83	0	887010	0.200333	0.00792858	0	0.938402	0	#NUM!
VVDDVPPITK	A0A1S2XSN3	5480800	2621000	3645600	3299400	1895200	6411200	A0A1S2XSN3	3868600	3915800	0.977783	0.644638	0.561643	0.997256	0.987946	-1.0122
VGL	A0A1S2XH76;A0A1S2YRA1;A0A3Q7XWI9;A0A1S3EAM4;A0A1S2Z962;A0A1S2Y0W2	17278000	19446000	43532000	39916000	17030000	16131	A0A1S2XH76;A0A1S2YRA1;A0A3Q7XWI9;A0A1S3EAM4;A0A1S2Z962;A0A1S2Y0W2	18987377	26752000	0.618479	0.428756	0.690218	0.978955	0.709755	-1.40894
EIVSSNPVVVFSK	A0A3Q7K7R0	1741500	1799900	16131	3269200	2135900	5323500	A0A3Q7K7R0	3576200	1.18584e+06	0.108651	0.704579	0.56199	0.938402	3.01574	3.01574
LDISGSSINPSER	A0A1S2XQE2	18903000	4242100	3638400	2604500	2622200	9058100	A0A1S2XQE2	4761600	8.92783e+06	0.504298	0.0196721	0.311762	0.948265	0.533343	-1.87496
ITPNQNIILTDIR	A0A1S2YJW2	406440	623850	16131	16131	2093300	5893800	A0A1S2YJW2	2.66774e+06	348807	0.309736	0.0150437	0.024204	0.938402	7.64819	7.64819
FGPVQ	A0A3Q7YAD4;A0A1S2YRP8	60012000	3066600	16131	0	0	0	A0A3Q7YAD4;A0A1S2YRP8	0	21031577	0.393783	5.61567e-05	0	0.938402	0	#NUM!
SDADVVIAK	A0A1S2YBR2	0	0	0	18202000	6298900	16131	A0A1S2YBR2	8.17234e+06	0	0.265103	0.00296106	0	0.938402	#NUM!	#NUM!
TVGDKPVEQ	A0A1S2XYX3	0	0	0	9819500	3993800	75910	A0A1S2XYX3	4.62974e+06	0	0.24356	0.00486934	0	0.938402	#NUM!	#NUM!
MTPNITDISQPAK	A0A1S2Z0C6	2990600	5371000	1254600	3862900	16131	7110200	A0A1S2Z0C6	3663077	3205400	0.858563	0.973609	0.50342	0.996783	1.14278	1.14278
HTTVKPLGDR	A0A1S2YPR7	8784500	5085900	4219900	16131	8098200	2208200	A0A1S2YPR7	3.44084e+06	6030100	0.417719	0.792427	0.500968	0.938402	0.570611	-1.75251
VFPK	A0A1S2YBR2;A0A1S2YMB2;A0A1S2YM36;A0A1S2XXX7	39601000	29040000	31661000	31463000	37954000	6929500	A0A1S2YBR2;A0A1S2YMB2;A0A1S2YM36;A0A1S2XXX7	2.54488e+07	33434000	0.493452	0.0591029	0.203965	0.945985	0.761166	-1.31377
KNNPNILNNL	A0A1S2XV08	75509000	114440000	73237000	83975000	92858000	88836000	A0A1S2XV08	8.85563e+07	8.77287e+07	0.956719	0.421673	0.0746472	0.997256	1.00943	1.00943
VGDPVYVTK	A0A1S2XE30	31567000	18106000	15226000	16613000	13269000	19130000	A0A1S2XE30	1.63373e+07	21633000	0.407085	0.0564455	0.205033	0.938402	0.755204	-1.32415
NGPFGQIIK	A0A1S2XV16	16131	11311000	8443300	8219000	10326000	4951800	A0A1S2XV16	7.83227e+06	6.59014e+06	0.76255	0.370488	0.34944	0.990744	1.18848	1.18848
FGNNRNY	A0A1S2XV08	3210100	8567600	2703200	4975500	4532500	3407300	A0A1S2XV08	4305100	4.82697e+06	0.81001	0.117682	0.119364	0.992707	0.891885	-1.12122
LVGL	A0A1S2XH76;A0A1S2YRA1;A0A1S2Z0T9;A0A1S2YFB3	74023000	30958000	29277000	31550000	38375000	75721000	A0A1S2XH76;A0A1S2YRA1;A0A1S2Z0T9;A0A1S2YFB3	4.85487e+07	4.47527e+07	0.859245	0.0167853	0.934979	0.996783	1.08482	1.08482
AVFPSIVGR	A0A1S3E926	37785000	66261000	84189000	58921000	128420000	101770000	A0A1S3E926	9.63703e+07	62745000	0.248997	0.970864	0.613729	0.938402	1.5359	1.5359
AIPINTPAK	A0A1S2XYZ0	83729000	50050000	57098000	51621000	61788000	69490000	A0A1S2XYZ0	6.09663e+07	6.36257e+07	0.832017	0.465363	0.403909	0.992707	0.958203	-1.04362
QHRSDNDGGIIR	A0A1S2XJM3	2346200	877560	1640600	709380	1468100	1894900	A0A1S2XJM3	1357460	1.62145e+06	0.655952	0.830958	0.799463	0.989101	0.837187	-1.19448
NVGTTPIGVR	A0A1S2XH76	295960000	194470000	190510000	178600000	194340000	332700000	A0A1S2XH76	2.35213e+08	226980000	0.898016	0.0283412	0.661443	0.997256	1.03627	1.03627
TNIVPGGVAAA	A0A1S2XY68	5522600	16131	546720	0	0	0	A0A1S2XY68	0	2.02848e+06	0.366905	0.000136679	0	0.938402	0	#NUM!
SLGPETQ	A0A1S2Y9D7	3812800	5179700	11840000	23748000	6516300	16131	A0A1S2Y9D7	10093477	6.94417e+06	0.708242	0.276577	0.219174	0.990744	1.45352	1.45352
VFF	A0A1S2XBN2;A0A1S2YCZ2;A0A1S2Z0T9;A0A1S2Y1H6;A0A1S2YGY7;A0A1S2Y7T0;A0A1S2Z888	91726000	62486000	34689000	39776000	46459000	55062000	A0A1S2XBN2;A0A1S2YCZ2;A0A1S2Z0T9;A0A1S2Y1H6;A0A1S2YGY7;A0A1S2Y7T0;A0A1S2Z888	47099000	62967000	0.439497	0.400197	0.137069	0.938402	0.747995	-1.33691
IAVVTGGDSGIGRS	A0A1S2XVM2	13611000	5980400	16131	4537600	3817000	6094500	A0A1S2XVM2	4.81637e+06	6.53584e+06	0.706539	0.396959	0.060312	0.990744	0.736916	-1.35701
SPVFVFSK	A0A1S2YBK7	5508300	13508000	14620000	11864000	17693000	15670000	A0A1S2YBK7	1.50757e+07	11212100	0.325067	0.416735	0.520854	0.938402	1.34459	1.34459
VMSPPIR	A0A1S2XLM8	14223000	9874300	13711000	13981000	11060000	7566600	A0A1S2XLM8	10869200	1.26028e+07	0.497459	0.275422	0.705498	0.945985	0.862446	-1.15949
IVDVPLSHISDVVYK	A0A1S2YGS3	465310	25103000	4397000	2753000	3918300	27292000	A0A1S2YGS3	11321100	9.98844e+06	0.909897	0.0218585	0.954773	0.997256	1.13342	1.13342
SVLSGF	A0A1S2XVG1	72821000	28260000	16131	22081000	16131	50562000	A0A1S2XVG1	2.42197e+07	3.3699e+07	0.733657	0.511018	0.643021	0.990744	0.718706	-1.39139
MDKSTVHDVVLVGGSTR	A0A3Q7XXP6	16131	2805500	1487200	0	0	0	A0A3Q7XXP6	0	1436277	0.216558	0.0073138	0	0.938402	0	#NUM!
PSVF	A0A1S2XNB4;A0A3Q7K7R0	1815900	1940300	16131	1680400	1683700	1315600	A0A1S2XNB4;A0A3Q7K7R0	1559900	1.25744e+06	0.677177	0.0181186	0.077809	0.990744	1.24053	1.24053
TPLPDIVTIHSPK	A0A1S2Y1H6	15058000	24149000	26315000	39333000	27568000	41317000	A0A1S2Y1H6	3.60727e+07	2.18407e+07	0.0637768	0.583327	0.783071	0.938402	1.65163	1.65163
VVY	A0A1S2XPI1;A0A1S2X989;A0A1S2Y8B9;A0A067XTI7;A0A1S2XZV0;A0A1S2YPR7;A0A1S2Y8A1	18844000	11754000	29105000	28080000	23121000	32304000	A0A1S2XPI1;A0A1S2X989;A0A1S2Y8B9;A0A067XTI7;A0A1S2XZV0;A0A1S2YPR7;A0A1S2Y8A1	27835000	19901000	0.256849	0.707693	0.432405	0.938402	1.39867	1.39867
HTGVMVGMGQK	A0A1S3E926;A0A1S2X9D4	4927300	40032000	63234000	19779000	18642000	2803000	A0A1S3E926;A0A1S2X9D4	1.37413e+07	3.60644e+07	0.31781	0.366143	0.190522	0.938402	0.381022	-2.62452
NANLGITK	Q9AT06;A0A3Q7K7U2	12566000	12910000	14141000	11283000	12449000	16326000	Q9AT06;A0A3Q7K7U2	1.33527e+07	1.32057e+07	0.933833	0.472718	0.180618	0.997256	1.01113	1.01113
NPGIMKK	A0A1S2YAB6	16131	6540000	4150200	6427200	8319200	16131	A0A1S2YAB6	4.92084e+06	3568777	0.691688	0.228716	0.728205	0.990744	1.37886	1.37886
TLPVLK	A0A1S3E1N3	7935700	8854000	6225300	7376400	8763200	8358500	A0A1S3E1N3	8.16603e+06	7.67167e+06	0.610265	0.413268	0.442253	0.977593	1.06444	1.06444
STTTGHLIY	A0A1S2XHQ9	116170000	52484000	42992000	38676000	57100000	131120000	A0A1S2XHQ9	75632000	7.05487e+07	0.895985	0.0698533	0.794477	0.997256	1.07205	1.07205
LIHWPVR	A0A1S2Z1J5	16131	9656200	13035000	7150900	16664000	3438200	A0A1S2Z1J5	9.08437e+06	7.56911e+06	0.798108	0.982812	0.990206	0.990744	1.20019	1.20019
VAPVIAK	A0A1S2Z667	13042000	6926400	6678400	5437300	5855400	5860300	A0A1S2Z667	5.71767e+06	8.88227e+06	0.267426	0.00320111	0.0112278	0.938402	0.643717	-1.55348
VSKPSAPPSSGDR	A0A1S2YV53	9418200	1813000	1898300	16131	4344200	2693400	A0A1S2YV53	2.35124e+06	4376500	0.525298	0.209369	0.398391	0.951075	0.537243	-1.86136
VSNFLSR	A0A1S2XKM3	83761000	113550000	137400000	117370000	133990000	134560000	A0A1S2XKM3	128640000	1.1157e+08	0.390037	0.144193	0.233648	0.938402	1.15299	1.15299
HTVPDKLK	A0A1S2XXQ4	4056200	3081100	2892000	16131	8789100	159640	A0A1S2XXQ4	2.98829e+06	3343100	0.914187	0.296935	0.0338571	0.997256	0.893868	-1.11873
MHSLLPDTL	A0A1S2XH76	0	0	0	2671700	2917400	25882000	A0A1S2XH76	1.04904e+07	0	0.306033	0.000480785	0	0.938402	#NUM!	#NUM!
LSL	A0A1S2XBN2;A0A1S2XDV6;A0A1S2XBA8;A0A1S2XR23	37269000	20411000	31478000	37149000	21183000	9094800	A0A1S2XBN2;A0A1S2XDV6;A0A1S2XBA8;A0A1S2XR23	22475600	2.97193e+07	0.496999	0.407552	0.538089	0.945985	0.756262	-1.32229
IWVGGSGMDLR	A0A1S2Z0C0	21111000	43573000	36513000	35090000	38520000	42269000	A0A1S2Z0C0	3.86263e+07	3.37323e+07	0.543628	0.157148	0.179557	0.957394	1.14508	1.14508
MSTGYNILTR	A0A1S3EBV0;A0A1S3EGP6	9669400	1412200	3744900	3737600	2433600	6799300	A0A1S3EBV0;A0A1S3EGP6	4323500	4.94217e+06	0.837907	0.445991	0.431857	0.993338	0.874819	-1.14309
VVL	A0A1S2XBN2;A0A1S2YRA1;A0A1S2XRH3;A0A1S2YZ86;A0A1S2YK61;A0A1S2YAJ3;A0A1S2YER8;A0A1S2YGY7	16295000	8753800	15274000	11818000	7951700	5227600	A0A1S2XBN2;A0A1S2YRA1;A0A1S2XRH3;A0A1S2YZ86;A0A1S2YK61;A0A1S2YAJ3;A0A1S2YER8;A0A1S2YGY7	8.33243e+06	1.34409e+07	0.17114	0.682151	0.789939	0.938402	0.61993	-1.61309
IIDWENTSTK	A0A1S2Z8R6	11356000	3548900	3600900	4814200	544140	7657700	A0A1S2Z8R6	4338680	6168600	0.611891	0.736048	0.775044	0.978363	0.703349	-1.42177
APDASSIVSSIK	A0A1S2XHJ1	948220	5839100	1745400	16131	3933700	3565700	A0A1S2XHJ1	2505177	2844240	0.871576	0.858647	0.807675	0.996783	0.88079	-1.13534
IIANMEDPIGR	A0A1S3EAM4	16131	1852000	4562000	4337600	3169100	11940000	A0A1S3EAM4	6.48223e+06	2143377	0.253741	0.209511	0.373091	0.938402	3.02431	3.02431
SSPVFVFSK	A0A1S2YBK7	12074000	97682000	60282000	94882000	112220000	126470000	A0A1S2YBK7	1.11191e+08	5.66793e+07	0.147545	0.397453	0.239527	0.938402	1.96175	1.96175
TNRPSF	A0A1S2XVJ8;A0A1S2YAB3	62327000	1153100	46875000	50394000	49949000	14465000	A0A1S2XVJ8;A0A1S2YAB3	3.82693e+07	3.6785e+07	0.949695	0.18294	0.58895	0.997256	1.04035	1.04035
LVLR	A0A1S3EGT2;A0A1S2XYM9;A0A1S2Y9Q2;A0A3Q7K769;A0A1S2YMJ8	28320000	27204000	26981000	31421000	27412000	14014000	A0A1S3EGT2;A0A1S2XYM9;A0A1S2Y9Q2;A0A3Q7K769;A0A1S2YMJ8	2.42823e+07	2.75017e+07	0.603377	0.0139905	0.0148311	0.974197	0.88294	-1.13258
HVPITF	A0A1S2XSD3	9083800	5436000	2262500	3362400	3396300	7392900	A0A1S2XSD3	4717200	5594100	0.733814	0.521773	0.628394	0.990744	0.843246	-1.18589
VTNNMRPAGF	A0A1S2Z070	16131	477330	4069600	4861200	3266400	4005000	A0A1S2Z070	4044200	1.52102e+06	0.17865	0.15379	0.229564	0.938402	2.65887	2.65887
DTMNINAL	A0A1S2XBN2;A0A3Q7YAD4	7532400	1767200	3017700	4899700	3941800	9312500	A0A1S2XBN2;A0A3Q7YAD4	6.05133e+06	4.10577e+06	0.464652	0.744451	0.942503	0.945985	1.47386	1.47386
SYF	A0A1S2YP40;A0A1S2XWR3;A0A1S2Y125;A0A1S2YEV0;A0A1S2YQ09	95304000	60414000	75278000	96043000	74869000	87642000	A0A1S2YP40;A0A1S2XWR3;A0A1S2Y125;A0A1S2YEV0;A0A1S2YQ09	8.61847e+07	7.69987e+07	0.489433	0.465809	0.538418	0.945985	1.1193	1.1193
GDVVVIPASHPF	A0A1S2XQR4;A0A1S2XQ88	6796000	13086000	16131	7624100	16131	17577000	A0A1S2XQR4;A0A1S2XQ88	8.40574e+06	6.63271e+06	0.794451	0.515433	0.708164	0.990744	1.26732	1.26732
IPQAGR	A0A1S2XSB9	901990000	231410000	192850000	179270000	164840000	16131	A0A1S2XSB9	1.14709e+08	4.42083e+08	0.288867	0.0103554	0.120183	0.938402	0.259473	-3.85396
EQIVNK	A0A1S2XXF2	39631000	18603000	17719000	20944000	18074000	15875000	A0A1S2XXF2	1.82977e+07	2.53177e+07	0.431431	0.0027482	0.0839966	0.938402	0.722723	-1.38366
LIER	A0A1S2YZ27;A0A1S2Y4P6	42854000	26497000	7506400	14837000	15186000	16131	A0A1S2YZ27;A0A1S2Y4P6	1.0013e+07	2.56191e+07	0.266257	0.730594	0.384815	0.938402	0.390842	-2.55858
SNIQDILMK	A0A1S2YEI9	10439000	22187000	16961000	14891000	23619000	35847000	A0A1S2YEI9	2.47857e+07	16529000	0.317647	0.677809	0.473941	0.938402	1.49953	1.49953
HGVVLDLVPPPTK	A0A1S2YK61	16131	6575600	3593300	3697800	6274300	8672700	A0A1S2YK61	6.21493e+06	3.39501e+06	0.305886	0.80588	0.727092	0.938402	1.83061	1.83061
YLVNR	A0A1S2XVJ8	10515000	4441300	6082700	5665600	4630700	3274000	A0A1S2XVJ8	4.52343e+06	7013000	0.303183	0.156683	0.254419	0.938402	0.645007	-1.55037
NTIKDDKISSK	A0A3Q7XXP6	9212200	15302000	5418400	9528000	1036600	159240	A0A3Q7XXP6	3.57461e+06	9.97753e+06	0.197715	0.671045	0.962593	0.938402	0.358266	-2.79122
DTVSSVAK	A0A1S2XET4	315390	3455100	5931100	6374500	2328900	3232700	A0A1S2XET4	3978700	3.23386e+06	0.734274	0.697461	0.723337	0.990744	1.23032	1.23032
VLGSSDPDSGKGK	A0A1S2YU99	1000800	2212000	16131	8271000	1299400	3592600	A0A1S2YU99	4.38767e+06	1.07631e+06	0.243324	0.151064	0.176462	0.938402	4.07658	4.07658
TTPIGVR	A0A1S2XH76	115400000	51441000	42834000	68140000	57028000	29196000	A0A1S2XH76	5.14547e+07	6.98917e+07	0.524865	0.322949	0.405741	0.951075	0.736206	-1.35832
SFPGVPGGK	A0A1S2XIV0	16131	8877800	18144000	9204200	13965000	16131	A0A1S2XIV0	7.72844e+06	9.01264e+06	0.856678	0.43796	0.757209	0.996783	0.857511	-1.16617
FDVGVK	A0A1S2Z0X7	36540000	22020000	6263400	25983000	22690000	23721000	A0A1S2Z0X7	2.41313e+07	21607800	0.800615	0.384397	0.0276659	0.990744	1.11679	1.11679
SIGGQVVGQF	A0A1S2XYX3	8283400	5740200	6340200	8614900	6172400	5418200	A0A1S2XYX3	6.73517e+06	6.78793e+06	0.968009	0.156257	0.773323	0.997256	0.992226	-1.00783
IHFMLSSY	A0A1S2YG51	16131	3552600	2191100	3785800	3905000	2373400	A0A1S2YG51	3.35473e+06	1.91994e+06	0.301348	0.170756	0.369865	0.938402	1.74731	1.74731
SPGLIPY	A0A1S2YLD1	192860000	80284000	43927000	79860000	89235000	292370000	A0A1S2YLD1	1.53822e+08	1.0569e+08	0.596107	0.113936	0.587096	0.972657	1.4554	1.4554
KVIISAPSK	A0A3Q7K878;A0A1S2XHT6	4386300	19692000	25414000	15856000	13959000	16131	A0A3Q7K878;A0A1S2XHT6	9.94371e+06	1.64974e+07	0.461922	0.819016	0.773371	0.945985	0.602743	-1.65908
VHPFHVL	A0A1S2YCG0;A0A1S2Y729	16131	6696500	11921000	12100000	16131	2194600	A0A1S2YCG0;A0A1S2Y729	4.77024e+06	6.21121e+06	0.790395	0.135607	0.923126	0.990744	0.768005	-1.30207
TIPLSQK	A0A1S2YVV2	14906000	10762000	9769100	9054800	10345000	4723400	A0A1S2YVV2	8.04107e+06	1.18124e+07	0.179248	0.625166	0.92182	0.938402	0.680733	-1.469
VNTISAGPLGSR	A0A1S2XP05	4077400	4935500	6115700	4903900	4878300	6977200	A0A1S2XP05	5.58647e+06	5.04287e+06	0.584226	0.383931	0.83707	0.971225	1.1078	1.1078
VSM(+15.99)KNIGSESR	A0A1S2XET4	98060000	35379000	12871000	10837000	11234000	23129	A0A1S2XET4	7.36471e+06	48770000	0.244204	0.0197187	0.0442503	0.938402	0.151009	-6.62212
SSFSDDTTTSITTTSPSHR	A0A3Q7XY08	6351100	1655300	1885500	2278600	1837600	16131	A0A3Q7XY08	1.37744e+06	3297300	0.341204	0.0672222	0.339368	0.938402	0.417749	-2.39378
VPGA	A0A1S2Z0V6;A0A1S2YD23;A0A1S2XT50;A0A1S2Z036	20884000	14262000	16131	8859700	13259000	31034000	A0A1S2Z0V6;A0A1S2YD23;A0A1S2XT50;A0A1S2Z036	1.77176e+07	1.17207e+07	0.548589	0.968087	0.903226	0.9599	1.51165	1.51165
HGSDSGVYDTEGR	A0A1S2XXQ4	1905600	2186200	5614300	10382000	1867600	276810	A0A1S2XXQ4	4175470	3.23537e+06	0.800406	0.112953	0.252479	0.990744	1.29057	1.29057
GIETVGGVMTK	A0A1S2YEC8	7951500	12661000	5448600	9180100	13503000	21171000	A0A1S2YEC8	1.4618e+07	8.68703e+06	0.235697	0.620109	0.530742	0.938402	1.68274	1.68274
ISHLVAK	A0A3Q7YFX4	18189000	4050900	13594000	12411000	16336000	414880	A0A3Q7YFX4	9.72063e+06	1.19446e+07	0.743992	0.381108	0.859804	0.990744	0.813807	-1.22879
AVDNSGTVIGIK	A0A1S2XHX9	21474000	8914300	9225100	10727000	9350100	18024000	A0A1S2XHX9	1.27004e+07	1.32045e+07	0.924305	0.0360311	0.592362	0.997256	0.961824	-1.03969
KIVDM(+15.99)FPF	A0A3Q7K771	16131	2177800	11710000	9008100	8053500	16131	A0A3Q7K771	5692577	4.63464e+06	0.829447	0.234982	0.771195	0.992707	1.22827	1.22827
TSLGPVGLDK	A0A1S2YGW8	17411000	6817500	16131	8656600	16131	13731000	A0A1S2YGW8	7.46791e+06	8.08154e+06	0.929046	0.521347	0.767866	0.997256	0.92407	-1.08217
ATIHTFR	A0A1S2XST8	1659300	86085000	3171200	0	0	0	A0A1S2XST8	0	3.03052e+07	0.390779	5.26713e-05	0	0.938402	0	#NUM!
GTR	A0A1S2XMF6;A0A1S2YAJ3;A0A3Q7K7U2;A0A1S2YCH0;A0A088FZS5;A0A1S2XSD3	35256000	26988000	26023000	26430000	26567000	13789000	A0A1S2XMF6;A0A1S2YAJ3;A0A3Q7K7U2;A0A1S2YCH0;A0A088FZS5;A0A1S2XSD3	22262000	2.94223e+07	0.245165	0.131084	0.644585	0.938402	0.756636	-1.32164
VSVL	A0A1S3E1N3;A0A1S2X989;A0A1S2YCH0;A0A1S2Z888;A0A1S2YZW8;A0A1S2Z0X7	13369000	4707100	5015400	6831900	7021800	12679000	A0A1S3E1N3;A0A1S2X989;A0A1S2YCH0;A0A1S2Z888;A0A1S2YZW8;A0A1S2Z0X7	8.84423e+06	7.69717e+06	0.756712	0.102244	0.624784	0.990744	1.14902	1.14902
ILPLR	A0A1S2XDF0	2092600000	3530800000	4712000000	4453900000	5093400000	4759600000	A0A1S2XDF0	4.76897e+09	3.44513e+09	0.21819	0.132695	0.115092	0.938402	1.38426	1.38426
DHTVSATHGDMDQNTR	A0A3Q7YDJ6;A0A3Q7K751	0	0	0	1788600	16131	2341900	A0A3Q7YDJ6;A0A3Q7K751	1.38221e+06	0	0.187584	0.00532858	0	0.938402	#NUM!	#NUM!
DRTM(+15.99)VDVPVKVPY	A0A1S2YVV2	167430000	131950000	136880000	102950000	109750000	215850000	A0A1S2YVV2	142850000	145420000	0.951626	0.424053	0.170471	0.997256	0.982327	-1.01799
GVGGK	A0A1S2Z626	10971000	5562500	5591400	12146000	5979600	16131	A0A1S2Z626	6.04724e+06	7.37497e+06	0.758212	0.467582	0.415235	0.990744	0.819969	-1.21956
VIDI	A0A1S2YKU2	52189000	26468000	36755000	32681000	24267000	28906000	A0A1S2YKU2	28618000	3.84707e+07	0.317538	0.219511	0.192869	0.938402	0.743891	-1.34428
SPLMYGGDVR	A0A3Q7XUC6	6624300	1861300	16131	5345100	1688100	6285500	A0A3Q7XUC6	4.43957e+06	2.83391e+06	0.546452	0.261805	0.670759	0.958713	1.56659	1.56659
AAPGTGGVR	A0A1S2YKD9	118220000	87068000	27458000	62480000	59923000	9598200	A0A1S2YKD9	44000400	77582000	0.358489	0.926706	0.587034	0.938402	0.567147	-1.76321
IGPGVSISANAR	A0A1S2YAJ3	16131	1673400	2591500	0	0	0	A0A1S2YAJ3	0	1.42701e+06	0.198781	0.00732154	0	0.938402	0	#NUM!
VAI	A0A1S2XMF6;A0A1S2Z962;A0A1S2YER8	28455000	20332000	34184000	42555000	29373000	16131	A0A1S2XMF6;A0A1S2Z962;A0A1S2YER8	23981377	27657000	0.802816	0.51003	0.186754	0.990744	0.8671	-1.15327
VNAVAPGPVW	A0A1S2YP40	6826700	16131	5593100	18450000	1663500	25738000	A0A1S2YP40	1.52838e+07	4.14531e+06	0.25474	0.278371	0.160959	0.938402	3.68702	3.68702
HTGVMVGM(+15.99)GQK	A0A1S3E926;A0A1S2X9D4	4384800	6026700	7368000	8417500	7683700	7152000	A0A1S3E926;A0A1S2X9D4	7.75107e+06	5926500	0.156891	0.522342	0.305532	0.938402	1.30787	1.30787
TTPSVVAYTK	A0A1S2X989	7117300	3605400	16131	6966400	3650200	6748700	A0A1S2X989	5.78843e+06	3.57961e+06	0.409685	0.152869	0.426689	0.938402	1.61706	1.61706
LPLR	A0A1S2YYY0;A0A1S2YFR6;A0A1S2XEL7	602420000	1103700000	1419200000	1384700000	1398900000	1164500000	A0A1S2YYY0;A0A1S2YFR6;A0A1S2XEL7	1.31603e+09	1.04177e+09	0.369679	0.0706543	0.186169	0.938402	1.26326	1.26326
FNNVYVK	A0A1S3E730	0	0	0	1693400	16131	1954900	A0A1S3E730	1221477	0	0.182008	0.00335401	0	0.938402	#NUM!	#NUM!
RNGINAPHW	A0A1S2XVG1	7963900	15117000	17584000	10315000	18640000	5632000	A0A1S2XVG1	11529000	1.3555e+07	0.694623	0.531056	0.72813	0.990744	0.850537	-1.17573
SDRFSY	A0A3Q7XNW1;A0A1S2XSB9	9713500	6513600	3680000	5611200	6536200	5315400	A0A3Q7XNW1;A0A1S2XSB9	5.82093e+06	6635700	0.688978	0.533187	0.0885506	0.990744	0.877215	-1.13997
TLMHSTRPF	A0A1S2YKV2	14533000	31584000	29494000	49864000	50900000	3809800	A0A1S2YKV2	3.48579e+07	2.52037e+07	0.60607	0.555705	0.214412	0.975512	1.38305	1.38305
HQNIDSSSSPDIYIPQ	A0A1S2XSB9	5244700	3020900	1322600	1969300	2019400	8189000	A0A1S2XSB9	4.05923e+06	3.19607e+06	0.737676	0.169085	0.46206	0.990744	1.27007	1.27007
GHVGNSILSGF	A0A1S2XH76	7304800	4495400	3481400	9101200	5283800	11089000	A0A1S2XH76	8.49133e+06	5.09387e+06	0.183184	0.748664	0.618802	0.938402	1.66697	1.66697
SFLVPPR	A0A3Q7XNW1	15402000000	21713000000	24199000000	21300000000	20306000000	22754000000	A0A3Q7XNW1	2.14533e+10	20438000000	0.740046	0.320553	0.139651	0.990744	1.04968	1.04968
HDILYPVK	A0A1S2Y7T1	5580400	9570700	10275000	12888000	9681500	4811600	A0A1S2Y7T1	9.12703e+06	8.47537e+06	0.827416	0.461344	0.55601	0.992707	1.07689	1.07689
N(+.98)SKPHTL	A0A1S2XQR4;A0A1S2XQ88	12974000	11724000	8670600	13546000	9594600	16131	A0A1S2XQR4;A0A1S2XQ88	7.71891e+06	1.11229e+07	0.49158	0.0917758	0.185273	0.945985	0.693968	-1.44099
VGGK	A0A1S3EAM4;A0A1S2Z626;A0A1S2XRP7;A0A1S2Z0X7	14068000	25807000	31916000	30263000	22338000	26925000	A0A1S3EAM4;A0A1S2Z626;A0A1S2XRP7;A0A1S2Z0X7	2.65087e+07	2.39303e+07	0.685328	0.53074	0.321693	0.990744	1.10774	1.10774
NPF	A0A1S2YZ27;A0A1S2YB61;A0A1S2XZV0;A0A1S3EB54	65968000	50033000	161620000	95453000	52254000	7009800	A0A1S2YZ27;A0A1S2YB61;A0A1S2XZV0;A0A1S3EB54	5.15723e+07	9.25403e+07	0.401155	0.636567	0.696411	0.938402	0.557295	-1.79438
LSR	A0A1S2XBN2;A0A1S2YRA1;A0A1S3E8Y5;A0A1S2YGY7	136460000	47353000	37486000	46577000	49974000	1569600	A0A1S2XBN2;A0A1S2YRA1;A0A1S3E8Y5;A0A1S2YGY7	3.27069e+07	7.37663e+07	0.328812	0.0899709	0.392523	0.938402	0.443385	-2.25538
GVEMSSAVY	A0A3Q7YAD4	38024000	13709000	13463000	17294000	11424000	41543000	A0A3Q7YAD4	2.34203e+07	21732000	0.897568	0.0340087	0.875881	0.997256	1.07769	1.07769
VTMY	A0A1S2XT07	18539000	23653000	16030000	20447000	21862000	54907000	A0A1S2XT07	3.24053e+07	1.94073e+07	0.367575	0.00337622	0.0797976	0.938402	1.66975	1.66975
THPVVIYLPK	A0A1S2YCZ2	16131	3830000	4618100	456840	4236500	16131	A0A1S2YCZ2	1.56982e+06	2.82141e+06	0.556552	0.0401232	0.940403	0.961968	0.556397	-1.79728
NGGGHINHSIFWK	A0A1S2YDL9	2610800	17082000	28481000	19164000	32075000	3148600	A0A1S2YDL9	18129200	1.60579e+07	0.862702	0.390913	0.88822	0.996783	1.12899	1.12899
PHYR	A0A1S2XBN2	16131	1254000	1773500	16131	1859600	5528000	A0A1S2XBN2	2.46791e+06	1.01454e+06	0.469518	0.0903173	0.188954	0.945985	2.43253	2.43253
SLL	A0A1S2XR23;A0A1S2YY53	12825000	5591400	10082000	9825400	7731000	9094800	A0A1S2XR23;A0A1S2YY53	8.88373e+06	9.49947e+06	0.802089	0.948997	0.158202	0.990744	0.935182	-1.06931
DRTMVDVPVKVP	A0A1S2YVV2	1990900	16131	1787900	2905100	1728400	3977200	A0A1S2YVV2	2.87023e+06	1264977	0.150109	0.798438	0.964846	0.938402	2.269	2.269
SSIFSPNQK	A0A1S2Z6X6	78928000	48256000	58913000	60696000	39265000	36212000	A0A1S2Z6X6	45391000	6.20323e+07	0.23414	0.683812	0.845306	0.938402	0.731731	-1.36662
SGSQAINSVF	A0A1S2XQR7	7997500	8171700	2656400	11190000	3715800	16326000	A0A1S2XQR7	10410600	6275200	0.387618	0.703033	0.391031	0.938402	1.65901	1.65901
IIQVSK	A0A3Q7YAD4	10986000	5683700	10306000	9353000	6580300	4329100	A0A3Q7YAD4	6.75413e+06	8991900	0.36958	0.509796	0.862926	0.938402	0.751135	-1.33132
IVDL	A0A1S3EAM4;A0A1S2XXF2;A0A1S2YDF2	11200000	8093400	6456700	16131	9374900	12701000	A0A1S3EAM4;A0A1S2XXF2;A0A1S2YDF2	7.36401e+06	8.58337e+06	0.786083	0.494096	0.236974	0.990744	0.85794	-1.16558
HTYIPF	A0A1S2Z962	4076500	16131	1651300	0	0	0	A0A1S2Z962	0	1.91464e+06	0.246011	0.00458811	0	0.938402	0	#NUM!
NIEDVKNPK	A0A1S2YCQ6	1679700	2326100	1291800	0	0	0	A0A1S2YCQ6	0	1.76587e+06	0.0279656	0.105755	0	0.938402	0	#NUM!
AMVVNVPR	A0A1S2YD23	7224600	16131	7485400	0	0	0	A0A1S2YD23	0	4.90871e+06	0.182737	0.00173695	0	0.938402	0	#NUM!
IMGPNYVPGEK	A0A1S2YKU2	3605500	1585200	1241100	2015700	1193800	3957600	A0A1S2YKU2	2.38903e+06	2.14393e+06	0.835061	0.112478	0.894151	0.993206	1.11432	1.11432
RNPFF	A0A1S2Y087;A0A1S2XYZ0	13042000	23598000	38158000	26808000	26949000	21553000	A0A1S2Y087;A0A1S2XYZ0	2.51033e+07	2.49327e+07	0.983703	0.785633	0.115129	0.997256	1.00685	1.00685
NIIKNPK	A0A1S2Z036	7111900	16131	6743500	0	0	0	A0A1S2Z036	0	4.62384e+06	0.182843	0.00193512	0	0.938402	0	#NUM!
IVF	A0A1S3EAM4	61753000	40668000	30290000	32464000	36914000	74473000	A0A1S3EAM4	4.79503e+07	44237000	0.831471	0.169312	0.648558	0.992707	1.08394	1.08394
AAHPSHVSVVK	A0A1S2YPN2	19776000	23388000	2126100	2981000	9471000	16131	A0A1S2YPN2	4.15604e+06	15096700	0.232599	0.22934	0.305231	0.938402	0.275295	-3.63247
SVVI	A0A1S2YBR2;A0A1S2XKC4	13369000	4707100	5015400	6831900	7021800	12679000	A0A1S2YBR2;A0A1S2XKC4	8.84423e+06	7.69717e+06	0.756712	0.102244	0.624784	0.990744	1.14902	1.14902
MPNVPSPIEHK	A0A1S2YB75	9504700	6120000	7739200	5812400	5858000	9614000	A0A1S2YB75	7094800	7.78797e+06	0.687474	0.0819368	0.749542	0.990744	0.910995	-1.0977
VVDMPGLK	A0A1S2Y9D7	236290000	182700000	129240000	215060000	151590000	308410000	A0A1S2Y9D7	225020000	1.82743e+08	0.490676	0.85408	0.627956	0.945985	1.23134	1.23134
TLPI	A0A1S2XVG1	16814000	10332000	8183600	10859000	11140000	22376000	A0A1S2XVG1	1.47917e+07	1.17765e+07	0.551957	0.180753	0.634761	0.960876	1.25603	1.25603
MEIIPNPK	A0A1S2XKM3	50601000	13776000	16131	21405000	16131	7626300	A0A1S2XKM3	9682477	21464377	0.529014	0.137413	0.292667	0.951133	0.451095	-2.21683
LIYR	A0A1S2YJS6;A0A1S2XJJ5;A0A1S2XAA6;A0A3Q7X5N2	14895000	22068000	26264000	26010000	35720000	23249000	A0A1S2YJS6;A0A1S2XJJ5;A0A1S2XAA6;A0A3Q7X5N2	2.83263e+07	2.10757e+07	0.224182	0.745302	0.869114	0.938402	1.34403	1.34403
VVDM(+15.99)PGLK	A0A1S2Y9D7	83043000	48752000	53042000	41467000	39935000	20461000	A0A1S2Y9D7	3.39543e+07	6.16123e+07	0.108473	0.632733	0.561499	0.938402	0.551096	-1.81456
SVI	A0A1S2XBN2	45372000	34180000	10400000	14347000	50863000	5834000	A0A1S2XBN2	2.36813e+07	29984000	0.734539	0.325231	0.713555	0.990744	0.789799	-1.26614
DADVIIPK	A0A1S2YQ46	5435600	25799000	35420000	5007000	24682000	47479000	A0A1S2YQ46	2.57227e+07	22218200	0.829204	0.525576	0.680774	0.992707	1.15773	1.15773
IDTSSFQ	A0A3Q7XNW1;A0A1S2XSB9	19610000	11827000	26244000	14171000	16024000	17567000	A0A3Q7XNW1;A0A1S2XSB9	1.59207e+07	19227000	0.51356	0.709096	0.108196	0.951075	0.828037	-1.20768
VGNSWR	A0A1S2XRR9	5350000	5826700	16131	16131	4064300	2579500	A0A1S2XRR9	2219977	3.73094e+06	0.537366	0.278433	0.571845	0.951672	0.595018	-1.68062
AGMTHIVR	A0A1S2XYD5	4067700	16131	1460400	4496400	16131	3339200	A0A1S2XYD5	2.61724e+06	1848077	0.690069	0.222991	0.874988	0.990744	1.4162	1.4162
MLY	A0A1S2YKU2;A0A1S2XBA8;A0A1S2Y359	478650000	344340000	16131	0	0	0	A0A1S2YKU2;A0A1S2XBA8;A0A1S2Y359	0	274335377	0.194148	0.0056932	0	0.938402	0	#NUM!
GVNEFVNPK	A0A1S2YBZ6;A0A1S2YDH0	45174000	20654000	10602000	16252000	12149000	37605000	A0A1S2YBZ6;A0A1S2YDH0	22002000	2.54767e+07	0.802548	0.206644	0.740574	0.990744	0.863614	-1.15793
AIVISHNPDNDTSR	A0A1S2YYY0;A0A1S2XPZ8	23985000	14780000	13079000	9651100	11790000	27391000	A0A1S2YYY0;A0A1S2XPZ8	1.62774e+07	1.72813e+07	0.886877	0.226144	0.534462	0.997256	0.941905	-1.06168
VYVPR	A0A3Q7YAD4	9019600	5637300	7619500	6301600	3586900	3263000	A0A3Q7YAD4	4.38383e+06	7.42547e+06	0.0914539	0.730455	0.981564	0.938402	0.590378	-1.69383
DIHSPR	C3TS12	16131	11947000	6384400	0	0	0	C3TS12	0	6.11584e+06	0.217996	0.00693879	0	0.938402	0	#NUM!
ILGGF	A0A1S2XQR4;A0A1S2Y087;Q304D4	206630000	115510000	108400000	106540000	109230000	209340000	A0A1S2XQR4;A0A1S2Y087;Q304D4	1.41703e+08	1.43513e+08	0.970703	0.00481604	0.932166	0.997256	0.987388	-1.01277
MVNHFVSEF	A0A1S2YP37	48366000	42077000	17038000	33177000	27069000	68272000	A0A1S2YP37	4.28393e+07	35827000	0.685771	0.941368	0.711981	0.990744	1.19573	1.19573
HSDPNPTPTPGEPM(+15.99)K	A0A1S2XCR9	7030600	1727700	2411200	2295000	1522300	9413500	A0A1S2XCR9	4.41027e+06	3.72317e+06	0.832421	0.0407896	0.60824	0.992707	1.18455	1.18455
MVDSIVTLLSR	A0A1S2YVN1	16131	743900	644440	1032700	2037100	1295300	A0A1S2YVN1	1.45503e+06	468157	0.0634604	0.960216	0.727089	0.938402	3.108	3.108
TTSVNAY	A0A1S2XVM2;A0A1S2XWR3	5490600	4925800	5874400	7611100	4758700	1266800	A0A1S2XVM2;A0A1S2XWR3	4.54553e+06	5.43027e+06	0.678653	0.399736	0.0477024	0.990744	0.837074	-1.19464
DIIISHNPNISAR	A0A1S2Y0C1	0	0	0	2587200	3198500	5779300	A0A1S2Y0C1	3855000	0	0.0587693	0.121629	0	0.938402	#NUM!	#NUM!
MEQHVVDK	A0A1S2XCR9	9088900	10293000	3191800	8308900	5417900	26403000	A0A1S2XCR9	13376600	7.52457e+06	0.472706	0.04744	0.201913	0.945985	1.77772	1.77772
LVPR	A0A1S2YZ56;A0A1S2XFX7;A0A1S2XIN0;A0A1S2YD06	557080000	1058600000	1007700000	906230000	836010000	16131	A0A1S2YZ56;A0A1S2XFX7;A0A1S2XIN0;A0A1S2YD06	5.80752e+08	874460000	0.439382	0.123584	0.458934	0.938402	0.664126	-1.50574
PTLPHW	A0A1S2XXQ4	3960400	5689700	16131	5154100	5186100	5211600	A0A1S2XXQ4	5.18393e+06	3222077	0.36303	0.00713598	0.000396534	0.938402	1.60888	1.60888
FDHIDINEK	A0A1S2YMB2;A0A1S2YM36	10764000	18679000	18178000	8158800	22449000	10101000	A0A1S2YMB2;A0A1S2YM36	13569600	1.58737e+07	0.683589	0.353529	0.490345	0.990744	0.85485	-1.1698
PIR	A0A1S2YRA1;A0A1S2XLI0;A0A1S3E730	4798800000	8859300000	11251000000	11084000000	11002000000	9446900000	A0A1S2YRA1;A0A1S2XLI0;A0A1S3E730	1.0511e+10	8.30303e+09	0.362416	0.0539877	0.150232	0.938402	1.26592	1.26592
VTLTGNIDNLY	A0A1S2YDP0	1623700	682360	7439100	1131800	656100	8038600	A0A1S2YDP0	3275500	3.24839e+06	0.993625	0.0137783	0.878157	0.998056	1.00835	1.00835
LVPY	A0A1S2YEC8;A0A1S2YG51;A0A1S2YWL5	44282000	22493000	20160000	23081000	16903000	61940000	A0A1S2YEC8;A0A1S2YG51;A0A1S2YWL5	3.39747e+07	2.89783e+07	0.775431	0.0698894	0.455608	0.990744	1.17242	1.17242
IVPDGVNAK	A0A1S2YCG0;A0A1S2Y729	16131	5931200	10312000	4272400	5795800	3399700	A0A1S2YCG0;A0A1S2Y729	4489300	5419777	0.787521	0.870936	0.107422	0.990744	0.828318	-1.20727
SVHDVVLVGGSTR	A0A1S2YJT8	1193700	2903700	1397300	2455600	2898400	1845000	A0A1S2YJT8	2.39967e+06	1.83157e+06	0.42373	0.314461	0.483141	0.938402	1.31017	1.31017
DLYNPR	A0A1S2XVG1	15911000	9445700	7685200	7146500	9557600	4025800	A0A1S2XVG1	6.90997e+06	1.1014e+07	0.250686	0.495578	0.578945	0.938402	0.627382	-1.59392
SGVPVIADGGISNSGHIVK	A0A1S2XT07	2149100	7101600	5678400	5237000	6592400	16131	A0A1S2XT07	3.94851e+06	4.97637e+06	0.702403	0.277651	0.698329	0.990744	0.793452	-1.26031
SEKPGHNF	A0A1S2Y738	14148000	4602100	6032100	3838100	5239600	16131	A0A1S2Y738	3031277	8.26073e+06	0.21646	0.253186	0.43015	0.938402	0.36695	-2.72517
GFSK	A0A1S2XQR4;A0A1S2XQ88;A0A1S2Y087;A0A1S2XYZ0	30421000	31618000	27408000	33097000	22304000	11331000	A0A1S2XQR4;A0A1S2XQ88;A0A1S2Y087;A0A1S2XYZ0	22244000	2.98157e+07	0.351092	0.179151	0.0798672	0.938402	0.746051	-1.34039
LIW	A0A1S2XBN2;A0A1S2XLI0	30007000	22047000	17868000	16966000	24671000	37070000	A0A1S2XBN2;A0A1S2XLI0	2.62357e+07	2.33073e+07	0.695535	0.589586	0.537173	0.990744	1.12564	1.12564
QIETHHY	A0A1S2XCR9	22485000	35390000	24512000	51133000	23765000	154730	A0A1S2XCR9	2.50176e+07	2.74623e+07	0.885771	0.700408	0.140149	0.997256	0.910978	-1.09772
DNVISQIQNPVK	A0A1S2Y087	4527900	2749300	16131	2137800	16131	3457200	A0A1S2Y087	1870377	2.43111e+06	0.752356	0.45964	0.734868	0.990744	0.769351	-1.2998
SGFINLVSR	A0A1S2XKM3	56270000	121260000	175540000	117430000	184760000	143490000	A0A1S2XKM3	148560000	117690000	0.490288	0.632798	0.48608	0.945985	1.2623	1.2623
IPASHPF	A0A1S2XQR4;A0A1S2XQ88	12013000	4276200	4345800	9245500	6881500	14093000	A0A1S2XQR4;A0A1S2XQ88	1.00733e+07	6.87833e+06	0.393595	0.494596	0.810347	0.938402	1.4645	1.4645
RSPIYSNK	A0A1S2XYZ0	270260000	352180000	253290000	272080000	300020000	16131	A0A1S2XYZ0	190705377	291910000	0.404108	0.0233851	0.186173	0.938402	0.653302	-1.53069
NALPIVR	A0A1S2XB84	115330000	99511000	107650000	133270000	100960000	141240000	A0A1S2XB84	1.25157e+08	107497000	0.286243	0.319421	0.242073	0.938402	1.16428	1.16428
TVGF	A0A1S2XAD1	61357000	31883000	37628000	41824000	39261000	16131	A0A1S2XAD1	2.70337e+07	4.36227e+07	0.373157	0.363145	0.612935	0.938402	0.619717	-1.61364
TVITTLPNGLK	A0A1S2YF30	2831600	18262000	11754000	18357000	15681000	15967000	A0A1S2YF30	1.66683e+07	10949200	0.328556	0.068854	0.0729786	0.938402	1.52233	1.52233
SVWDSPPNKHNPI	A0A1S2XH76	715910	633720	16131	0	0	0	A0A1S2XH76	0	455254	0.17539	0.00358653	0	0.938402	0	#NUM!
LTGM(+15.99)SF	A0A1S2YBD0;A0A1S2XHT6	31754000	17882000	14478000	18486000	16995000	8546600	A0A1S2YBD0;A0A1S2XHT6	1.46759e+07	2.13713e+07	0.349002	0.317458	0.508338	0.938402	0.686708	-1.45622
NMNANSLMY	A0A1S2XVG1	13652000	6779500	3788300	8434300	6363800	25400000	A0A1S2XVG1	1.33994e+07	8.07327e+06	0.486748	0.107195	0.378184	0.945985	1.65972	1.65972
NMNANSLM(+15.99)Y	A0A1S2XVG1	12742000	5504600	4692600	5963300	4637100	4797800	A0A1S2XVG1	5.13273e+06	7646400	0.43006	0.00123541	0.055577	0.938402	0.671261	-1.48973
VSL	A0A1S2XBN2;A0A3Q7XWI9;A0A1S2XJM3;A0A1S2YCZ2;A0A1S2YGY7	45372000	34180000	182420000	89522000	50863000	5834000	A0A1S2XBN2;A0A3Q7XWI9;A0A1S2XJM3;A0A1S2YCZ2;A0A1S2YGY7	4.87397e+07	87324000	0.523039	0.213041	0.407516	0.951075	0.558147	-1.79164
VLF	A0A1S2YRA1;A0A1S2XMF6;A0A1S2XJM3;A0A1S2YCZ2;A0A1S2XLI0	61753000	46833000	42079000	36548000	51982000	74473000	A0A1S2YRA1;A0A1S2XMF6;A0A1S2XJM3;A0A1S2YCZ2;A0A1S2XLI0	5.43343e+07	5.02217e+07	0.763408	0.793836	0.447005	0.990744	1.08189	1.08189
IKQHVIHE	A0A1S2XH76	45472000	38049000	10334000	9568900	16205000	16131	A0A1S2XH76	8596677	31285000	0.155822	0.347774	0.322643	0.938402	0.274786	-3.6392
GGPIY	A0A1S2Z2C5;A0A1S2Z6F7	203690000	210080000	293850000	425130000	192520000	16131	A0A1S2Z2C5;A0A1S2Z6F7	2.05889e+08	2.35873e+08	0.832441	0.6754	0.108786	0.992707	0.872878	-1.14564
TITK	A0A1S2XR23;A0A1S3E8Y5	9720800	7253100	3522400	6814500	5961200	1960400	A0A1S2XR23;A0A1S3E8Y5	4.91203e+06	6832100	0.459788	0.905249	0.814753	0.945985	0.718964	-1.39089
SVVHPIHK	A0A1S2XBN2	106200000	50699000	61796000	35388000	52319000	16131	A0A1S2XBN2	2.9241e+07	7.28983e+07	0.130065	0.796279	0.903689	0.938402	0.401121	-2.49301
TFLVPPR	A0A1S2XSB9	17609000000	24189000000	28375000000	28646000000	23639000000	25524000000	A0A1S2XSB9	2.59363e+10	23391000000	0.517819	0.354038	0.355313	0.951075	1.10882	1.10882
VGGNPNATGY	E7BSD7	3377300	1555000	1820300	1560200	1961300	1413800	E7BSD7	1645100	2.25087e+06	0.400175	0.0155814	0.155131	0.938402	0.730874	-1.36822
SNLDPTIY	A0A3Q7YAD4	39891000	26915000	20373000	24786000	26849000	46226000	A0A3Q7YAD4	3.26203e+07	2.90597e+07	0.710669	0.258621	0.825756	0.990744	1.12253	1.12253
PPGLIPGM(+15.99)VR	A0A1S2XTH5	16131	358440	168400	831210	230190	192340	A0A1S2XTH5	417913	180990	0.380764	0.138759	0.370959	0.938402	2.30904	2.30904
VYVLPK	A0A1S2YCQ2	1769800	2642200	1898100	3111500	2759300	2409100	A0A1S2YCQ2	2.75997e+06	2.10337e+06	0.130776	0.712113	0.712335	0.938402	1.31217	1.31217
MDFIPGIDGPSEGVPR	A0A1S2YKS4	3137800	3240900	16131	1155900	16131	1559100	A0A1S2YKS4	910377	2.13161e+06	0.374529	0.228808	0.319241	0.938402	0.427084	-2.34146
SGDIMR	A0A1S2XVJ8	5524800	6489000	2647200	3904700	2875900	16131	A0A1S2XVJ8	2265577	4887000	0.184888	0.888254	0.991897	0.938402	0.463593	-2.15707
LHQN(+.98)IDSSSSPDIY	A0A1S2XSB9	7885300	2075400	16131	3402500	533220	3528100	A0A1S2XSB9	2487940	3.32561e+06	0.766674	0.392149	0.293359	0.990744	0.748115	-1.33669
GIIR	A0A1S2XJM3;A0A1S2YCZ2;A0A1S2Z3S2;A0A3Q7K7E0	7647300	6444100	8056700	7647200	6533200	5315600	A0A1S2XJM3;A0A1S2YCZ2;A0A1S2Z3S2;A0A3Q7K7E0	6.49867e+06	7382700	0.352049	0.45241	0.678897	0.938402	0.880256	-1.13603
KIGMTETW	A0A1S2YQ25	28525000	16131	6613200	5341500	9384000	19401000	A0A1S2YQ25	11375500	1.17181e+07	0.973786	0.516265	0.379139	0.997256	0.970762	-1.03012
MGLRIPY	A0A1S2XN21	3091800	16131	1039100	5879800	6564100	3741700	A0A1S2XN21	5395200	1.38234e+06	0.0320502	0.723122	0.937608	0.938402	3.90294	3.90294
VDHLVNTVSLGHTF	A0A1S3EG83	11021000	8794700	10741000	8870800	14189000	9065700	A0A1S3EG83	10708500	1.01856e+07	0.800952	0.100667	0.277986	0.990744	1.05134	1.05134
GAGIGPGVYDIHSPR	C3TS12	7801100	16131	11520000	7360400	11624000	3076300	C3TS12	7.35357e+06	6.44574e+06	0.840107	0.460183	0.690475	0.993338	1.14084	1.14084
ISGNALK	A0A3Q7XWI9	2645600	1406300	2657000	1343500	1879400	493860	A0A3Q7XWI9	1238920	2236300	0.15998	0.529313	0.9713	0.938402	0.554004	-1.80504
AVAHDVPIPGY	A0A1S2XHJ1	4523800	1509400	1961300	803130	16131	2014900	A0A1S2XHJ1	944720	2.66483e+06	0.207986	0.467091	0.551868	0.938402	0.354514	-2.82076
IIPGYGGGMSSAK	A0A1S2XP05;A0A1S2YJI5	2218500	15831000	33810000	9008500	18014000	6603500	A0A1S2XP05;A0A1S2YJI5	1.12087e+07	17286500	0.585303	0.529632	0.251964	0.971225	0.648406	-1.54224
PVK	A0A1S2YVV2;A0A1S2X989;Q9M3Z7;A0A1S2Y1H6;A0A1S2YKM3	15751000	24633000	21685000	31029000	25751000	14342000	A0A1S2YVV2;A0A1S2X989;Q9M3Z7;A0A1S2Y1H6;A0A1S2YKM3	2.37073e+07	2.06897e+07	0.625379	0.751025	0.436912	0.978955	1.14585	1.14585
VPK	A0A1S2XXF2;A0A1S2XDV6;A0A1S2XPI1;A0A1S2Y8B9;A0A1S2Y9D8;A0A1S2YII3;A0A1S2XJF4;A0A1S2YXF1	15751000	24633000	21685000	31029000	25751000	14342000	A0A1S2XXF2;A0A1S2XDV6;A0A1S2XPI1;A0A1S2Y8B9;A0A1S2Y9D8;A0A1S2YII3;A0A1S2XJF4;A0A1S2YXF1	2.37073e+07	2.06897e+07	0.625379	0.751025	0.436912	0.978955	1.14585	1.14585
VSF	A0A1S2XMF6;A0A1S2XXF2;M4I787;A0A1S2YCZ2;A0A3Q7YF59;A0A1S2X989;A0A1S3EGT2;A0A067XTI7	40343000	27398000	20248000	75673000	48877000	7139400	A0A1S2XMF6;A0A1S2XXF2;M4I787;A0A1S2YCZ2;A0A3Q7YF59;A0A1S2X989;A0A1S3EGT2;A0A067XTI7	4.38965e+07	2.93297e+07	0.546542	0.916467	0.161926	0.958713	1.49666	1.49666
TDIIR	A0A1S2XAD1	8237400	4671200	6939900	12330000	4312700	2572500	A0A1S2XAD1	6.40507e+06	6.61617e+06	0.952065	0.69684	0.215513	0.997256	0.968093	-1.03296
M(+15.99)VGGIDEVIAK	A0A1S3E3A7;A0A1S3E4C9	31194000	11353000	5214400	10474000	11631000	23084000	A0A1S3E3A7;A0A1S3E4C9	15063000	1.59205e+07	0.928649	0.267249	0.415068	0.997256	0.946141	-1.05693
AVSQNVVPA	A0A1S2XBN2	1733900	53960000	94103000	1294400	47781000	1381700	A0A1S2XBN2	1.6819e+07	49932300	0.357843	0.120056	0.499536	0.938402	0.336837	-2.9688
KTHPANF	A0A1S2YBZ6	16131	398260	46808000	0	0	0	A0A1S2YBZ6	0	15740797	0.41756	2.46763e-05	0	0.938402	0	#NUM!
IVATSL	A0A1S2YZ56	29754000	17248000	9252400	12219000	12100000	28250000	A0A1S2YZ56	17523000	1.87515e+07	0.88579	0.154415	0.893024	0.997256	0.934487	-1.07011
KDGIFVPHW	A0A1S3E1N3	6676100	42725000	47240000	2268300	62595000	16131	A0A1S3E1N3	21626477	32213700	0.688163	0.170157	0.560807	0.990744	0.671344	-1.48955
VRVHPFHVL	A0A1S2YCG0;A0A1S2Y729	0	0	0	6237100	4462800	8302000	A0A1S2YCG0;A0A1S2Y729	6.33397e+06	0	0.0293316	0.104816	0	0.938402	#NUM!	#NUM!
SLGF	Q304D4;A0A1S2XYD5;A0A1S3E974;A0A3Q7XUC6;A0A1S2XZG2;A0A1S2XYB7	61357000	31883000	37628000	41824000	39261000	16131	Q304D4;A0A1S2XYD5;A0A1S3E974;A0A3Q7XUC6;A0A1S2XZG2;A0A1S2XYB7	2.70337e+07	4.36227e+07	0.373157	0.363145	0.612935	0.938402	0.619717	-1.61364
LSGF	A0A1S2XVG1;A0A1S2XH76;A0A1S3E8Y5;A0A1S2Z888;A0A1S2XFX7	61357000	31883000	37628000	41824000	39261000	16131	A0A1S2XVG1;A0A1S2XH76;A0A1S3E8Y5;A0A1S2Z888;A0A1S2XFX7	2.70337e+07	4.36227e+07	0.373157	0.363145	0.612935	0.938402	0.619717	-1.61364
LTGL	A0A1S3E3A7;A0A1S2XJM3;A0A1S3E4C9;A0A1S3E1Z8;A0A1S2Z6C4;A0A1S2XKW8	8125900	16131	4856200	5741700	5099800	5194900	A0A1S3E3A7;A0A1S2XJM3;A0A1S3E4C9;A0A1S3E1Z8;A0A1S2Z6C4;A0A1S2XKW8	5.34547e+06	4.33274e+06	0.709582	0.167949	0.0169958	0.990744	1.23374	1.23374
TLGL	A0A1S2YZ27;A0A1S2XJM3;A0A1S2Y9D8;A0A1S2Y8X1;A0A1S2Z0X6	8125900	16131	4856200	5741700	5099800	5194900	A0A1S2YZ27;A0A1S2XJM3;A0A1S2Y9D8;A0A1S2Y8X1;A0A1S2Z0X6	5.34547e+06	4.33274e+06	0.709582	0.167949	0.0169958	0.990744	1.23374	1.23374
ITSF	A0A1S3E3A7;A0A1S3E974;A0A1S2XAA5;A0A1S2Z2H7;A0A1S3DZ80;A0A1S2XQJ1	43697000	20478000	3020400	19948000	23600000	52744000	A0A1S3E3A7;A0A1S3E974;A0A1S2XAA5;A0A1S2Z2H7;A0A1S3DZ80;A0A1S2XQJ1	3.20973e+07	2.23985e+07	0.570667	0.61679	0.872605	0.969684	1.43301	1.43301
HVVF	A0A1S2Y8B9;A0A3Q7K7A2;A0A1S2Y7T0;A0A1S2XUK3;A0A3Q7XTJ7	50122000	26163000	27956000	28156000	21557000	14194000	A0A1S2Y8B9;A0A3Q7K7A2;A0A1S2Y7T0;A0A1S2XUK3;A0A3Q7XTJ7	2.13023e+07	34747000	0.219259	0.225752	0.427892	0.938402	0.61307	-1.63114
FM(+15.99)PNVPSPIEHK	A0A1S2YB75	53579000	54390000	66735000	60245000	69692000	93179000	A0A1S2YB75	74372000	5.82347e+07	0.236486	0.176222	0.316956	0.938402	1.27711	1.27711
SIR	M4I787;A0A1S2XDV6	27373000	47353000	37486000	46577000	49974000	1569600	M4I787;A0A1S2XDV6	3.27069e+07	37404000	0.799053	0.112253	0.240823	0.990744	0.874422	-1.14361
TFY	A0A1S2YBZ6;A0A1S3E926;A0A1S3EG83;A0A1S2XQB1;A0A3Q7XU17;A0A1S2Y044;A0A1S2XI86	10501000	6763800	8385400	9928000	6663000	4946400	A0A1S2YBZ6;A0A1S3E926;A0A1S3EG83;A0A1S2XQB1;A0A3Q7XU17;A0A1S2Y044;A0A1S2XI86	7.17913e+06	8.55007e+06	0.496097	0.714678	0.706079	0.945985	0.839658	-1.19096
IGVF	A0A1S2YKD9;A0A3Q7Y3A7	13479000	41154000	28218000	30969000	31610000	12990000	A0A1S2YKD9;A0A3Q7Y3A7	2.51897e+07	27617000	0.82194	0.330554	0.734187	0.992707	0.912107	-1.09636
VYDHNDGVSTGEVR	A0A1S2Y0W2	1625100	953880	1566700	1425000	563810	340030	A0A1S2Y0W2	776280	1.38189e+06	0.210821	0.322511	0.590213	0.938402	0.561751	-1.78015
TLSF	Q9M3Z7;O65735;A0A1S2YEL3;A0A1S2XRP7;A0A1S2XQQ3	43697000	20478000	3020400	19948000	23600000	52744000	Q9M3Z7;O65735;A0A1S2YEL3;A0A1S2XRP7;A0A1S2XQQ3	3.20973e+07	2.23985e+07	0.570667	0.61679	0.872605	0.969684	1.43301	1.43301
TVR	A0A1S2XDV6;A0A3Q7YF59;A0A1S2XJF4;A0A1S2XIM2;A0A1S2YKB0;A0A3Q7X2J4;A0A1S2XRR9	27373000	8479000	37486000	46577000	49974000	1569600	A0A1S2XDV6;A0A3Q7YF59;A0A1S2XJF4;A0A1S2XIM2;A0A1S2YKB0;A0A3Q7X2J4;A0A1S2XRR9	3.27069e+07	24446000	0.672732	0.462523	0.45559	0.990744	1.33792	1.33792
SIEAMVK	A0A1S3EBZ2	10169000	3798400	3551500	4908000	3793100	8279700	A0A1S3EBZ2	5.66027e+06	5.83963e+06	0.947947	0.0656924	0.556195	0.997256	0.969285	-1.03169
FSVSPVVR	A0A1S2YKU2	55713000	98379000	131100000	98169000	120940000	107090000	A0A1S2YKU2	108733000	95064000	0.601412	0.43538	0.170417	0.973589	1.14379	1.14379
IDYIGVVPSK	O65731;A0A1S2XA41	7218900	5198700	4739300	3710600	4051500	7936000	O65731;A0A1S2XA41	5232700	5.71897e+06	0.774015	0.345904	0.477595	0.990744	0.914973	-1.09293
SVWDSPPNKHNP	A0A1S2XH76	1835000	879270	16131	0	0	0	A0A1S2XH76	0	910134	0.225299	0.00676524	0	0.938402	0	#NUM!
WVVK	A0A1S2XDZ4	8787300	13184000	15905000	9948100	10882000	2065400	A0A1S2XDZ4	7.63183e+06	1.26254e+07	0.230474	0.72092	0.707336	0.938402	0.604481	-1.65431
TVLLR	A0A1S2Z036	16131	6690800	9454100	8497000	12287000	7208800	A0A1S2Z036	9.33093e+06	5.38701e+06	0.301921	0.461003	0.454459	0.938402	1.73212	1.73212
NNPVLIGEPGVGK	A0A1S2YRA1	7634700	16131	8179900	10135000	291920	5357100	A0A1S2YRA1	5261340	5.27691e+06	0.996988	0.283959	0.923914	0.998617	0.997049	-1.00296
IETWNPSNK	A0A3Q7XNW1	20148000	10813000	10322000	0	0	0	A0A3Q7XNW1	0	13761000	0.0499532	0.101519	0	0.938402	0	#NUM!
GGLF	A0A1S2Z962	230290000	118060000	236660000	148400000	137050000	215650000	A0A1S2Z962	1.67033e+08	1.95003e+08	0.578819	0.182928	0.574446	0.971225	0.856567	-1.16745
FGGVR	A0A1S2XET4	17391000	4116700	12129000	8670000	5808500	595950	A0A1S2XET4	5.02482e+06	1.12122e+07	0.256888	0.956951	0.542893	0.938402	0.448155	-2.23137
VKGGLSIITPPE	A0A3Q7XNW1	35710000	11897000	16778000	5463600	12264000	64603000	A0A3Q7XNW1	2.74435e+07	2.14617e+07	0.787676	0.0986521	0.262407	0.990744	1.27872	1.27872
IPDIGVF	A0A1S2YKD9	28945000	10954000	16208000	13354000	11793000	20523000	A0A1S2YKD9	1.52233e+07	1.87023e+07	0.602129	0.247771	0.402206	0.973893	0.81398	-1.22853
LPY	A0A1S2YZ86;A0A1S2YER8;A0A067XTI7	84777000	31133000	69314000	42068000	38528000	12456000	A0A1S2YZ86;A0A1S2YER8;A0A067XTI7	3.10173e+07	6.17413e+07	0.188442	0.784612	0.508268	0.938402	0.502376	-1.99054
YVVR	A0A1S2XVG1;A0A1S2YCH0	337070000	372470000	151160000	247460000	257840000	16131	A0A1S2XVG1;A0A1S2YCH0	1.68439e+08	286900000	0.339296	0.590237	0.795939	0.938402	0.587099	-1.70329
M(+15.99)SVPVSSIIGHSFEGL	A0A1S2XB84	1028400	1397800	2383000	3200100	984970	1338400	A0A1S2XB84	1.84116e+06	1.60307e+06	0.783363	0.130814	0.511798	0.990744	1.14852	1.14852
TQSGGVRPF	A0A1S2YT80;A0A1S2XIQ4	1226900	289010	7358700	3653700	4901000	495310	A0A1S2YT80;A0A1S2XIQ4	3016670	2.9582e+06	0.983213	0.394118	0.515711	0.997256	1.01976	1.01976
GPGGVTVK	A0A1S2YE59	9342200	3815600	2873800	1535800	4994400	1539000	A0A1S2YE59	2.68973e+06	5.34387e+06	0.331993	0.183682	0.489463	0.938402	0.503331	-1.98676
LHM(+15.99)PPLSA	A0A1S2XVJ8	127150000	48085000	72176000	112530000	76537000	45448000	A0A1S2XVJ8	7.81717e+07	8.24703e+07	0.894552	0.409438	0.812312	0.997256	0.947876	-1.05499
GIPY	A0A1S2XVG1;A0A1S2YYM1;A0A1S2Y8F1	16591000	6785900	16131	20223000	8883800	10727000	A0A1S2XVG1;A0A1S2YYM1;A0A1S2Y8F1	1.32779e+07	7797677	0.414152	0.955549	0.693129	0.938402	1.70281	1.70281
NHPQFL	A0A1S2YZ56	53553000	15251000	25496000	20391000	16131	56011000	A0A1S2YZ56	2.54727e+07	3.14333e+07	0.78185	0.442794	0.6548	0.990744	0.810373	-1.234
IYTPL	A0A1S2XV08	20212000	17047000	23276000	16612000	11776000	26304000	A0A1S2XV08	1.82307e+07	2.01783e+07	0.705597	0.95809	0.300398	0.990744	0.903477	-1.10683
IHFTPGSTNDTIM(+15.99)GGVKN	A0A3Q7K771	2656400	2456200	3245300	1616000	1253100	4929300	A0A3Q7K771	2.59947e+06	2.78597e+06	0.889189	0.638124	0.0821805	0.997256	0.933057	-1.07175
GHAFVSPH	A0A1S2XVJ8	1380600	1675900	4045000	2456400	4600100	16131	A0A1S2XVJ8	2.35754e+06	2.36717e+06	0.995452	0.805572	0.574384	0.998617	0.995935	-1.00408
TEDDVVSTDFIGDTR	A0A3Q7K878	7405200	788510	16131	3408600	4752100	7213300	A0A3Q7K878	5.12467e+06	2.73661e+06	0.428502	0.429279	0.366684	0.938402	1.87263	1.87263
YNSKPHTL	A0A1S2XQR4;A0A1S2XQ88	50485000	16131	2283200	1797000	19421000	1401000	A0A1S2XQR4;A0A1S2XQ88	7.53967e+06	17594777	0.612873	0.00769019	0.231083	0.978363	0.428517	-2.33363
HETADINTF	A0A1S2Z0C0	4268800	5763000	4143000	10078000	2195500	11169000	A0A1S2Z0C0	7.81417e+06	4.72493e+06	0.388807	0.352982	0.0690839	0.938402	1.65382	1.65382
PVNRPGQF	A0A1S2XQR4;A0A1S2XQ88	2203100	3347400	3572600	3164700	2647900	16131	A0A1S2XQR4;A0A1S2XQ88	1.94291e+06	3.04103e+06	0.384302	0.0877945	0.31715	0.938402	0.638898	-1.56519
SSGDFSSAIR	A0A1S2YXU4	8898100	2727400	2886800	4119700	16131	3236000	A0A1S2YXU4	2457277	4.83743e+06	0.385028	0.284862	0.544944	0.938402	0.507971	-1.96862
VAY	A0A1S2YZ27;A0A1S2XXF2;M4I787;A0A1S2Y6L4;A0A1S2XDV6;A0A1S2X989;A0A1S2XMX6;A0A1S2XGX2;A0A1S2Y4P6;A0A1S2Y9Y3;A0A1S2XGX7	32907000	25891000	20248000	9647800	22179000	21683000	A0A1S2YZ27;A0A1S2XXF2;M4I787;A0A1S2Y6L4;A0A1S2XDV6;A0A1S2X989;A0A1S2XMX6;A0A1S2XGX2;A0A1S2Y4P6;A0A1S2Y9Y3;A0A1S2XGX7	17836600	2.63487e+07	0.197148	0.730543	0.887099	0.938402	0.676945	-1.47722
TNTDDSTFDPSIGAY	A0A1S2YZ56	15701000	2872300	16131	7332300	9275600	15763000	A0A1S2YZ56	10790300	6196477	0.460901	0.496477	0.434407	0.945985	1.74136	1.74136
SRNPIYSN(+.98)K	A0A1S2XQR4;A0A1S2Y087;Q304D4	13925000	11031000	4415000	631050	2511400	16724000	A0A1S2XQR4;A0A1S2Y087;Q304D4	6622150	9.79033e+06	0.621963	0.49783	0.467344	0.978955	0.676397	-1.47842
VLANPDY	Q9SMK8	11350000	4755000	4712500	8577300	6073800	16131	Q9SMK8	4889077	6.93917e+06	0.575879	0.896359	0.857905	0.971225	0.704563	-1.41932
YNDIIMAR	A0A1S2Y883	15834000	16131	6775100	12264000	3575500	23167000	A0A1S2Y883	1.30022e+07	7.54174e+06	0.497099	0.915758	0.788793	0.945985	1.72403	1.72403
KGPLIVY	A0A1S2Y2M2;A0A1S2YZB9	7808400	14131000	12845000	12819000	18642000	19965000	A0A1S2Y2M2;A0A1S2YZB9	17142000	11594800	0.131681	0.65301	0.87052	0.938402	1.47842	1.47842
TM(+15.99)VDVPVKVPY	A0A1S2YVV2	166080000	153980000	127020000	139240000	137490000	225270000	A0A1S2YVV2	1.67333e+08	1.49027e+08	0.603923	0.105766	0.27373	0.974223	1.12284	1.12284
ITTANSL	A0A1S3E1N3	15092000	7891500	6261200	9018700	8989200	8649900	A0A1S3E1N3	8.88593e+06	9.74823e+06	0.780821	0.058847	0.005191	0.990744	0.911543	-1.09704
TSF	A0A1S3E3A7;A0A3Q7XWI9;A0A1S2XDV6;O65751;A0A1S2YDF2;A0A1S2XGX2	4455400	16131	5394000	7368700	7251100	7166100	A0A1S3E3A7;A0A3Q7XWI9;A0A1S2XDV6;O65751;A0A1S2YDF2;A0A1S2XGX2	7.26197e+06	3.28851e+06	0.138661	0.0578329	0.00359906	0.938402	2.20828	2.20828
VSGTDYTHILR	A0A1S2XV16	2377300	3002300	16131	6639200	16131	5906900	A0A1S2XV16	4.18741e+06	1798577	0.37952	0.332493	0.315757	0.938402	2.32818	2.32818
TGFY	A0A1S2XH76	58740000	35670000	41560000	49227000	37862000	46638000	A0A1S2XH76	4.45757e+07	4.53233e+07	0.92916	0.740472	0.394216	0.997256	0.983504	-1.01677
THPANFL	A0A1S2YBZ6	14280000	12963000	8691800	8896900	11120000	26099000	A0A1S2YBZ6	1.5372e+07	1.19783e+07	0.600766	0.0481437	0.179184	0.9734	1.28332	1.28332
NLNVMLR	A0A1S2Y2M2;A0A1S2YZB9	18684000	26906000	39214000	22959000	44401000	37652000	A0A1S2Y2M2;A0A1S2YZB9	35004000	28268000	0.482042	0.589181	0.94025	0.945985	1.23829	1.23829
IVGDDLLVTNPK	A0A3Q7XWI9	12256000	7756800	16131	4829400	3078900	12108000	A0A3Q7XWI9	6672100	6.67631e+06	0.999304	0.564909	0.746519	0.999304	0.999369	-1.00063
GIVPFIK	A0A3Q7YDJ6	16131	5130800	3297600	3738500	8482800	5238100	A0A3Q7YDJ6	5819800	2.81484e+06	0.216696	0.851511	0.933189	0.938402	2.06754	2.06754
FVPHY	A0A3Q7XNW1;A0A1S2XSB9	28023000	16191000	14102000	13862000	16866000	27317000	A0A3Q7XNW1;A0A1S2XSB9	1.93483e+07	1.94387e+07	0.988618	0.0385614	0.938461	0.997256	0.995353	-1.00467
VGVPSKDDAF	A0A1S2YBZ6	15438000	6936500	541630	0	0	0	A0A1S2YBZ6	0	7638710	0.218667	0.00852394	0	0.938402	0	#NUM!
RIPIINPSTQ	A0A1S2YBP2	0	0	0	1666800	16131	1298500	A0A1S2YBP2	993810	0	0.185345	0.00519041	0	0.938402	#NUM!	#NUM!
MGF	A0A1S2YZ56;A0A1S2YZ27;A0A1S2XBA8;A0A1S2XUG0;A0A1S2YC14;A0A1S2XZG2;A0A1S2Y105	17130000	7757800	8268000	10184000	7635400	40461000	A0A1S2YZ56;A0A1S2YZ27;A0A1S2XBA8;A0A1S2XUG0;A0A1S2YC14;A0A1S2XZG2;A0A1S2Y105	19426800	1.10519e+07	0.515048	0.00490076	0.155785	0.951075	1.75777	1.75777
SSSHSSNGGNEIMK	A0A1S2YZ49	2625900	5008800	507200	1224800	1779900	16131	A0A1S2YZ49	1.00694e+06	2.71397e+06	0.321048	0.506396	0.276052	0.938402	0.371023	-2.69525
GVLL	A0A1S3EAM4;A0A1S2XJZ0	15727000	30958000	8284400	31550000	38375000	8428400	A0A1S3EAM4;A0A1S2XJZ0	26117800	1.83231e+07	0.529778	0.219433	0.700905	0.951133	1.4254	1.4254
IM(+15.99)GIPLAPK	A0A1S2YX55	16131	6132600	4330500	3428900	9680600	4010300	A0A1S2YX55	5706600	3493077	0.458143	0.833285	0.905129	0.945985	1.63369	1.63369
IQQGNGY	A0A3Q7XNW1;A0A1S2XSB9	10069000	11849000	12318000	12470000	7432600	8095100	A0A3Q7XNW1;A0A1S2XSB9	9.33257e+06	11412000	0.321573	0.20423	0.315396	0.938402	0.817785	-1.22281
GGK	A0A1S2XDV6;A0A1S2YK61	16131	12492000	15699000	14979000	11457000	16131	A0A1S2XDV6;A0A1S2YK61	8817377	9402377	0.933432	0.0520616	0.942097	0.997256	0.937782	-1.06635
SAPTVIT	A0A1S2YDV8	10368000	3744500	4555400	7380800	5122900	11235000	A0A1S2YDV8	7912900	6.22263e+06	0.572108	0.332667	0.843763	0.969684	1.27163	1.27163
GIAHITGGGFTDNIPR	A0A1S2YTY6	955090	8031300	4541700	5181900	8771500	4551300	A0A1S2YTY6	6.16823e+06	4.50936e+06	0.538153	0.574685	0.582886	0.951672	1.36787	1.36787
VVAPPER	A0A1S3E926;A0A1S2X9D4	9900400	11885000	14598000	9925700	11762000	16131	A0A1S3E926;A0A1S2X9D4	7.23461e+06	12127800	0.311801	0.062733	0.244738	0.938402	0.596531	-1.67636
VLNK	A0A1S2XVJ8;A0A1S2XJF4;A0A1S2Y835;A0A3Q7X5N2;A0A1S2XHV5	5341400	12030000	10217000	0	0	0	A0A1S2XVJ8;A0A1S2XJF4;A0A1S2Y835;A0A3Q7X5N2;A0A1S2XHV5	0	9.19613e+06	0.0440702	0.0772372	0	0.938402	0	#NUM!
CVIK	A0A1S2YAB6	20626000	52211000	3064000	19624000	26016000	81166000	A0A1S2YAB6	4.22687e+07	2.53003e+07	0.525953	0.396511	0.700435	0.951075	1.67068	1.67068
TMPLQK	A0A1S2XXH2	13397000	22431000	44593000	3921900	38420000	17823000	A0A1S2XXH2	2.0055e+07	26807000	0.646918	0.745592	0.921268	0.98525	0.748124	-1.33668
VITLR	A0A1S2XYD5;A0A1S2XIV0;A0A1S2YFR6	3650200	6223800	7805600	5391200	7054200	4177200	A0A1S2XYD5;A0A1S2XIV0;A0A1S2YFR6	5.54087e+06	5893200	0.823801	0.815799	0.640833	0.992707	0.940214	-1.06359
KNVLDINSL	A0A1S2XBN2	3626800	16131	927990	1550900	1877400	2813200	A0A1S2XBN2	2080500	1.52364e+06	0.667207	0.989551	0.217831	0.990744	1.36548	1.36548
AGR	A0A1S3E926;A0A1S2YRA1;A0A1S2XXF2;A0A1S2XPI1;A0A1S2YK61;A0A1S2XKC4;A0A1S2YFF1;A0A1S2X989;A0A1S2Z3S2;O65751;A0A1S2Y4P6;A0A1S2XJF4;A0A1S2Y7T0	6961000	12183000	8640800	9310200	11611000	16131	A0A1S3E926;A0A1S2YRA1;A0A1S2XXF2;A0A1S2XPI1;A0A1S2YK61;A0A1S2XKC4;A0A1S2YFF1;A0A1S2X989;A0A1S2Z3S2;O65751;A0A1S2Y4P6;A0A1S2XJF4;A0A1S2Y7T0	6.97911e+06	9261600	0.600048	0.213037	0.316346	0.9734	0.753553	-1.32705
AGGSFTVTR	A0A1S2Z8C0;A0A1S2XPL0	16131	2756400	2954300	16728000	16131	6951200	A0A1S2Z8C0;A0A1S2XPL0	7.89844e+06	1.90894e+06	0.341528	0.0677031	0.0771666	0.938402	4.1376	4.1376
M(+15.99)SVPVSSIIGH	A0A1S2XB84	4942400	28365000	22298000	16131	20807000	3385800	A0A1S2XB84	8.06964e+06	1.85351e+07	0.33408	0.256463	0.913816	0.938402	0.43537	-2.2969
SMLK	A0A1S2Z036	29669000	12630000	12730000	26247000	27754000	85191000	A0A1S2Z036	4.63973e+07	18343000	0.282572	0.0130645	0.158967	0.938402	2.52943	2.52943
TIHA	A0A1S3EHJ7	48454000	29705000	40445000	46973000	31067000	43077000	A0A1S3EHJ7	4.03723e+07	3.95347e+07	0.913546	0.315188	0.873163	0.997256	1.02119	1.02119
PNGLHIPSFSPSPQ	A0A1S2XVG1	50622000	24547000	16131	30989000	9860600	80322000	A0A1S2XVG1	4.03905e+07	2.50617e+07	0.583459	0.768368	0.655066	0.971225	1.61164	1.61164
GVIF	A0A1S2YM08;A0A1S2XQQ3	7339200	3739900	28218000	30969000	31610000	16131	A0A1S2YM08;A0A1S2XQQ3	2.0865e+07	1.3099e+07	0.582969	0.0769964	0.695275	0.971225	1.59287	1.59287
NSWAGVTTL	A0A1S2XH76	253970000	139170000	112970000	5112000	169000000	10041000	A0A1S2XH76	6.13843e+07	1.68703e+08	0.198473	0.602157	0.783917	0.938402	0.36386	-2.74831
LVLNK	A0A1S2XVJ8;A0A1S2Y835	18755000	23820000	19379000	20488000	23743000	8815400	A0A1S2XVJ8;A0A1S2Y835	1.76821e+07	2.06513e+07	0.588439	0.0862526	0.220985	0.971225	0.856222	-1.16792
TVTISK	A0A1S2Y9D7	14349000	3578400	10420000	7116000	4554000	931220	A0A1S2Y9D7	4.20041e+06	9.44913e+06	0.238361	0.870783	0.488143	0.938402	0.444528	-2.24958
VNPSKVVITK	A0A1S2XNP5;A0A1S2YY97;A0A1S2XC89	0	0	0	1007500000	7943500	717840	A0A1S2XNP5;A0A1S2YY97;A0A1S2XC89	3.3872e+08	0	0.417705	2.44677e-05	0	0.938402	#NUM!	#NUM!
IADDAVIMIK	A0A1S2YGW8	14174000	3060300	16131	1678300	3363500	6844600	A0A1S2YGW8	3.96213e+06	5.75014e+06	0.726242	0.198623	0.222825	0.990744	0.689049	-1.45127
VTF	A0A1S2XIC4;A0A1S2XGX7;A0A3Q7K7R0	16154000	14489000	10812000	15974000	12196000	16131	A0A1S2XIC4;A0A1S2XGX7;A0A3Q7K7R0	9395377	1.38183e+07	0.460487	0.0465653	0.195206	0.945985	0.679921	-1.47076
VPQNF	A0A1S2XVG1;A0A3Q7XNW1;A0A1S2XSB9;A0A1S3E1N3	48471000	25009000	21073000	35897000	26007000	32276000	A0A1S2XVG1;A0A3Q7XNW1;A0A1S2XSB9;A0A1S3E1N3	3.13933e+07	3.15177e+07	0.990053	0.51549	0.205793	0.997424	0.996055	-1.00396
WVIHIER	A0A1S2XNP5;A0A1S2YY97;A0A1S2XC89	16131	365300	1752300	0	0	0	A0A1S2XNP5;A0A1S2YY97;A0A1S2XC89	0	711244	0.311799	0.000779252	0	0.938402	0	#NUM!
SITTHIIDFPSSK	A0A1S2YYE6	606590	7341400	14682000	16628000	13277000	19203000	A0A1S2YYE6	1.63693e+07	7543330	0.14969	0.530222	0.301691	0.938402	2.17004	2.17004
IPPGVPY	A0A1S3E1N3	105260000	75171000	55209000	78555000	77311000	150570000	A0A1S3E1N3	1.02145e+08	7.85467e+07	0.460034	0.219014	0.527768	0.945985	1.30044	1.30044
LNPY	A0A1S2Y2M2;A0A1S2YZB9	203690000	1997500	3337900	2869500	192520000	1676000	A0A1S2Y2M2;A0A1S2YZB9	65688500	6.96751e+07	0.96761	0.00218589	0.944456	0.997256	0.942783	-1.06069
IYNNPEVQ(+.98)	A0A1S2XZG2	11276000	6507800	16131	11231000	9107600	4369900	A0A1S2XZG2	8.23617e+06	5.93331e+06	0.587109	0.46692	0.554628	0.971225	1.38812	1.38812
YVLPR	A0A1S2Y2M2;A0A1S2YZB9	9339000	11351000	11960000	17209000	8540400	7209100	A0A1S2Y2M2;A0A1S2YZB9	1.09862e+07	1.08833e+07	0.977225	0.45324	0.122673	0.997256	1.00945	1.00945
GGGVMNPR	A0A1S3DX03	9289400	16131	551420	0	0	0	A0A1S3DX03	0	3.28565e+06	0.388453	6.65581e-05	0	0.938402	0	#NUM!
IVHAPSK	A0A1S2YZ56	45350000	9373100	37113000	16434000	26514000	16131	A0A1S2YZ56	14321377	3.0612e+07	0.295898	0.928107	0.667317	0.938402	0.467835	-2.13751
TDPF	A0A1S2XMX6	13994000	28351000	62799000	80423000	23804000	1294700	A0A1S2XMX6	35173900	35048000	0.996625	0.514897	0.546492	0.998617	1.00359	1.00359
KGPGGVTVK	A0A1S2YE59	45962000	58789000	26770000	40772000	46505000	7326600	A0A1S2YE59	3.15345e+07	4.38403e+07	0.470776	0.58355	0.732023	0.945985	0.719304	-1.39023
DVGNVVMVTGGR	A0A1S2YYM1	27304000	16131	13104000	18740000	6520700	16976000	A0A1S2YYM1	14078900	1.34747e+07	0.949472	0.981249	0.377816	0.997256	1.04484	1.04484
IFHSVIGLR	A0A3Q7K7U2	700660	16131	2169200	0	0	0	A0A3Q7K7U2	0	961997	0.269073	0.00266824	0	0.938402	0	#NUM!
ALVPM(+15.99)IY	A0A1S2YCV3	10246000	964150	51346000	16131	2146000	813080	A0A1S2YCV3	991737	20852050	0.328058	0.00101741	0.00448356	0.938402	0.0475606	-21.0258
TSIPY	A0A1S2XV08	43150000	21254000	23328000	32268000	26370000	52773000	A0A1S2XV08	37137000	29244000	0.499234	0.385952	0.8629	0.945985	1.2699	1.2699
VNYPIISDPK	A0A1S2YGY5	313800000	209540000	144770000	174230000	140110000	250930000	A0A1S2YGY5	1.88423e+08	2.22703e+08	0.597596	0.498019	0.611337	0.9734	0.846073	-1.18193
ETPAIVH	A0A1S2YZ56	5217000	16131	5274300	6591400	4705400	1645900	A0A1S2YZ56	4.31423e+06	3502477	0.738412	0.286914	0.81021	0.990744	1.23177	1.23177
KVDGPIVYIDDSHA	A0A1S2YKD9	5906900	16131	2260100	2070000	16131	8684700	A0A1S2YKD9	3590277	2.72771e+06	0.79845	0.255707	0.59954	0.990744	1.31622	1.31622
IPLVSFTGSSK	A0A1S2XGM0	6030500	12915000	18560000	7519900	12010000	7733200	A0A1S2XGM0	9087700	1.25018e+07	0.4545	0.419248	0.279836	0.945985	0.726909	-1.37569
HTGVMVG	A0A1S3E926;A0A1S2X9D4	6457100	2619200	1270800	6317900	2917000	16131	A0A1S3E926;A0A1S2X9D4	3083677	3.44903e+06	0.886253	0.384974	0.841072	0.997256	0.89407	-1.11848
AIY	A0A1S3E3A7;A0A1S2YGY7;A0A1S2Z1J5	34396000	22005000	43827000	42157000	30098000	7652000	A0A1S3E3A7;A0A1S2YGY7;A0A1S2Z1J5	2.66357e+07	3.34093e+07	0.605752	0.589283	0.559162	0.975512	0.797252	-1.25431
YSLTDVGK	A0A1S2XFR8	3419900	16131	528550	16131	1125900	4871900	A0A1S2XFR8	2.00464e+06	1321527	0.727016	0.122916	0.682043	0.990744	1.51691	1.51691
DLQGVVPGQ	A0A1S2XJM3	16181000	4870900	54272000	9006800	2202500	12208000	A0A1S2XJM3	7.80577e+06	2.5108e+07	0.36645	0.016261	0.0784858	0.938402	0.310888	-3.21659
VGSIL	A0A1S2XIV0;A0A1S2XZF3	10449000	16131	4856000	5767100	5764000	10648000	A0A1S2XIV0;A0A1S2XZF3	7.39303e+06	5.10704e+06	0.551241	0.392584	0.449141	0.960876	1.44762	1.44762
HIPSFSPSPQ	A0A1S2XVG1	14402000	2241200	2770600	11031000	2677600	1789500	A0A1S2XVG1	5.16603e+06	6.47127e+06	0.805742	0.0207508	0.70762	0.991807	0.798303	-1.25266
TTIFSPEGR	A0A1S2YC97;A0A1S2YM72;A0A1S2XRJ7	31069000	10239000	8051300	7451000	11298000	22837000	A0A1S2YC97;A0A1S2YM72;A0A1S2XRJ7	13862000	16453100	0.782546	0.0859507	0.565924	0.990744	0.842516	-1.18692
SRSPIYSNR	A0A1S2XQ88	16131	270040000	1662200	896080	16131	2832300	A0A1S2XQ88	1.24817e+06	90572777	0.424415	2.74567e-05	0.000353832	0.938402	0.0137809	-72.5644
TVGSR	A0A1S2Y835	3998900	10679000	13721000	11556000	17384000	16131	A0A1S2Y835	9.65204e+06	9466300	0.976598	0.731325	0.478454	0.997256	1.01962	1.01962
NNGIHVTAY	A0A1S2XQR7	0	0	0	16131	5608200	9284300	A0A1S2XQR7	4.96954e+06	0	0.206439	0.00719547	0	0.938402	#NUM!	#NUM!
ATHPDSIR	A0A1S2Z070	9392300	4280800	3253900	0	0	0	A0A1S2Z070	0	5.64233e+06	0.096999	0.0828538	0	0.938402	0	#NUM!
TFDMPDGIIR	A0A1S2Z3S2	0	0	0	316670	16131	1798400	A0A1S2Z3S2	710400	0	0.326202	0.000496966	0	0.938402	#NUM!	#NUM!
IELPMVVR	A0A1S2YRP8	16131	15087000	7098100	9754100	7171500	16131	A0A1S2YRP8	5.64724e+06	7.40041e+06	0.756958	0.457178	0.615859	0.990744	0.763099	-1.31045
ISIGSR	A0A1S2XV08	16131	6393900	8759000	6216100	8372100	16131	A0A1S2XV08	4.86811e+06	5.05634e+06	0.961006	0.0733697	0.958035	0.997256	0.962773	-1.03867
LGW	A0A3Q7YF59;A0A1S2YDL9;A0A1S2Y9D8;A0A1S2XJF4;A0A1S2YJW2	24401000	10462000	12929000	6393800	14475000	13570000	A0A3Q7YF59;A0A1S2YDL9;A0A1S2Y9D8;A0A1S2XJF4;A0A1S2YJW2	11479600	1.59307e+07	0.433976	0.415573	0.520641	0.938402	0.720598	-1.38774
SDLF	A0A1S2XQ88;A0A1S2XV08;Q304D4;A0A1S2XQP5	35234000	30629000	41694000	63013000	26747000	8487200	A0A1S2XQ88;A0A1S2XV08;Q304D4;A0A1S2XQP5	3.27491e+07	3.58523e+07	0.865756	0.911258	0.0805574	0.996783	0.913443	-1.09476
FFIDGIHK	A0A1S2XEP3	750550	5032600	4242500	3088800	3135100	16131	A0A1S2XEP3	2.08001e+06	3.34188e+06	0.494668	0.54044	0.759923	0.945985	0.622407	-1.60667
TPVEPY	A0A3Q7XWI9	11730000	9247900	19218000	24872000	9126000	16131	A0A3Q7XWI9	1.1338e+07	1.33986e+07	0.812012	0.836846	0.29056	0.992707	0.846209	-1.18174
GVVF	A0A3Q7XNW1;A0A1S2XSB9	273250000	167450000	150680000	201410000	162860000	222970000	A0A3Q7XNW1;A0A1S2XSB9	1.95747e+08	1.97127e+08	0.976102	0.442252	0.345737	0.997256	0.992999	-1.00705
VGVF	A0A1S2YBR2;A0A3Q7YDJ6;A0A3Q7K751;A0A1S2Z2C5;A0A1S2XJS8	273250000	167450000	150680000	201410000	162860000	222970000	A0A1S2YBR2;A0A3Q7YDJ6;A0A3Q7K751;A0A1S2Z2C5;A0A1S2XJS8	1.95747e+08	1.97127e+08	0.976102	0.442252	0.345737	0.997256	0.992999	-1.00705
VHSITATQK	A0A3Q7K878;A0A1S2YBD0	9708700	4557600	5078500	2724800	4259400	16131	A0A3Q7K878;A0A1S2YBD0	2.33344e+06	6.44827e+06	0.120824	0.691892	0.72727	0.938402	0.361871	-2.76341
NIGASLVK	A0A1S2XXJ3	3807900	16131	2729000	4664800	16131	4287900	A0A1S2XXJ3	2.98961e+06	2.18434e+06	0.690381	0.121287	0.725985	0.990744	1.36865	1.36865
VVEL	A0A1S2YP40;A0A1S2Y087;A0A1S2Y738;A0A1S2XAA5;A0A3Q7YFX4;A0A1S2Z0X7;A0A1S2XCE8	27446000	10603000	13141000	15635000	10401000	8220700	A0A1S2YP40;A0A1S2Y087;A0A1S2Y738;A0A1S2XAA5;A0A3Q7YFX4;A0A1S2Z0X7;A0A1S2XCE8	11418900	1.70633e+07	0.401736	0.0832589	0.298743	0.938402	0.669207	-1.49431
VPT	A0A1S2XMX6;A0A1S2XE30;A0A1S2XIM2;A0A1S2YDV8;A0A1S2XYQ5;A0A1S2XQP5	0	0	0	4138200	6917500	7649600	A0A1S2XMX6;A0A1S2XE30;A0A1S2XIM2;A0A1S2YDV8;A0A1S2XYQ5;A0A1S2XQP5	6235100	0	0.0281862	0.0600078	0	0.938402	#NUM!	#NUM!
FQTM(+15.99)SDSIISK	A0A1S2XTM0	0	0	0	2617700	16131	3369200	A0A1S2XTM0	2.00101e+06	0	0.187684	0.00492118	0	0.938402	#NUM!	#NUM!
DYNIDMNPK	O65744	8763500	2661800	16131	3927900	3816500	9364200	O65744	5.70287e+06	3.81381e+06	0.586867	0.436472	0.663981	0.971225	1.49532	1.49532
VHVIDTK	A0A1S2YCQ6	16131	5257200	4144700	4988700	16131	4941900	A0A1S2YCQ6	3315577	3.13934e+06	0.942463	0.0156802	0.965484	0.997256	1.05614	1.05614
ILVK	A0A1S2XMX6;A0A1S2XEP3	7050100	3570400	5637400	7228700	6489500	5547600	A0A1S2XMX6;A0A1S2XEP3	6.42193e+06	5419300	0.439642	0.354516	0.374687	0.938402	1.18501	1.18501
ILTR	A0A1S2XXJ3	48473000	34226000	14848000	18844000	18483000	2880800	A0A1S2XXJ3	13402600	3.25157e+07	0.180588	0.679925	0.44925	0.938402	0.412189	-2.42607
LGY	A0A1S3EAM4;A0A1S2XXF2;A0A1S2XBA8;A0A1S2XPI1;A0A1S2YK61;A0A1S3E730;A0A1S3E8Y5	7126100	6130000	11760000	15348000	6077000	7139400	A0A1S3EAM4;A0A1S2XXF2;A0A1S2XBA8;A0A1S2XPI1;A0A1S2YK61;A0A1S3E730;A0A1S3E8Y5	9.52147e+06	8338700	0.749578	0.0519994	0.516665	0.990744	1.14184	1.14184
QTPHTVQVHTTHR	A0A1S2XSP2	16131	98667000	28117000	9653700	29007000	16131	A0A1S2XSP2	12892277	4.22667e+07	0.425079	0.0360451	0.157618	0.938402	0.305022	-3.27845
LSNLMPSGK	A0A1S2Z0T9	4365600	5243700	8462500	21398000	8268500	1113400	A0A1S2Z0T9	1.026e+07	6.02393e+06	0.552282	0.138993	0.0875547	0.960876	1.7032	1.7032
YYK	A0A1S2Y6L4;A0A1S2YZ86;A0A1S2Y9L1;A0A1S2Y4A2;A0A1S2XDZ4;A0A1S2YJ34;A0A1S2X9T7	0	0	0	16131	7783400	23819000	A0A1S2Y6L4;A0A1S2YZ86;A0A1S2Y9L1;A0A1S2Y4A2;A0A1S2XDZ4;A0A1S2YJ34;A0A1S2X9T7	1.05395e+07	0	0.271505	0.002522	0	0.938402	#NUM!	#NUM!
STGISLY	A0A1S2YKU2	37673000	20114000	14042000	12407000	16129000	28797000	A0A1S2YKU2	19111000	23943000	0.60946	0.312259	0.655422	0.977156	0.798187	-1.25284
SYPK	A0A1S2Z6C4	26693000	52479000	16131	16131	27997000	66759000	A0A1S2Z6C4	3.15907e+07	2.6396e+07	0.843476	0.439966	0.757776	0.993338	1.1968	1.1968
LGGF	A0A1S2XQR4;A0A1S2Y087;Q304D4;A0A1S2YXI1;A0A1S2YCV3;A0A1S2YHM9	33168000	14452000	157570000	19745000	14002000	23660000	A0A1S2XQR4;A0A1S2Y087;Q304D4;A0A1S2YXI1;A0A1S2YCV3;A0A1S2YHM9	1.91357e+07	6.83967e+07	0.387141	0.000558382	0.00980801	0.938402	0.279775	-3.5743
YPATTGR	A0A1S2YGY5	10582000	3965500	2532000	3990900	6173400	1587700	A0A1S2YGY5	3.91733e+06	5.69317e+06	0.571625	0.312721	0.441739	0.969684	0.688076	-1.45333
LSGGVAVIK	A0A1S2YKM3	16131	1899000	2407700	2386800	3212600	16131	A0A1S2YKM3	1.87184e+06	1.44094e+06	0.739509	0.176403	0.729214	0.990744	1.29904	1.29904
NVSIYK	A0A1S2XVZ6	16699000	6023500	5412300	7520100	5387400	4265200	A0A1S2XVZ6	5.72423e+06	9.37827e+06	0.425823	0.0069654	0.129652	0.938402	0.610372	-1.63834
GSTMFPGIADR	A0A1S3E926;A0A1S2X9D4	4992900	4218300	16131	16131	5396100	5425600	A0A1S3E926;A0A1S2X9D4	3.61261e+06	3075777	0.83225	0.019118	0.848711	0.992707	1.17454	1.17454
IKNPNYSGK	A0A1S2XXX7	8624100	24654000	2397300	1509000	4839400	16131	A0A1S2XXX7	2.12151e+06	11891800	0.276336	0.0367574	0.0916773	0.938402	0.178401	-5.60535
LPSPF	A0A1S2Z3S2	91192000	41866000	38302000	46334000	51595000	116420000	A0A1S2Z3S2	7.14497e+07	57120000	0.640743	0.0818223	0.726791	0.98525	1.25087	1.25087
KMEIIPNPK	A0A1S2XKM3	0	0	0	1740900	6765700	11551000	A0A1S2XKM3	6.68587e+06	0	0.142158	0.0387378	0	0.938402	#NUM!	#NUM!
IFTIHTSR	A0A1S2XSJ5	404890	1368300	5360000	3982500	2679100	374810000	A0A1S2XSJ5	127157200	2377730	0.419702	2.97448e-05	0.000570574	0.938402	53.4784	53.4784
VTGPDGANVQGTR	A0A088FZS5	5243300	1175000	16131	0	0	0	A0A088FZS5	0	2.14481e+06	0.308642	0.000882245	0	0.938402	0	#NUM!
VGF	A0A1S2XMF6;A0A1S2Y4R8;A0A1S2YER8	10814000	8046500	14467000	15726000	8713600	16131	A0A1S2XMF6;A0A1S2Y4R8;A0A1S2YER8	8.15191e+06	1.11092e+07	0.594504	0.553168	0.286351	0.972657	0.7338	-1.36277
NLF	A0A1S2XH76;A0A1S2YCZ2	88038000	14452000	157570000	148400000	137050000	215650000	A0A1S2XH76;A0A1S2YCZ2	1.67033e+08	8.66867e+07	0.185951	0.776198	0.518548	0.938402	1.92686	1.92686
VTR	A0A1S2XH76;A0A1S2YRA1;A0A1S3EAM4;A0A1S2XR23;A0A1S2YFF1;A0A1S2Z0T9;A0A1S3EGT2;A0A1S2YKM3;A0A1S2YA02;A0A1S2Y0W2	27373000	8479000	12306000	10457000	49974000	1569600	A0A1S2XH76;A0A1S2YRA1;A0A1S3EAM4;A0A1S2XR23;A0A1S2YFF1;A0A1S2Z0T9;A0A1S3EGT2;A0A1S2YKM3;A0A1S2YA02;A0A1S2Y0W2	2.06669e+07	1.60527e+07	0.794014	0.184307	0.261203	0.990744	1.28744	1.28744
KGPTLL	A0A1S2XHQ9	11490000	3125700	3325100	2011800	3689300	5872500	A0A1S2XHQ9	3.85787e+06	5.98027e+06	0.533235	0.0534723	0.282125	0.951133	0.645099	-1.55015
GHPTLL	A0A1S2XVM2	8996300	3194400	4544800	5359100	6591400	11147000	A0A1S2XVM2	7.69917e+06	5578500	0.441383	0.795256	0.995726	0.938402	1.38015	1.38015
VPDLK	A0A1S2YFF1;A0A1S3E8Z3	29985000	12783000	6315700	16131	4662200	18207000	A0A1S2YFF1;A0A1S3E8Z3	7.62844e+06	1.63612e+07	0.386535	0.688173	0.745471	0.938402	0.466251	-2.14477
LHQNIGSS	A0A3Q7XNW1	4022900	2571900	741000	0	0	0	A0A3Q7XNW1	0	2.44527e+06	0.12347	0.0494406	0	0.938402	0	#NUM!
GVSLI	A0A1S2XVG1	10449000	16131	4856000	5767100	5764000	10648000	A0A1S2XVG1	7.39303e+06	5.10704e+06	0.551241	0.392584	0.449141	0.960876	1.44762	1.44762
SPIYSNRF	A0A1S2XQ88	2819100	2430300	273070000	10243000	223790000	4051900	A0A1S2XQ88	7.93616e+07	9.27731e+07	0.913423	0.00570906	0.780195	0.997256	0.855438	-1.16899
ILNK	A0A1S3E974;A0A1S2XGX2;A0A1S2XXJ3	2584600	4371200	3706900	4910500	4148700	16131	A0A1S3E974;A0A1S2XGX2;A0A1S2XXJ3	3.02511e+06	3.55423e+06	0.767954	0.169493	0.21127	0.990744	0.851129	-1.17491
VVDN(+.98)GTGMVK	A0A1S2X9D4	4882600	2146200	2117400	0	0	0	A0A1S2X9D4	0	3.04873e+06	0.0797866	0.076534	0	0.938402	0	#NUM!
VPAGTPMY	A0A1S2XVJ8	71523000	33952000	23211000	44377000	30032000	172720000	A0A1S2XVJ8	8.23763e+07	4.28953e+07	0.481428	0.0157943	0.190098	0.945985	1.9204	1.9204
VASVQISNR	A0A1S2XMF6	2054300	3047800	2774700	2082700	16131	463870	A0A1S2XMF6	854234	2625600	0.0882054	0.318676	0.362967	0.938402	0.325348	-3.07363
AVAPGPVW	A0A1S2YP40	77520000	24709000	25046000	43439000	29706000	86554000	A0A1S2YP40	53233000	42425000	0.682154	0.0889911	0.975431	0.990744	1.25476	1.25476
GINSYR	A0A1S2XUA4	5224100	1521000	3060800	0	0	0	A0A1S2XUA4	0	3.26863e+06	0.0931321	0.0984396	0	0.938402	0	#NUM!
NGFSK	A0A1S2Y087;A0A1S2XYZ0	23621000	20216000	12225000	16355000	16016000	2423500	A0A1S2Y087;A0A1S2XYZ0	1.15982e+07	1.86873e+07	0.286841	0.628182	0.700507	0.938402	0.620643	-1.61123
IDIFNGK	A0A1S2YP21	7342400	16131	633600	5677800	2130700	16131	A0A1S2YP21	2.60821e+06	2.66404e+06	0.985506	0.124387	0.660379	0.997256	0.979042	-1.02141
VMPNKDQVK	A0A3Q7YCR2	1421900	278300	24347000	16131	591330	3206000	A0A3Q7YCR2	1.27115e+06	8682400	0.444638	0.000442522	0.0342837	0.940955	0.146406	-6.83033
HTGPGILSM	A0A3Q7K7A2;A0A1S2XUK3	5597900	6949300	3105300	6312000	6735400	21357000	A0A3Q7K7A2;A0A1S2XUK3	1.14681e+07	5217500	0.332945	0.00525583	0.101636	0.938402	2.19801	2.19801
NM(+15.99)NANSLM(+15.99)Y	A0A1S2XVG1	16930000	3006000	6602700	4583000	7784100	16131	A0A1S2XVG1	4.12774e+06	8.84623e+06	0.391506	0.452748	0.449392	0.938402	0.46661	-2.14312
NKIHPTSIISGY	A0A1S2YGW8	0	0	0	1734700	2826000	16131	A0A1S2YGW8	1.52561e+06	0	0.203121	0.00753971	0	0.938402	#NUM!	#NUM!
GVTPDITTLGK	A0A1S2Y8X1	3488500	1284000	1118900	0	0	0	A0A1S2Y8X1	0	1963800	0.123811	0.0441604	0	0.938402	0	#NUM!
NPFTF	A0A1S2XSB9	95623000	27064000	14062000	38655000	17496000	87770000	A0A1S2XSB9	4.79737e+07	45583000	0.945456	0.109002	0.805627	0.997256	1.05245	1.05245
IKTVTSFD	A0A3Q7XNW1;A0A1S2XSB9	2037300	929530	16131	1447300	1687500	1908300	A0A3Q7XNW1;A0A1S2XSB9	1.68103e+06	994320	0.360881	0.314491	0.101775	0.938402	1.69064	1.69064
HHTPLLK	A0A1S2YS56	2694700	4551200	430040	937210	2462500	16131	A0A1S2YS56	1.13861e+06	2.55865e+06	0.376142	0.586768	0.525057	0.938402	0.445006	-2.24716
VTPMRTEIIIR	A0A1S2Y1H6	0	0	0	2830300	3512200	16131	A0A1S2Y1H6	2.11954e+06	0	0.186122	0.00433132	0	0.938402	#NUM!	#NUM!
VDGVLTVTISK	A0A1S2Y9D7	174260000	329630000	542250000	412050000	374040000	280870000	A0A1S2Y9D7	3.55653e+08	3.48713e+08	0.955773	0.99575	0.235909	0.997256	1.0199	1.0199
VYVR	A0A1S2XEN9;A0A1S2Y0S5	54478000	54825000	23901000	42326000	50026000	16131	A0A1S2XEN9;A0A1S2Y0S5	30789377	4.44013e+07	0.511154	0.129733	0.603423	0.951075	0.693434	-1.4421
VTIMPK	A0A1S2YFB3	4261000	5334200	5476000	6020600	4151900	2536100	A0A1S2YFB3	4236200	5.02373e+06	0.525721	0.565555	0.253543	0.951075	0.843237	-1.18591
PGGR	A0A1S2XVG1;A0A1S2XVJ8;M4I787;A0A1S3E730;A0A1S3E894;A0A1S2XJW6;A0A1S2Y738;A0A1S2YIR6	113160000	161340000	151460000	182320000	179490000	201650000	A0A1S2XVG1;A0A1S2XVJ8;M4I787;A0A1S3E730;A0A1S3E894;A0A1S2XJW6;A0A1S2Y738;A0A1S2YIR6	187820000	1.41987e+08	0.0707374	0.757767	0.365231	0.938402	1.3228	1.3228
LNESVNNVM(+15.99)	A0A1S2XYX3	5964600	2492300	1667600	0	0	0	A0A1S2XYX3	0	3.37483e+06	0.124418	0.0558333	0	0.938402	0	#NUM!
LVPPR	A0A3Q7XNW1;A0A1S2XSB9	243430000	363740000	432760000	392520000	330830000	370500000	A0A3Q7XNW1;A0A1S2XSB9	3.64617e+08	3.46643e+08	0.782024	0.639428	0.193649	0.990744	1.05185	1.05185
VWTGNEDIR	A0A1S2XDV6	5914100	1967600	654880	0	0	0	A0A1S2XDV6	0	2.84553e+06	0.21358	0.00944624	0	0.938402	0	#NUM!
SLSW	A0A1S2XJM3;A0A1S2YMB2;A0A1S2YM36;A0A1S2Z192	0	0	0	16131	52295000	494740	A0A1S2XJM3;A0A1S2YMB2;A0A1S2YM36;A0A1S2Z192	17601957	0	0.417036	2.51391e-05	0	0.938402	#NUM!	#NUM!
VLIK	A0A1S3EHJ7;A0A1S2YQ25;A0A1S2YPR7	7050100	7000500	5637400	7228700	6489500	5547600	A0A1S3EHJ7;A0A1S2YQ25;A0A1S2YPR7	6.42193e+06	6.56267e+06	0.844256	0.150494	0.949829	0.993338	0.978555	-1.02191
ASIWK	C3TS12	10318000	9320200	9729400	10072000	7698900	3647700	C3TS12	7.13953e+06	9789200	0.292172	0.0346743	0.0501784	0.938402	0.729328	-1.37113
HGVTAIR	A0A1S2Z036	6942000	6004700	1536100	2529900	2992800	16131	A0A1S2Z036	1846277	4827600	0.212377	0.659003	0.467909	0.938402	0.382442	-2.61478
TLEIIK	A0A1S2XWR3	8921600	4917200	3788200	5140500	4791600	13818000	A0A1S2XWR3	7916700	5.87567e+06	0.583679	0.0540283	0.433221	0.971225	1.34737	1.34737
GYISPY	A0A1S2XXJ3;A0A1S2YV29;A0A1S2Y3X0	19550000	7991000	7692400	10374000	9857800	20328000	A0A1S2XXJ3;A0A1S2YV29;A0A1S2Y3X0	1.35199e+07	1.17445e+07	0.749409	0.0435859	0.863612	0.990744	1.15117	1.15117
KSPF	A0A1S2Z6B6;A0A1S2Z2H7;A0A1S2YRP8;A0A1S2YF29;A0A1S2Y2A7;A0A3Q7YCR2	29669000	12630000	12730000	26247000	18088000	85191000	A0A1S2Z6B6;A0A1S2Z2H7;A0A1S2YRP8;A0A1S2YF29;A0A1S2Y2A7;A0A3Q7YCR2	4.31753e+07	18343000	0.361432	0.00894298	0.13635	0.938402	2.35378	2.35378
LTY	A0A1S2XBN2;A0A1S2YZ86;A0A1S2YCZ2;A0A1S2XR23;A0A1S2YTY6;A0A1S3EGT2;A0A1S2XIC4;A0A1S2Z888;A0A1S2YU46;A0A1S2XP70	0	0	0	34577000	24625000	16131	A0A1S2XBN2;A0A1S2YZ86;A0A1S2YCZ2;A0A1S2XR23;A0A1S2YTY6;A0A1S3EGT2;A0A1S2XIC4;A0A1S2Z888;A0A1S2YU46;A0A1S2XP70	19739377	0	0.194582	0.00585048	0	0.938402	#NUM!	#NUM!
GIIPMKN	A0A3Q7K771	2219900	1899200	16131	16131	2685800	4457100	A0A3Q7K771	2.38634e+06	1.37841e+06	0.53944	0.502028	0.439704	0.951672	1.73123	1.73123
DSLF	A0A1S2XV08;A0A1S2XBA8	35234000	30629000	41694000	63013000	26747000	8487200	A0A1S2XV08;A0A1S2XBA8	3.27491e+07	3.58523e+07	0.865756	0.911258	0.0805574	0.996783	0.913443	-1.09476
QPNSLR	A0A3Q7XNW1	5447300	3429300	9443500	4811900	5373600	5217200	A0A3Q7XNW1	5.13423e+06	6106700	0.637921	0.0731762	0.0206906	0.98525	0.840754	-1.18941
SGTIPDPGSLK	A0A1S2YVV2	12345000	2169700	16131	4369400	16131	4137700	A0A1S2YVV2	2841077	4.84361e+06	0.66096	0.107138	0.243287	0.989101	0.586562	-1.70485
GFGGHNSVVAF	A0A1S2YHM9	0	0	0	7054300	4186400	16131	A0A1S2YHM9	3752277	0	0.207713	0.0072755	0	0.938402	#NUM!	#NUM!
VVSWY	A0A1S2YBD0	11791000	17230000	200560	3365500	16580000	6051900	A0A1S2YBD0	8665800	9740520	0.875924	0.489334	0.782204	0.996783	0.889665	-1.12402
TDHIVGANR	A0A1S2YMJ1	3298200	16131	168930	0	0	0	A0A1S2YMJ1	0	1161087	0.39106	5.92657e-05	0	0.938402	0	#NUM!
PDPMVVATK	A0A1S2XH76	4164700	2576300	26479000	4539600	2203300	3166100	A0A1S2XH76	3303000	1.10733e+07	0.420076	0.000308725	0.0180704	0.938402	0.298284	-3.35251
TYHIGDYVDIR	A0A1S2XVG8	367350	10071000	4700400	4258900	6932700	3402600	A0A1S2XVG8	4.86473e+06	5046250	0.956171	0.934979	0.251063	0.997256	0.964029	-1.03731
SLPFPGGR	A0A1S2XVG1	6091800	10127000	9082500	10753000	10954000	17702000	A0A1S2XVG1	1.31363e+07	8.43377e+06	0.16513	0.287597	0.435771	0.938402	1.55759	1.55759
MVVSEDIGR	A0A1S2YF30	5013700	16131	1730800	3577900	1244000	16131	A0A1S2YF30	1612677	2.25354e+06	0.741637	0.39178	0.67096	0.990744	0.715618	-1.39739
LHMPPLSA	A0A1S2XVJ8	38359000	53083000	17285000	43154000	43234000	173590000	A0A1S2XVJ8	8.66593e+07	3.62423e+07	0.366033	0.00523667	0.111004	0.938402	2.39111	2.39111
NAM(+15.99)FVPHY	A0A3Q7XNW1;A0A1S2XSB9	104320000	56751000	68820000	638160000	64529000	522050000	A0A3Q7XNW1;A0A1S2XSB9	4.08246e+08	7.66303e+07	0.198024	0.0124616	0.0158031	0.938402	5.32748	5.32748
AIIY	A0A1S3E974;A0A1S2Z070	16731000	6804300	16131	16131	8793500	17562000	A0A1S3E974;A0A1S2Z070	8.79054e+06	7850477	0.89988	0.265899	0.956955	0.997256	1.11975	1.11975
LGPM(+15.99)VTVPQ	A0A1S2XV08	7983900	10517000	16131	0	0	0	A0A1S2XV08	0	6.17234e+06	0.190346	0.00506455	0	0.938402	0	#NUM!
FVF	A0A1S2XVM2;A0A3Q7YF59;A0A1S2XKC4;Q9M3Z7;A0A1S3E1Z8;A0A1S2Z070;A0A1S2XEP3;A0A1S2YKB0;A0A1S2XYM9	13857000	8104000	16131	5180300	7925300	11581000	A0A1S2XVM2;A0A3Q7YF59;A0A1S2XKC4;Q9M3Z7;A0A1S3E1Z8;A0A1S2Z070;A0A1S2XEP3;A0A1S2YKB0;A0A1S2XYM9	8.22887e+06	7.32571e+06	0.85202	0.87853	0.350176	0.996783	1.12329	1.12329
SPITADVVSGASK	A0A1S2Y650	9243000	4466000	1895100	16131	1691700	6780000	A0A1S2Y650	2829277	5.20137e+06	0.468159	0.682496	0.942641	0.945985	0.543949	-1.83841
TVIL	Q304D4;A0A1S2XXJ3	45109000	12937000	11014000	18186000	14811000	39985000	Q304D4;A0A1S2XXJ3	2.43273e+07	23020000	0.928423	0.0598863	0.672151	0.997256	1.05679	1.05679
TGGNK	A0A1S2XCX9	47085000	20741000	19451000	40316000	22716000	6661500	A0A1S2XCX9	2.32312e+07	2.90923e+07	0.681194	0.56683	0.923079	0.990744	0.798532	-1.2523
VSNK	A0A1S2X984;A0A1S2Z2H7;A0A1S2XTS0;A0A1S2XRR9;A0A1S2YDS3	125310000	167860000	141150000	185500000	144800000	164160000	A0A1S2X984;A0A1S2Z2H7;A0A1S2XTS0;A0A1S2XRR9;A0A1S2YDS3	164820000	1.44773e+08	0.306231	0.917345	0.944733	0.938402	1.13847	1.13847
NANSILY	A0A3Q7XNW1;A0A1S2XSB9	16605000	16131	9540300	4523100	6156200	18109000	A0A3Q7XNW1;A0A1S2XSB9	9596100	8720477	0.898458	0.65928	0.884075	0.997256	1.10041	1.10041
SNKYGNF	A0A1S2XQR4;Q304D4	10178000	3955500	2774500	4132600	3339600	2567500	A0A1S2XQR4;Q304D4	3.34657e+06	5636000	0.424729	0.00577854	0.0779976	0.938402	0.593784	-1.68411
HAFR	A0A1S2XJW6	0	0	0	10101000	10860000	16131	A0A1S2XJW6	6992377	0	0.183411	0.00214205	0	0.938402	#NUM!	#NUM!
HWVVINIPPTVK	A0A1S2Z931	212280	10950000	4645800	5408300	8290300	16131	A0A1S2Z931	4571577	5269360	0.868784	0.584811	0.752544	0.996783	0.867577	-1.15264
HTGVM(+15.99)VGM(+15.99)GQK	A0A1S3E926;A0A1S2X9D4	17713000	9371200	3206900	249650	462200	6271300	A0A1S3E926;A0A1S2X9D4	2.32772e+06	1.0097e+07	0.197955	0.325009	0.359522	0.938402	0.230535	-4.33774
LVVDDYPY	A0A1S2XBN2	26105000	4809400	5826600	12556000	11059000	26207000	A0A1S2XBN2	1.66073e+07	12247000	0.635982	0.130669	0.648761	0.98366	1.35603	1.35603
HIPDLHVL	A0A1S2XJS8	3530800	2425000	16131	0	0	0	A0A1S2XJS8	0	1.99064e+06	0.195054	0.00660577	0	0.938402	0	#NUM!
GFDLVR	C3TS12	6776400	3336500	1317300	16131	2696000	6937900	C3TS12	3216677	3.81007e+06	0.829236	0.429713	0.767646	0.992707	0.844257	-1.18447
LPV	A0A1S2XH76;A0A1S2YBZ6;A0A1S2YCQ6;A0A1S2XGX2	14061000	7499200	16131	16131	11101000	15804000	A0A1S2XH76;A0A1S2YBZ6;A0A1S2YCQ6;A0A1S2XGX2	8.97371e+06	7.19211e+06	0.788184	0.287923	0.856913	0.990744	1.24772	1.24772
SIIGHSFEGL	A0A1S2XB84	13851000	2904000	16131	3108900	5861700	32483000	A0A1S2XB84	1.38179e+07	5590377	0.485906	0.0550177	0.335417	0.945985	2.47172	2.47172
HNEIQTVNIR	A0A1S2YM45	16131	1024900	1916900	0	0	0	A0A1S2YM45	0	985977	0.21437	0.00762944	0	0.938402	0	#NUM!
PGA	A0A1S2XBN2	43045000	16131	24394000	24246000	16131	43692000	A0A1S2XBN2	22651377	2.2485e+07	0.992969	0.170971	0.985895	0.998056	1.0074	1.0074
VIAEMTNGGVDR	A0A1S2YBZ6;A0A1S2YDH0	9832300	2769100	16131	0	0	0	A0A1S2YBZ6;A0A1S2YDH0	0	4.20584e+06	0.286846	0.00166994	0	0.938402	0	#NUM!
SSIF	A0A1S2XGM0	27975000	16131	15535000	19634000	16131	2292000	A0A1S2XGM0	7.31404e+06	1.45087e+07	0.521479	0.217533	0.737458	0.951075	0.504114	-1.98368
TYGKVY	A0A1S2YB75	4584900	1510300	1309100	16131	2284100	795930	A0A1S2YB75	1.03205e+06	2468100	0.326186	0.442509	0.562542	0.938402	0.418157	-2.39145
STGVFTDKDK	A0A3Q7K878;A0A1S2YBD0;A0A1S2XHT6	9513000	6059300	16131	0	0	0	A0A3Q7K878;A0A1S2YBD0;A0A1S2XHT6	0	5.19614e+06	0.202048	0.00698227	0	0.938402	0	#NUM!
NMLHEDPGNISY	A0A1S2Y8C8	0	0	0	1427500	16131	5338900	A0A1S2Y8C8	2.26084e+06	0	0.291429	0.00146236	0	0.938402	#NUM!	#NUM!
GGPR	A0A1S2Z962;A0A1S2XRP7;A0A1S2XED8	16131	18281000	17004000	19322000	18100000	9047100	A0A1S2Z962;A0A1S2XRP7;A0A1S2XED8	15489700	1.1767e+07	0.61695	0.0400288	0.462726	0.978955	1.31636	1.31636
NTTIPTKK	A0A3Q7XXP6;A0A1S2YJT8;A0A1S2YP37	791890000	433350000	273330000	268350000	318120000	16131	A0A3Q7XXP6;A0A1S2YJT8;A0A1S2YP37	195495377	4.99523e+08	0.18289	0.544154	0.584176	0.938402	0.391364	-2.55517
FTISGEVDTK	A0A1S2XGU3	14402000	10540000	2770600	11031000	5283300	11181000	A0A1S2XGU3	9165100	9.23753e+06	0.986405	0.420246	0.484885	0.997256	0.992159	-1.0079
VALF	A0A1S3E974;A0A1S3EGT2;A0A1S2XRP7;A0A1S2XGF4;A0A3Q7X6Z7	56673000	27003000	42242000	19294000	22880000	46056000	A0A1S3E974;A0A1S3EGT2;A0A1S2XRP7;A0A1S2XGF4;A0A3Q7X6Z7	29410000	4.19727e+07	0.353848	0.541941	0.9787	0.938402	0.700694	-1.42716
SLNIFNSK	A0A1S2YEN5	15606000	6280400	3385200	3294300	5820300	4160100	A0A1S2YEN5	4424900	8.42387e+06	0.391861	0.0108742	0.0810945	0.938402	0.525281	-1.90374
VTHHNDLNMR	A0A1S2XSS7	666290	1049600	2084100	735880	1701900	431630	A0A1S2XSS7	956470	1.26666e+06	0.616031	0.423845	0.89887	0.978955	0.75511	-1.32431
SNAILHK	A0A1S3EAM4	15858000	8417500	3728500	0	0	0	A0A1S3EAM4	0	9.33467e+06	0.118262	0.069548	0	0.938402	0	#NUM!
SLIK	A0A1S2YRA1	5760600	5832500	16131	6204300	5287600	1641800	A0A1S2YRA1	4377900	3.86974e+06	0.842205	0.0448188	0.684349	0.993338	1.13132	1.13132
LPTDIISK	A0A1S2XBN2	152280000	89840000	89580000	105560000	84681000	134320000	A0A1S2XBN2	108187000	1.10567e+08	0.930232	0.168521	0.642453	0.997256	0.978478	-1.022
VDIHSYPTFK	A0A1S2XEQ5	0	0	0	2442300	544140	3998000	A0A1S2XEQ5	2.32815e+06	0	0.145021	0.0335103	0	0.938402	#NUM!	#NUM!
GIIF	Q9M3Z7	20552000	27003000	20837000	19294000	22880000	21120000	Q9M3Z7	21098000	2.27973e+07	0.522518	0.159048	0.387888	0.951075	0.925459	-1.08054
SHPF	A0A1S2XQR4;A0A1S2XQ88	49725000	44866000	5245900	23501000	25253000	46342	A0A1S2XQR4;A0A1S2XQ88	1.62668e+07	3.3279e+07	0.368038	0.536559	0.496854	0.938402	0.488801	-2.04582
EIPTGFY	A0A1S2XH76	51620000	19495000	1560900	18472000	21044000	62848000	A0A1S2XH76	3.41213e+07	24225300	0.654906	0.32957	0.98188	0.989101	1.4085	1.4085
RNPIY	A0A1S2XQR4;A0A1S2Y087;Q304D4	14824000	7376700	6766500	16929000	20056000	9426800	A0A1S2XQR4;A0A1S2Y087;Q304D4	15470600	9.65573e+06	0.229893	0.430136	0.803918	0.938402	1.60222	1.60222
HVNSLPSITFK	A0A1S2Z6F7	1534200	3607000	5592100	6369100	12463000	444440	A0A1S2Z6F7	6.42551e+06	3.57777e+06	0.504852	0.547568	0.20565	0.948338	1.79596	1.79596
PTIYGDQTSK	A0A3Q7YAD4	0	0	0	3860100	4228800	2766900	A0A3Q7YAD4	3618600	0	0.0143976	0.045152	0	0.938402	#NUM!	#NUM!
SGVIDPAKVTR	A0A1S2YKM3	0	0	0	1726400	16131	1234800	A0A1S2YKM3	992444	0	0.190163	0.00650408	0	0.938402	#NUM!	#NUM!
LSF	A0A1S2XLI0;A0A1S2YAJ3;A0A1S2YY53	69331000	21008000	224240000	46401000	30505000	12726000	A0A1S2XLI0;A0A1S2YAJ3;A0A1S2YY53	2.98773e+07	1.0486e+08	0.345407	0.0105658	0.0527293	0.938402	0.284927	-3.50967
TPTRF	A0A1S3E1N3	49172000	20409000	390100	16131	17116000	13297000	A0A1S3E1N3	1.0143e+07	23323700	0.457083	0.220845	0.236663	0.945985	0.434881	-2.29948
GGGGK	A0A1S3E4C9	9022800	4721200	4499700	6393800	16131	13570000	A0A1S3E4C9	6659977	6.08123e+06	0.900115	0.91431	0.247927	0.997256	1.09517	1.09517
TGNGK	A0A1S2YBQ7	47085000	20741000	19451000	40316000	5254800	6661500	A0A1S2YBQ7	1.74108e+07	2.90923e+07	0.470078	0.36565	0.76143	0.945985	0.598466	-1.67094
SSPHEHLSSVVPGR	A0A1S2XA57	1606200	2932600	4409900	1573100	3877700	4136500	A0A1S2XA57	3.19577e+06	2982900	0.862004	0.182797	0.993767	0.996783	1.07136	1.07136
VEGGLR	A0A1S2XVG1	695560000	469300000	366370000	731100000	283090000	16131	A0A1S2XVG1	3.38069e+08	510410000	0.518236	0.73059	0.343998	0.951075	0.662347	-1.50978
PVIR	A0A1S2YLN1;A0A1S2XGF4;A0A1S2XCE8;A0A3Q7K7X4	1817000000	6098800	536680	6539200	690090000	16131	A0A1S2YLN1;A0A1S2XGF4;A0A1S2XCE8;A0A3Q7K7X4	2.32215e+08	6.07878e+08	0.608279	0.00398043	0.250942	0.976799	0.382009	-2.61774
LTFGA	A0A1S2YF30	50608000	27958000	29848000	33700000	37845000	50998000	A0A1S2YF30	4.08477e+07	36138000	0.628662	0.194361	0.678754	0.978955	1.13032	1.13032
TLIR	A0A1S2Y6L4;A0A1S2YGS3;A0A1S3EB54;A0A1S2YLN1;A0A1S2Z192	6458200	6128100	5134800	10886000	4124900	2880800	A0A1S2Y6L4;A0A1S2YGS3;A0A1S3EB54;A0A1S2YLN1;A0A1S2Z192	5963900	5.90703e+06	0.983948	0.444584	0.0534789	0.997256	1.00963	1.00963
EHGSLHK	A0A1S2XSB9	33032000	44019000	9719400	26433000	24466000	30580000	A0A1S2XSB9	2.71597e+07	2.89235e+07	0.878622	0.867082	0.0651351	0.996783	0.939018	-1.06494
SVW	A0A1S2XH76;A0A1S3E926;A0A1S3E8Y5;A0A1S2YER8;A0A1S3EGT2;A0A1S2YE59;A0A1S2YJS6	11495000	4294400	5803600	5790100	4162400	16131	A0A1S2XH76;A0A1S3E926;A0A1S3E8Y5;A0A1S2YER8;A0A1S3EGT2;A0A1S2YE59;A0A1S2YJS6	3322877	7.19767e+06	0.24045	0.506745	0.759373	0.938402	0.46166	-2.16609
SPLGAY	A0A1S2Z1J5	7408600	4091200	5146600	6100700	5489600	7441500	A0A1S2Z1J5	6.34393e+06	5548800	0.530825	0.583452	0.512681	0.951133	1.1433	1.1433
GVIGSVIK	A0A1S2Y0W2	16131	3134900	4900700	16131	3748700	4454900	A0A1S2Y0W2	2.73991e+06	2.68391e+06	0.978834	0.118501	0.96338	0.997256	1.02087	1.02087
VIIPTEPPHAHQ	A0A1S2Z070	20052000	8145100	7244700	12428000	3082100	2880100	A0A1S2Z070	6.13007e+06	1.18139e+07	0.339054	0.366558	0.733908	0.938402	0.518884	-1.92721
IAGV	A0A1S2XP05;A0A1S2YJI5;A0A1S2Z0C0;A0A1S2XIZ2;A0A1S2YGK5	11772000	5331600	21209000	12152000	6972200	16131	A0A1S2XP05;A0A1S2YJI5;A0A1S2Z0C0;A0A1S2XIZ2;A0A1S2YGK5	6.38011e+06	1.27709e+07	0.336222	0.886923	0.733239	0.938402	0.499583	-2.00167
IGLF	A0A1S3E3A7;A0A1S3E4C9	71403000	669360000	308670000	527340000	492570000	35441000	A0A1S3E3A7;A0A1S3E4C9	3.51784e+08	349811000	0.993714	0.48438	0.906995	0.998056	1.00564	1.00564
VVINIPPTVK	A0A1S2Z931	51598000	113830000	153970000	101520000	133950000	93020000	A0A1S2Z931	1.09497e+08	106466000	0.931781	0.954249	0.297687	0.997256	1.02847	1.02847
SVNAY	A0A1S2XVM2;A0A1S2YP40;A0A1S2XWR3	3962900	3487300	5830300	4011000	3568000	16131	A0A1S2XVM2;A0A1S2YP40;A0A1S2XWR3	2.53171e+06	4.42683e+06	0.278846	0.162266	0.482248	0.938402	0.571901	-1.74855
M(+15.99)VPTGER	A0A1S2XET4	47296000	32571000	24009000	26031000	23910000	16131	A0A1S2XET4	16652377	3.46253e+07	0.173107	0.533611	0.796907	0.938402	0.48093	-2.0793
VIPAGSVF	A0A1S2YKD9	7251200	10834000	11430000	11947000	5672400	10965000	A0A1S2YKD9	9.52813e+06	9838400	0.90201	0.0914489	0.616679	0.997256	0.968464	-1.03256
SVPVPSVPSTAGN	A0A1S2XNC7	5774400	1402800	16131	0	0	0	A0A1S2XNC7	0	2397777	0.301109	0.00110552	0	0.938402	0	#NUM!
PVIGNF	A0A1S2YVV2	11532000	8796800	6297600	9455000	5701700	10567000	A0A1S2YVV2	8.57457e+06	8.87547e+06	0.893489	0.605914	0.973153	0.997256	0.966098	-1.03509
GLPNNVQ	A0A1S2XV08	8891500	1373400	16131	16131	4452900	7701300	A0A1S2XV08	4056777	3.42701e+06	0.868063	0.226516	0.786941	0.996783	1.18377	1.18377
NLGTIAK	A0A1S2Y4R8	0	0	0	1657700	1263900	318340	A0A1S2Y4R8	1079980	0	0.112936	0.0370454	0	0.938402	#NUM!	#NUM!
GGTF	A0A1S2YEC8;A0A3Q7XXP6;A0A1S2YJT8;A0A1S2YP37;A0A1S2X989;A0A1S2YV53;A0A1S2YQ09	353620000	581300000	1245800000	1508500000	125790000	16131	A0A1S2YEC8;A0A3Q7XXP6;A0A1S2YJT8;A0A1S2YP37;A0A1S2X989;A0A1S2YV53;A0A1S2YQ09	5.44769e+08	7.26907e+08	0.762505	0.402676	0.467114	0.990744	0.749434	-1.33434
NTF	A0A1S2XXF2;A0A1S2Y6L4;A0A1S2XKC4;A0A1S2X989;A0A1S2Y4P6;A0A1S2XZX4;A0A1S2Y8F1	353620000	581300000	1245800000	1508500000	125790000	16131	A0A1S2XXF2;A0A1S2Y6L4;A0A1S2XKC4;A0A1S2X989;A0A1S2Y4P6;A0A1S2XZX4;A0A1S2Y8F1	5.44769e+08	7.26907e+08	0.762505	0.402676	0.467114	0.990744	0.749434	-1.33434
DGASGGVVR	A0A1S2YA02	730430	3982500	739590	6363800	772730	233470	A0A1S2YA02	2.45667e+06	1.81751e+06	0.793201	0.0302876	0.465184	0.990744	1.35167	1.35167
RSIWPF	A0A1S2XVJ8	8593600	6845400	16131	2705200	4754700	16131	A0A1S2XVJ8	2.49201e+06	5.15171e+06	0.433945	0.505573	0.42909	0.938402	0.483725	-2.06729
HAAMVF	A0A1S2YZ56	13852000	8516400	16131	0	0	0	A0A1S2YZ56	0	7.46151e+06	0.205213	0.00709295	0	0.938402	0	#NUM!
PPR	A0A1S2YDL9;A0A1S2YDF2;A0A1S2Y0W2;A0A1S2XS57;A0A1S2Y8F1;A0A1S2Y359	343600000	506680000	584470000	553210000	471470000	533640000	A0A1S2YDL9;A0A1S2YDF2;A0A1S2Y0W2;A0A1S2XS57;A0A1S2Y8F1;A0A1S2Y359	519440000	478250000	0.629004	0.327857	0.215922	0.978955	1.08613	1.08613
IGSAGVVRR	O65731;A0A1S2XA41	929100	16131	2604700	16131	1178400	958390	O65731;A0A1S2XA41	717640	1.18331e+06	0.618984	0.251517	0.360682	0.978955	0.606468	-1.64889
VGGW	A0A1S2YA02	19084000	8542300	10079000	10474000	8865500	5824900	A0A1S2YA02	8.38813e+06	1.25684e+07	0.334315	0.0944895	0.29275	0.938402	0.667397	-1.49836
VNW	A0A1S2XHJ1;O65751;A0A1S2YCQ6;A0A1S2YER8	19084000	8542300	10079000	10474000	8865500	5824900	A0A1S2XHJ1;O65751;A0A1S2YCQ6;A0A1S2YER8	8.38813e+06	1.25684e+07	0.334315	0.0944895	0.29275	0.938402	0.667397	-1.49836
GGR	A0A1S2XXF2;M4I787;A0A1S2XPI1;A0A1S2XR23;Q9M3Z7;A0A1S3E730;A0A1S3E894;A0A1S2Z0T9;A0A067XTI7;A0A088FZS5	49446000	152860	87298000	79839000	102190000	83646000	A0A1S2XXF2;M4I787;A0A1S2XPI1;A0A1S2XR23;Q9M3Z7;A0A1S3E730;A0A1S3E894;A0A1S2Z0T9;A0A067XTI7;A0A088FZS5	8.85583e+07	4.56323e+07	0.226191	0.16801	0.141653	0.938402	1.94069	1.94069
HLPVAY	A0A1S2XAD1	11209000	3949000	16131	7241700	4558700	16131	A0A1S2XAD1	3.93884e+06	5.05804e+06	0.790586	0.54448	0.582691	0.990744	0.778729	-1.28414
GSAHPIVR	A0A3Q7XY08	16131	6322100	4199700	0	0	0	A0A3Q7XY08	0	3.51264e+06	0.198399	0.00675657	0	0.938402	0	#NUM!
DGPYMPTLR	A0A1S2YDQ7	17546000	558860	16131	3927900	16131	1708200	A0A1S2YDQ7	1884077	6.04033e+06	0.547389	0.00289466	0.0780449	0.958713	0.311916	-3.20599
IGGGGLDLPPR	A0A1S2X990	3971700	3407100	4413000	2687900	2640100	16131	A0A1S2X990	1781377	3930600	0.124269	0.26787	0.197311	0.938402	0.453207	-2.2065
SYLK	A0A1S2XHQ9;A0A1S2Y7T1;A0A1S2Y6H9	689080	2465900	1400200	0	0	0	A0A1S2XHQ9;A0A1S2Y7T1;A0A1S2Y6H9	0	1.51839e+06	0.0987906	0.0923878	0	0.938402	0	#NUM!
LPTY	A0A1S2Z962;A0A3Q7YF59;A0A1S2YLD1	9250700	5275000	5163500	0	0	0	A0A1S2Z962;A0A3Q7YF59;A0A1S2YLD1	0	6.56307e+06	0.0394808	0.095319	0	0.938402	0	#NUM!
PITY	A0A1S2Z6F0;A0A1S2YZ49	9250700	5275000	5163500	0	0	0	A0A1S2Z6F0;A0A1S2YZ49	0	6.56307e+06	0.0394808	0.095319	0	0.938402	0	#NUM!
TVY	A0A1S2YRA1;A0A1S2Z070;A0A1S2YER8;A0A1S2YXI1;A0A1S2Z1N5;A0A1S2Z667	16131	5291400	15075000	1245200	16131	1247500	A0A1S2YRA1;A0A1S2Z070;A0A1S2YER8;A0A1S2YXI1;A0A1S2Z1N5;A0A1S2Z667	836277	6794177	0.309009	0.0122225	0.020004	0.938402	0.123087	-8.12431
SGLQGGVHIVK	A0A1S2XWL1	16131	6411800	6047100	2746500	7508200	2518900	A0A1S2XWL1	4.25787e+06	4.15834e+06	0.971784	0.522753	0.759746	0.997256	1.02393	1.02393
TGIF	A0A1S3E9B8;A0A1S2YF30;A0A1S3EBZ2;A0A3Q7X6Z7	9667300	7522500	7055400	16131	12740000	11739000	A0A1S3E9B8;A0A1S2YF30;A0A1S3EBZ2;A0A3Q7X6Z7	8.16504e+06	8.08173e+06	0.985734	0.385569	0.0780891	0.997256	1.01031	1.01031
VLPR	A0A1S2YFF1;A0A1S2Y2M2;A0A1S2YZB9	547940000	160310000	6710900	9202300	145920000	16131	A0A1S2YFF1;A0A1S2Y2M2;A0A1S2YZB9	5.17128e+07	238320300	0.367189	0.020239	0.16002	0.938402	0.216989	-4.60854
LIVF	A0A1S3EAM4;A0A1S2XXF2;A0A1S3E974;A0A1S2XGX2	5748800	6633000	16131	6124800	10040000	14156000	A0A1S3EAM4;A0A1S2XXF2;A0A1S3E974;A0A1S2XGX2	1.01069e+07	4.13264e+06	0.128084	0.80551	0.887961	0.938402	2.44563	2.44563
GGIKLPTDIISK	A0A1S2XBN2	16131	1278900	3196800	16131	3524800	3938300	A0A1S2XBN2	2493077	1497277	0.558321	0.156187	0.709315	0.961968	1.66507	1.66507
IIEK	A0A1S2XBN2	14200000	1372300	1206900	2325900	349330	16131	A0A1S2XBN2	897120	5.59307e+06	0.389304	0.00125901	0.0581875	0.938402	0.160399	-6.23447
LVTK	A0A1S2Y738;A0A3Q7YFX4	3306200	3230300	16131	6204300	5287600	1641800	A0A1S2Y738;A0A3Q7YFX4	4377900	2.18421e+06	0.285698	0.877998	0.752255	0.938402	2.00434	2.00434
TVIK	Q9AT06;A0A3Q7K7U2	3306200	3230300	16131	6204300	5287600	1641800	Q9AT06;A0A3Q7K7U2	4377900	2.18421e+06	0.285698	0.877998	0.752255	0.938402	2.00434	2.00434
VPPR	A0A3Q7XNW1;A0A1S2XSB9;C3TS12	153620000	236090000	276260000	256360000	217610000	241990000	A0A3Q7XNW1;A0A1S2XSB9;C3TS12	2.38653e+08	221990000	0.696298	0.4031	0.180271	0.990744	1.07506	1.07506
FGSDVPMKR	A0A1S2XVM2	16131	3914000	11984000	3770100	7785000	16131	A0A1S2XVM2	3857077	5.30471e+06	0.749342	0.414834	0.574014	0.990744	0.727104	-1.37532
LGR	A0A1S2XBN2;A0A1S3EAM4;A0A1S2YZ86;A0A1S2XR23	233530000	138920000	112120000	100920000	81147000	16131	A0A1S2XBN2;A0A1S3EAM4;A0A1S2YZ86;A0A1S2XR23	60694377	1.61523e+08	0.105968	0.836839	0.823929	0.938402	0.375762	-2.66126
TLR	A0A1S2XH76;A0A1S2XKC4;A0A1S2YDQ7;A0A1S2Z1J5	15039000	11493000	8756500	9434800	324160	16131	A0A1S2XH76;A0A1S2XKC4;A0A1S2YDQ7;A0A1S2Z1J5	3.25836e+06	1.17628e+07	0.0919415	0.319545	0.512112	0.938402	0.277005	-3.61004
VVHITGASSGIGEH	A0A1S2YFW2	2526900	16131	1205700	0	0	0	A0A1S2YFW2	0	1249577	0.226985	0.00650995	0	0.938402	0	#NUM!
NAM(+15.99)FVPH	A0A3Q7XNW1;A0A1S2XSB9	12579000	2106100	4589100	3139100	2263900	5897600	A0A3Q7XNW1;A0A1S2XSB9	3.76687e+06	6.42473e+06	0.495834	0.0583768	0.215211	0.945985	0.586307	-1.70559
AGII	A0A1S2YKU2;A0A1S2XXJ3;A0A1S2XSD3	6224300	16131	6048100	7491800	3259800	16131	A0A1S2YKU2;A0A1S2XXJ3;A0A1S2XSD3	3.58924e+06	4096177	0.872981	0.201542	0.940694	0.996783	0.876242	-1.14124
TTINLR	A0A1S2XHJ1	16131	3223800	2596300	0	0	0	A0A1S2XHJ1	0	1.94541e+06	0.185964	0.00436358	0	0.938402	0	#NUM!
SIK	A0A3Q7XWI9;A0A1S2YAJ3	5873700	4674600	1579400	15337000	3902000	6278000	A0A3Q7XWI9;A0A1S2YAJ3	8.50567e+06	4.04257e+06	0.329552	0.0922098	0.237976	0.938402	2.10403	2.10403
LPR	A0A1S2XBN2;A0A1S2XDV6;A0A1S2XKC4;A0A1S3E730;A0A1S3E894;A0A1S3EGT2	34699000	44142000	36757000	51119000	39288000	5469800	A0A1S2XBN2;A0A1S2XDV6;A0A1S2XKC4;A0A1S3E730;A0A1S3E894;A0A1S3EGT2	3.19589e+07	3.85327e+07	0.681059	0.129754	0.0875063	0.990744	0.829398	-1.20569
VSW	A0A3Q7YF59;A0A1S3E894;A0A1S2YVN1;A0A1S2YCH0;A0A1S2XEL7	8072900	4294400	5803600	5790100	4162400	16131	A0A3Q7YF59;A0A1S3E894;A0A1S2YVN1;A0A1S2YCH0;A0A1S2XEL7	3322877	6.05697e+06	0.26265	0.514754	0.577047	0.938402	0.548604	-1.82281
WGAK	A0A1S2XRR9	16131	2184900	1535100	0	0	0	A0A1S2XRR9	0	1245377	0.192209	0.00657749	0	0.938402	0	#NUM!
TGGF	A0A1S2XHQ9	353620000	581300000	1245800000	340180000	125790000	16131	A0A1S2XHQ9	1.55329e+08	7.26907e+08	0.155387	0.285759	0.242257	0.938402	0.213685	-4.6798
VTNDIVRDPHLF	A0A1S2XRP7	1812100	1165300	597220	1443600	16131	3212300	A0A1S2XRP7	1.55734e+06	1191540	0.739806	0.863245	0.25203	0.990744	1.307	1.307
SGFDSR	A0A1S3E1N3	3911400	224840	10532000	139540000	10421000	16131	A0A1S3E1N3	49992377	4.88941e+06	0.420753	0.000205401	0.0111777	0.938402	10.2246	10.2246
LGFSNSL	A0A1S2XV08	70091000	27521000	6041100	0	0	0	A0A1S2XV08	0	3.4551e+07	0.207807	0.0115213	0	0.938402	0	#NUM!
VLLGSVSSY	A0A1S2YMQ1	9972400	6284400	3475800	0	0	0	A0A1S2YMQ1	0	6.57753e+06	0.0729541	0.11955	0	0.938402	0	#NUM!
FDMPGLSK	A0A1S2YCA8	6005500	7111500	16131	3288100	16131	3134000	A0A1S2YCA8	2146077	4.37771e+06	0.431607	0.382118	0.377398	0.938402	0.490228	-2.03987
GVAPGPIW	A0A1S2XVM2;A0A1S2XWR3	0	0	0	7595500	8613600	23054000	A0A1S2XVM2;A0A1S2XWR3	13087700	0	0.119873	0.0470159	0	0.938402	#NUM!	#NUM!
TAAF	A0A1S2XJW6;A0A1S2XP05	11554000	4959900	3302000	5633800	16131	766970	A0A1S2XJW6;A0A1S2XP05	2138967	6605300	0.227988	0.510366	0.653551	0.938402	0.323826	-3.08808
FHPMAHM	A0A1S2YZ56	16131	3694800	1122500	909640	3386300	1863000	A0A1S2YZ56	2052980	1.61114e+06	0.754718	0.558538	0.606646	0.990744	1.27424	1.27424
HAAM(+15.99)VF	A0A1S2YZ56	7260100	16131	3864000	3216500	2397600	16131	A0A1S2YZ56	1.87674e+06	3.71341e+06	0.486955	0.475808	0.346331	0.945985	0.505396	-1.97865
TVLY	A0A1S2Y3N4;A0A1S2YPR7;A0A1S2YJI5;A0A1S3DZ80;A0A1S2XQJ1	20227000	16131	10088000	8614400	13064000	16131	A0A1S2Y3N4;A0A1S2YPR7;A0A1S2YJI5;A0A1S3DZ80;A0A1S2XQJ1	7.23151e+06	10110377	0.704263	0.542432	0.599589	0.990744	0.715256	-1.3981
VTK	A0A1S2XMF6;A0A1S2XXF2;A0A1S2XRH3;A0A1S2XB84;A0A1S2YDL9;A0A1S2XLI0;A0A1S2X989;A0A1S2XMX6;A0A1S2XVG8	5873700	4674600	1579400	15337000	3902000	1905200	A0A1S2XMF6;A0A1S2XXF2;A0A1S2XRH3;A0A1S2XB84;A0A1S2YDL9;A0A1S2XLI0;A0A1S2X989;A0A1S2XMX6;A0A1S2XVG8	7.04807e+06	4.04257e+06	0.55322	0.0411344	0.172625	0.961184	1.74346	1.74346
LLGK	A0A1S2XH76;A0A1S2YZ27;A0A1S2XVS3;A0A1S2XFL3	201920000	133020000	89027000	42464000	3911300	16131	A0A1S2XH76;A0A1S2YZ27;A0A1S2XVS3;A0A1S2XFL3	1.54638e+07	1.41322e+08	0.0463085	0.535111	0.29008	0.938402	0.109422	-9.13891
TTPR	A0A1S2Y7T1	0	0	0	10180000	16131	12881000	A0A1S2Y7T1	7692377	0	0.18848	0.00444777	0	0.938402	#NUM!	#NUM!
VPMK	A0A1S2XVM2;A0A1S2YP40	0	0	0	10180000	16131	12881000	A0A1S2XVM2;A0A1S2YP40	7692377	0	0.18848	0.00444777	0	0.938402	#NUM!	#NUM!
DTLDM(+15.99)IK	A0A1S2XVM2	6007600	2230900	16131	3545500	2175100	2292800	A0A1S2XVM2	2.67113e+06	2.75154e+06	0.968078	0.520768	0.121017	0.997256	0.970776	-1.0301
TLY	A0A1S3EAM4;A0A1S2XB84;A0A1S2YMQ1	0	0	0	1658500	24625000	16131	A0A1S3EAM4;A0A1S2XB84;A0A1S2YMQ1	8.76654e+06	0	0.384781	7.61083e-05	0	0.938402	#NUM!	#NUM!
VFNNDPSNHPY	A0A1S2YBR2	1271000	16131	1438600	6004900	16131	24146000	A0A1S2YBR2	10055677	908577	0.334386	0.00290027	0.00964832	0.938402	11.0675	11.0675
VNTEGGTNVK	A0A1S2XZ34	6927800	2566300	1594100	3132900	1776100	16131	A0A1S2XZ34	1.64171e+06	3.69607e+06	0.350073	0.340872	0.462297	0.938402	0.444178	-2.25135
YSNKY	A0A1S2XQR4;Q304D4	6801100	14026000	23413000	19987000	11810000	16131	A0A1S2XQR4;Q304D4	10604377	14746700	0.612535	0.951182	0.813763	0.978363	0.719102	-1.39062
VAR	A0A1S2XH76;A0A1S2YRA1;A0A1S3E3A7;A0A1S3EAM4;A0A1S3E894;A0A1S2YDF2;A0A1S2XBZ6	28180000	14227000	23144000	26405000	739190	6179300	A0A1S2XH76;A0A1S2YRA1;A0A1S3E3A7;A0A1S3EAM4;A0A1S3E894;A0A1S2YDF2;A0A1S2XBZ6	11107830	2.18503e+07	0.309397	0.435735	0.426738	0.938402	0.50836	-1.96711
KTVTAMDVVY	A0A1S2Y8A1	4690500	2347000	3382700	2316700	12085000	16131	A0A1S2Y8A1	4.80594e+06	3473400	0.755095	0.104851	0.0685504	0.990744	1.38364	1.38364
TVSF	A0A1S2YAU0;A0A1S2X984;Q9ZNQ4	27975000	16131	15535000	19634000	553190	2292000	A0A1S2YAU0;A0A1S2X984;Q9ZNQ4	7.49306e+06	1.45087e+07	0.529203	0.232132	0.7217	0.951133	0.516453	-1.93629
LIGHK	A0A3Q7Y3A7	1896100	25363000	16131	2322900	2990100	12344000	A0A3Q7Y3A7	5.88567e+06	9.09174e+06	0.742274	0.0384181	0.271726	0.990744	0.647364	-1.54473
GFGGIGGMLR	A0A1S2XS57	16131	3363400	3398400	1461600	7290800	16131	A0A1S2XS57	2.92284e+06	2.25931e+06	0.807403	0.30089	0.40375	0.992707	1.29369	1.29369
IFSK	A0A1S2YKD9;A0A1S2XXQ4;A0A1S2XED8;A0A1S2YM45	114810000	100240000	33225000	44392000	39322000	16131	A0A1S2YKD9;A0A1S2XXQ4;A0A1S2XED8;A0A1S2YM45	2.791e+07	8.27583e+07	0.148659	0.461797	0.472763	0.938402	0.337248	-2.96518
RVPAGTPMY	A0A1S2XVJ8	2475100	16131	2941200	16131	2347200	4394100	A0A1S2XVJ8	2252477	1.81081e+06	0.792048	0.356849	0.677241	0.990744	1.24391	1.24391
GTSVLEMVR	A0A1S2YXI1	16131	11950000	3821000	3316700	7637600	5697000	A0A1S2YXI1	5.55043e+06	5262377	0.944274	0.938548	0.224445	0.997256	1.05474	1.05474
TTFK	A0A1S2YSZ6	38996000	13289000	16131	21796000	19730000	16131	A0A1S2YSZ6	13847377	1.74337e+07	0.804619	0.514661	0.535447	0.991087	0.794287	-1.25899
EIF	A0A1S2XBN2;A0A1S2XBA8;A0A1S2XLI0	16131	10635000	13523000	5106800	6434400	16131	A0A1S2XBN2;A0A1S2XBA8;A0A1S2XLI0	3.85244e+06	8.05804e+06	0.426312	0.515697	0.368267	0.938402	0.478087	-2.09167
TVPK	A0A1S2Y8B9;A0A1S2YII3;A0A1S2Z7Q6;A0A1S2XNB4;A0A1S2YKY0;A0A1S2XTD7	5552500	16131	1724800	0	0	0	A0A1S2Y8B9;A0A1S2YII3;A0A1S2Z7Q6;A0A1S2XNB4;A0A1S2YKY0;A0A1S2XTD7	0	2.43114e+06	0.275768	0.00225128	0	0.938402	0	#NUM!
LGK	A0A1S2XBN2;A0A1S2XH76;A0A3Q7XWI9;O65751;A0A1S3E8Y5	61950000	43161000	27282000	30677000	1109400	16131	A0A1S2XBN2;A0A1S2XH76;A0A3Q7XWI9;O65751;A0A1S3E8Y5	1.06008e+07	44131000	0.0773637	0.593311	0.997635	0.938402	0.240213	-4.16297
VAK	A0A1S3E3A7;A0A1S2XXF2;A0A1S2XJZ0;A0A1S2XR23;A0A1S2XKC4;A0A1S2Y4R8;A0A1S2YMQ1;A0A1S2YDQ7	61950000	43161000	27282000	30677000	1109400	16131	A0A1S3E3A7;A0A1S2XXF2;A0A1S2XJZ0;A0A1S2XR23;A0A1S2XKC4;A0A1S2Y4R8;A0A1S2YMQ1;A0A1S2YDQ7	1.06008e+07	44131000	0.0773637	0.593311	0.997635	0.938402	0.240213	-4.16297
LSLPHPDGDNSGVVSQ	A0A3Q7YAD4	0	0	0	16131	513160	8724700	A0A3Q7YAD4	3.08466e+06	0	0.388682	6.59777e-05	0	0.938402	#NUM!	#NUM!
IVP	A0A1S2XBA8;A0A1S3E894	8281500	7499200	16131	16131	11101000	15804000	A0A1S2XBA8;A0A1S3E894	8.97371e+06	5.26561e+06	0.537331	0.488778	0.478805	0.951672	1.70421	1.70421
STTPIKDIFK	A0A3Q7K7E0	16131	1243700	874190	917460	911550	629100	A0A3Q7K7E0	819370	711340	0.797911	0.278759	0.130729	0.990744	1.15187	1.15187
SSSSPDIY	A0A3Q7XNW1;A0A1S2XSB9	3821200	16131	3480900	0	0	0	A0A3Q7XNW1;A0A1S2XSB9	0	2.43941e+06	0.182591	0.00248187	0	0.938402	0	#NUM!
HPF	A0A1S2XVJ8;Q304D4;A0A1S2XXF2;A0A1S2YYY0;A0A1S2YQ25;A0A1S2XA57;A0A1S2Y359	187700000	101770000	79249000	182510000	193970	16131	A0A1S2XVJ8;Q304D4;A0A1S2XXF2;A0A1S2YYY0;A0A1S2YQ25;A0A1S2XA57;A0A1S2Y359	6.09067e+07	1.22906e+08	0.434615	0.251263	0.453692	0.938402	0.495554	-2.01794
ITW	A0A1S3E894	4069000	1505100	16131	0	0	0	A0A1S3E894	0	1.86341e+06	0.25607	0.00367766	0	0.938402	0	#NUM!
IISGR	A0A1S2YGS3	329930000	197280000	124450000	222540000	106230000	16131	A0A1S2YGS3	109595377	217220000	0.288807	0.984268	0.933391	0.938402	0.504536	-1.98202
YTNAPQ	A0A3Q7XNW1;A0A1S2XSB9	2886500	5176600	10242000	10901000	5338000	16131	A0A3Q7XNW1;A0A1S2XSB9	5418377	6101700	0.867773	0.606466	0.644512	0.996783	0.888011	-1.12611
HGTPLEGGK	A0A1S2XIX1	16131	4411200	1768500	0	0	0	A0A1S2XIX1	0	2065277	0.247314	0.00446197	0	0.938402	0	#NUM!
VPNLIGGR	A0A1S2YI90	0	0	0	12512000	1114200	16131	A0A1S2YI90	4.54744e+06	0	0.372974	0.000112891	0	0.938402	#NUM!	#NUM!
SIN(+.98)ASSDLF	A0A1S2XQR4;A0A1S2XQ88;Q304D4	30374000	10091000	16131	9958100	10586000	27694000	A0A1S2XQR4;A0A1S2XQ88;Q304D4	1.60794e+07	1.34937e+07	0.82198	0.234073	0.592475	0.992707	1.19162	1.19162
RSNVYDPF	A0A1S2YII3;A0A1S2Z7Q6	5414200	3267400	16131	2594100	16131	6271100	A0A1S2YII3;A0A1S2Z7Q6	2.96044e+06	2.89924e+06	0.980895	0.415295	0.854207	0.997256	1.02111	1.02111
AAIVGGSK	A0A1S2XFX7;A0A1S2XIN0	26498000	5951500	8278900	6533300	9726400	16131	A0A1S2XFX7;A0A1S2XIN0	5425277	1.35761e+07	0.340873	0.103503	0.323191	0.938402	0.399619	-2.50239
FSGF	A0A3Q7XNW1;A0A1S2XSB9;A0A1S3E1N3;A0A1S2XJW6;A0A1S2XQQ3	13844000	5828500	5382900	4699700	16131	9967400	A0A3Q7XNW1;A0A1S2XSB9;A0A1S3E1N3;A0A1S2XJW6;A0A1S2XQQ3	4.89441e+06	8351800	0.433842	0.820663	0.955076	0.938402	0.586031	-1.7064
VIVK	A0A1S2XQR4;A0A1S2XQ88;A0A1S2XYZ0;Q304D4;A0A1S2Y9L1;A0A1S2XP00	26851000	9973400	6018300	5127400	7378300	16131	A0A1S2XQR4;A0A1S2XQ88;A0A1S2XYZ0;Q304D4;A0A1S2Y9L1;A0A1S2XP00	4.17394e+06	14280900	0.250108	0.0934532	0.2092	0.938402	0.292275	-3.42144
NNGDEPVVA	A0A1S2XVG1	16131	2667500	8928600	25159000	4239200	13727000	A0A1S2XVG1	1.43751e+07	3.87074e+06	0.218271	0.421905	0.319562	0.938402	3.71377	3.71377
THSDIYAK	A0A1S2XUA4	16131	5317400	2466600	0	0	0	A0A1S2XUA4	0	2.60004e+06	0.231719	0.00594859	0	0.938402	0	#NUM!
TIFGTY	A0A3Q7K771	0	0	0	16131	11105000	27250000	A0A3Q7K771	12790377	0	0.24714	0.00444609	0	0.938402	#NUM!	#NUM!
GFTTSSK	A0A1S2YKD9	16131	30408000	8109700	0	0	0	A0A1S2YKD9	0	1.28446e+07	0.293075	0.00140548	0	0.938402	0	#NUM!
NEGGNIF	A0A3Q7XNW1	7907700	16131	4230300	0	0	0	A0A3Q7XNW1	0	4051377	0.217542	0.00700913	0	0.938402	0	#NUM!
IVR	A0A1S2YRA1;A0A1S2XMF6;A0A1S2XPI1;A0A1S2XLI0;A0A1S2XV90	16131	779280000	460780000	789030000	6101100	16131	A0A1S2YRA1;A0A1S2XMF6;A0A1S2XPI1;A0A1S2XLI0;A0A1S2XV90	265049077	4.13359e+08	0.690815	0.039218	0.85284	0.990744	0.641208	-1.55956
SFVK	A0A1S2XMF6;A0A1S2XPL0;A0A1S3EBZ2;A0A3Q7X6Z7	16131	5579000	4177600	0	0	0	A0A1S2XMF6;A0A1S2XPL0;A0A1S3EBZ2;A0A3Q7X6Z7	0	3257577	0.190464	0.00535488	0	0.938402	0	#NUM!
VVPQ	A0A1S2XVG1;A0A1S3E1N3;A0A1S2XJW6;A0A1S2YD06	16131	28996000	44957000	60213000	160910	16131	A0A1S2XVG1;A0A1S3E1N3;A0A1S2XJW6;A0A1S2YD06	2.013e+07	24656377	0.860802	0.116257	0.599511	0.996783	0.816422	-1.22486
GIR	A0A1S2XMX6;A0A1S3E8Y5	51863000	14227000	44392000	26405000	32982000	31435000	A0A1S2XMX6;A0A1S3E8Y5	30274000	3.68273e+07	0.628259	0.945523	0.0614461	0.978955	0.822052	-1.21647
IDL	A0A1S2XBN2	7062300	16131	2062500	19101000	10682000	16131	A0A1S2XBN2	9.93304e+06	3046977	0.340565	0.268553	0.251271	0.938402	3.25997	3.25997
TVGGK	A0A1S3EAM4	58588000	96858000	105590000	112330000	16131	101770000	A0A1S3EAM4	7.1372e+07	87012000	0.716027	0.0492022	0.279151	0.990744	0.820255	-1.21913
VTNK	A0A1S2YV29;A0A1S2XS57;A0A1S3DUQ2	58588000	96858000	105590000	112330000	16131	101770000	A0A1S2YV29;A0A1S2XS57;A0A1S3DUQ2	7.1372e+07	87012000	0.716027	0.0492022	0.279151	0.990744	0.820255	-1.21913
HIF	A0A1S2XXF2;A0A1S2YAJ3;A0A1S3E894	4875200	16131	6297500	416110	5780400	16131	A0A1S2XXF2;A0A1S2YAJ3;A0A1S3E894	2.07088e+06	3.72961e+06	0.566556	0.0442805	0.976788	0.968068	0.555254	-1.80098
LHGGPGGGTSPSNR	A0A1S2XBF4	985560	1872200	1476600	1093800	2120400	16131	A0A1S2XBF4	1076777	1.44479e+06	0.619819	0.751345	0.301734	0.978955	0.745284	-1.34177
VTLF	A0A1S2XQE2	11206000	3618900	2161100	1887700	16131	8515400	A0A1S2XQE2	3473077	5662000	0.596501	0.345037	0.915639	0.972657	0.613401	-1.63025
VLHPN(+.98)GGTIVNA	A0A1S2XVM2	0	0	0	2078400	16131	3658900	A0A1S2XVM2	1.91781e+06	0	0.210618	0.00746154	0	0.938402	#NUM!	#NUM!
AIW	A0A1S2XDV6;A0A1S2Y4R8	0	0	0	395550	5031000	6097500	A0A1S2XDV6;A0A1S2Y4R8	3841350	0	0.15939	0.00809106	0	0.938402	#NUM!	#NUM!
IGGML	A0A1S2XS57	0	0	0	16131	11786000	32991000	A0A1S2XS57	1.4931e+07	0	0.261802	0.0032071	0	0.938402	#NUM!	#NUM!
SIPPTLPGK	A0A1S3EGT2	8631100	3716400	16131	4985000	12555000	8408000	A0A1S3EGT2	8.64933e+06	4.12121e+06	0.245318	0.95304	0.86849	0.938402	2.09874	2.09874
AVW	A0A1S2XXF2;A0A1S2YCZ2;A0A1S2YVN1;A0A1S2XDU8;A0A1S2YX55	26692000	16131	14580000	16236000	16131	16498000	A0A1S2XXF2;A0A1S2YCZ2;A0A1S2YVN1;A0A1S2XDU8;A0A1S2YX55	1.09167e+07	1.37627e+07	0.779726	0.261877	0.663874	0.990744	0.793209	-1.2607
FGPVQL	A0A3Q7YAD4	5474800	7918000	16131	7427100	7287900	16873000	A0A3Q7YAD4	1.05293e+07	4.46964e+06	0.204941	0.363043	0.700861	0.938402	2.35574	2.35574
APFP	A0A1S2XCR9	256040000	108510000	113990000	142680000	126420000	175510000	A0A1S2XCR9	1.48203e+08	1.59513e+08	0.840451	0.119812	0.165913	0.993338	0.929097	-1.07631
VGGY	A0A3Q7YDJ6;A0A1S3E974;A0A1S2XLB4	12158000	17664000	30209000	23039000	18289000	16131	A0A3Q7YDJ6;A0A1S3E974;A0A1S2XLB4	13781377	2.00103e+07	0.521566	0.867824	0.731447	0.951075	0.688713	-1.45198
VVHHSEIVK	A0A3Q7K714	16131	34211000	11745000	0	0	0	A0A3Q7K714	0	1.5324e+07	0.266206	0.00288185	0	0.938402	0	#NUM!
VTMDSAEY	A0A1S2YVV2	16131	1855800	2251700	0	0	0	A0A1S2YVV2	0	1.37454e+06	0.184091	0.00410418	0	0.938402	0	#NUM!
NVNFGGTR	A0A1S2Z626	0	0	0	7159900	6951100	7649700	A0A1S2Z626	7.25357e+06	0	0.000813681	0.00959829	0	0.938402	#NUM!	#NUM!
MGHAGAIVSGGK	A0A1S2Z578	16131	4560700	280160	1560700	4213300	4825700	A0A1S2Z578	3.53323e+06	1618997	0.350546	0.119996	0.630225	0.938402	2.18236	2.18236
KIPF	A0A1S2XHQ9	16131	3336900	3528800	3822400	3375500	16131	A0A1S2XHQ9	2404677	2.29394e+06	0.949911	0.00925706	0.94748	0.997256	1.04827	1.04827
NDQDTPVIAVS	A0A3Q7XNW1;A0A1S2XSB9	6604400	1279900	10404000	9145000	3994900	16131	A0A3Q7XNW1;A0A1S2XSB9	4.38534e+06	6096100	0.671081	0.670424	0.998612	0.990744	0.719369	-1.39011
YIK	A0A1S2XBN2;A0A1S3EAM4;A0A1S2XXF2	40921000	43939000	26150000	41795000	28050000	16131	A0A1S2XBN2;A0A1S3EAM4;A0A1S2XXF2	2.3287e+07	3.70033e+07	0.389001	0.11225	0.331999	0.938402	0.629323	-1.58901
LLQ	A0A1S2XRH3;A0A1S2XBA8;A0A1S2XJZ0	16131	20431000	7274700	45791000	6640100	16131	A0A1S2XRH3;A0A1S2XBA8;A0A1S2XJZ0	1.74824e+07	9.24061e+06	0.635436	0.0656733	0.297172	0.983642	1.89191	1.89191
MSAAMK	A0A1S2XY68	16131	959550	443310	0	0	0	A0A1S2XY68	0	472997	0.225019	0.0070917	0	0.938402	0	#NUM!
LVSW	A0A3Q7K878;A0A1S2XHT6;A0A1S2YFR6;A0A1S2YCH0;A0A1S2YCG0;A0A1S2Y729	0	0	0	1986000	4583100	16131	A0A3Q7K878;A0A1S2XHT6;A0A1S2YFR6;A0A1S2YCH0;A0A1S2YCG0;A0A1S2Y729	2195077	0	0.23883	0.0052763	0	0.938402	#NUM!	#NUM!
GPVFR	A0A1S2YZP7	0	0	0	11323000	16131	4799700	A0A1S2YZP7	5.37961e+06	0	0.242353	0.00490144	0	0.938402	#NUM!	#NUM!
TGNK	A0A1S2YCQ2;A0A1S2YB61;A0A1S2YI90;A0A1S2YLD1;A0A1S2XTD7	4069000	1505100	16131	0	0	0	A0A1S2YCQ2;A0A1S2YB61;A0A1S2YI90;A0A1S2YLD1;A0A1S2XTD7	0	1.86341e+06	0.25607	0.00367766	0	0.938402	0	#NUM!
IPSFDDLK	A0A1S2YSZ6	1748100	16131	2059400	0	0	0	A0A1S2YSZ6	0	1.27454e+06	0.182786	0.0036579	0	0.938402	0	#NUM!
HGSDSGVY	A0A1S2XXQ4	11799000	16131	29814000	0	0	0	A0A1S2XXQ4	0	13876377	0.250415	0.0041513	0	0.938402	0	#NUM!
LIDDPQTVVNNR	A0A1S2YXA7	6383400	1358500	16131	0	0	0	A0A1S2YXA7	0	2.58601e+06	0.313692	0.000758802	0	0.938402	0	#NUM!
VPF	A0A1S2YDF2;A0A1S2XGX2;A0A1S2XIM2;A0A1S2XZV0;A0A1S2YQ25;A0A1S2YSZ6	17768000	15027000	66159000	64757000	17128000	14523000	A0A1S2YDF2;A0A1S2XGX2;A0A1S2XIM2;A0A1S2XZV0;A0A1S2YQ25;A0A1S2YSZ6	32136000	3.29847e+07	0.972677	0.00426585	0.98295	0.997256	0.974271	-1.02641
TIW	A0A1S2XBN2;A0A1S2YZ86	25193000	1505100	16131	0	0	0	A0A1S2XBN2;A0A1S2YZ86	0	8.90474e+06	0.388877	6.62039e-05	0	0.938402	0	#NUM!
HSPF	A0A1S2YAB3	19468000	17530000	5245900	12413000	11237000	16131	A0A1S2YAB3	7.88871e+06	14081300	0.357743	0.777443	0.879864	0.938402	0.560226	-1.78499
SHLF	A0A1S2YB75;A0A1S2YU99;A0A1S2Z6C4	5201400	16131	1847200	1978100	648760	16131	A0A1S2YB75;A0A1S2YU99;A0A1S2Z6C4	880997	2.35491e+06	0.441201	0.116097	0.253348	0.938402	0.374111	-2.67301
GGLR	A0A1S2XVG1;A0A1S2XPI1;A0A1S2XIC4;A0A1S2XM30;A0A1S2XHV5;A0A1S2YC97;A0A1S2YM72;A0A1S2XRJ7	204860000	390440000	132240000	276290000	89995000	16131	A0A1S2XVG1;A0A1S2XPI1;A0A1S2XIC4;A0A1S2XM30;A0A1S2XHV5;A0A1S2YC97;A0A1S2YM72;A0A1S2XRJ7	122100377	2.42513e+08	0.342763	0.988828	0.942948	0.938402	0.503479	-1.98618
TPLIPASF	A0A1S2XWR3	817030	1590900	16131	16131	1480600	2365600	A0A1S2XWR3	1.28744e+06	808020	0.595538	0.499528	0.608865	0.972657	1.59333	1.59333
VNGVAPGPIW	A0A1S2XVM2;A0A1S2XWR3	2364200	16131	632940	1166200	16131	8468400	A0A1S2XVM2;A0A1S2XWR3	3.21691e+06	1.00442e+06	0.494745	0.0100998	0.134218	0.945985	3.20274	3.20274
SLFGK	A0A1S2YP33	0	0	0	7433000	3851200	16131	A0A1S2YP33	3766777	0	0.220657	0.00682814	0	0.938402	#NUM!	#NUM!
TVW	A0A1S2XYD5;A0A1S2XKC4;A0A1S2XE30;A0A1S2XIM2;A0A1S2XBK8;A0A1S2YRP8	18156000	7921200	16131	16131	10686000	13764000	A0A1S2XYD5;A0A1S2XKC4;A0A1S2XE30;A0A1S2XIM2;A0A1S2XBK8;A0A1S2YRP8	8155377	8697777	0.93958	0.510799	0.77058	0.997256	0.937639	-1.06651
TIDPNGL	A0A1S2XVG1	9482200	9581500	5267100	10516000	6977800	16131	A0A1S2XVG1	5.83664e+06	8.11027e+06	0.554027	0.226673	0.349164	0.961184	0.719661	-1.38954
IGGR	A0A1S2Z070;A0A1S2YI90;A0A1S2XED8;A0A1S2Y8C8	204860000	156130000	132240000	174110000	89995000	16131	A0A1S2Z070;A0A1S2YI90;A0A1S2XED8;A0A1S2Y8C8	88040377	164410000	0.265854	0.580424	0.305314	0.938402	0.535493	-1.86744
NLR	A0A1S2XBN2;A0A1S2YRA1;A0A1S2YAJ3;A0A1S2XMX6;A0A1S2YY53;A0A1S3EGT2	204860000	156130000	132240000	174110000	89995000	16131	A0A1S2XBN2;A0A1S2YRA1;A0A1S2YAJ3;A0A1S2XMX6;A0A1S2YY53;A0A1S3EGT2	88040377	164410000	0.265854	0.580424	0.305314	0.938402	0.535493	-1.86744
SVFK	A0A1S2YYY0;A0A1S2XPZ8;A0A1S2XXF6	70347000	5579000	4177600	634950	35152000	16131	A0A1S2YYY0;A0A1S2XPZ8;A0A1S2XXF6	1.19344e+07	26701200	0.591772	0.0239685	0.43887	0.971225	0.44696	-2.23734
SLPGVTIDEK	A0A1S2YPZ7	0	0	0	1175300	16131	2209300	A0A1S2YPZ7	1133577	0	0.215425	0.00748804	0	0.938402	#NUM!	#NUM!
ATSSL	A0A1S2XSB9;A0A1S2YLN1	16131	57402000	76559000	0	0	0	A0A1S2XSB9;A0A1S2YLN1	0	4.4659e+07	0.191629	0.00515485	0	0.938402	0	#NUM!
YIF	O65751	418500	5104700	3123400	2308000	32842000	49922000	O65751	2.83573e+07	2882200	0.207906	0.0286747	0.0218111	0.938402	9.83878	9.83878
YPY	A0A1S2XBN2;A0A3Q7YAD4;A0A1S2YZ86;A0A1S2YJS6;A0A1S2XTD7;A0A1S2XVQ8	4778200	5035500	3122100	0	0	0	A0A1S2XBN2;A0A3Q7YAD4;A0A1S2YZ86;A0A1S2YJS6;A0A1S2XTD7;A0A1S2XVQ8	0	4.31193e+06	0.0187893	0.0423	0	0.938402	0	#NUM!
IGTPGK	O65735	16131	60278000	49677000	0	0	0	O65735	0	3.6657e+07	0.187153	0.0037654	0	0.938402	0	#NUM!
SSPDIY	A0A3Q7XNW1;A0A1S2XSB9	0	0	0	6613400	2506900	16131	A0A3Q7XNW1;A0A1S2XSB9	3045477	0	0.254177	0.00383418	0	0.938402	#NUM!	#NUM!
TVIF	A0A1S2XVM2;A0A060A425;A0A1S2XJF4;A0A1S2XKW8	117200	3618900	2161100	1887700	16131	8515400	A0A1S2XVM2;A0A060A425;A0A1S2XJF4;A0A1S2XKW8	3473077	1.96573e+06	0.62952	0.147211	0.268391	0.978955	1.76681	1.76681
VDITVSDGTFAR	A0A3Q7XWI9	3558400	674470	16131	0	0	0	A0A3Q7XWI9	0	1.41633e+06	0.322666	0.00056934	0	0.938402	0	#NUM!
SVEIK	A0A1S2XQ88	16612000	40305000	26959000	28205000	17209000	16131	A0A1S2XQ88	15143377	2.79587e+07	0.298753	0.869368	0.821269	0.938402	0.541634	-1.84626
TLPK	A0A1S2Y9D8;A0A1S2Y9L1;A0A1S2Z2H7	6132400	16131	3559100	0	0	0	A0A1S2Y9D8;A0A1S2Y9L1;A0A1S2Z2H7	0	3235877	0.209536	0.00731308	0	0.938402	0	#NUM!
SWVMNY	A0A1S2XSP2	4496600	7402000	16131	0	0	0	A0A1S2XSP2	0	3971577	0.205734	0.0072248	0	0.938402	0	#NUM!
LKIPDIGVF	A0A1S2YKD9	668870	343780	345360	0	0	0	A0A1S2YKD9	0	452670	0.0525722	0.0935413	0	0.938402	0	#NUM!
LGVTMK	A0A1S2YKU2	16131	2646000	1849000	0	0	0	A0A1S2YKU2	0	1.50371e+06	0.193168	0.0065359	0	0.938402	0	#NUM!
LSW	A0A1S2XXF2;A0A1S2XJM3;A0A1S2XKC4;A0A1S2Y4R8	17044000	7921200	16131	16131	10686000	13764000	A0A1S2XXF2;A0A1S2XJM3;A0A1S2XKC4;A0A1S2Y4R8	8155377	8.32711e+06	0.980055	0.426488	0.833654	0.997256	0.979377	-1.02106
PTMK	A0A1S2XUG0	42343000	27654000	16131	1273700	30877000	16131	A0A1S2XUG0	10722277	2.33377e+07	0.475961	0.0946068	0.793786	0.945985	0.45944	-2.17656
TVK	A0A1S3EAM4;A0A1S2YDL9;A0A1S2XKC4;A0A1S2XMX6;A0A1S2Y4R8;A0A1S2Y0W2;A0A067XTI7;A0A1S2XV90	22739000	29508000	12549000	16131	22777000	118260	A0A1S3EAM4;A0A1S2YDL9;A0A1S2XKC4;A0A1S2XMX6;A0A1S2Y4R8;A0A1S2Y0W2;A0A067XTI7;A0A1S2XV90	7.63713e+06	2.15987e+07	0.208444	0.265994	0.592798	0.938402	0.353593	-2.82811
PGVF	A0A1S2XGX2;A0A1S2YEL3;A0A1S2XUE7	4069000	1505100	16131	0	0	0	A0A1S2XGX2;A0A1S2YEL3;A0A1S2XUE7	0	1.86341e+06	0.25607	0.00367766	0	0.938402	0	#NUM!
GVM(+15.99)INDNQSRF	A0A1S2YBZ6;A0A1S2YDH0	14114000	246630	16131	0	0	0	A0A1S2YBZ6;A0A1S2YDH0	0	4.79225e+06	0.411991	2.97297e-05	0	0.938402	0	#NUM!
RTPVEPY	A0A3Q7XWI9	0	0	0	1039200	703310	16131	A0A3Q7XWI9	586214	0	0.190908	0.00779178	0	0.938402	#NUM!	#NUM!
LGGPF	A0A1S2YV53	0	0	0	16131	11786000	32991000	A0A1S2YV53	1.4931e+07	0	0.261802	0.0032071	0	0.938402	#NUM!	#NUM!
AVGPF	A0A1S2XV08;A0A1S2YEL3	0	0	0	16131	11786000	32991000	A0A1S2XV08;A0A1S2YEL3	1.4931e+07	0	0.261802	0.0032071	0	0.938402	#NUM!	#NUM!
NGGVLPR	A0A1S2YFF1	0	0	0	5778400	16131	2023100	A0A1S2YFF1	2605877	0	0.262781	0.00313397	0	0.938402	#NUM!	#NUM!
AAVSNVK	A0A1S2XVG1	137270000	81007000	38328000	42316000	36446000	16131	A0A1S2XVG1	26259377	85535000	0.162953	0.430226	0.350116	0.938402	0.307002	-3.25731
VGGGY	A0A1S2YEL3	15072000	9493200	16131	12966000	16131	46980	A0A1S2YEL3	4343037	8193777	0.565578	0.061183	0.980745	0.968068	0.530041	-1.88665
SWVM(+15.99)NY	A0A1S2XSP2	24036000	16131	5659800	0	0	0	A0A1S2XSP2	0	9903977	0.305312	0.000984182	0	0.938402	0	#NUM!
IVGF	A0A1S2Z8R6;A0A1S3E9B8	13479000	368330	16131	239030	16131	14679000	A0A1S2Z8R6;A0A1S3E9B8	4.97805e+06	4.62115e+06	0.9593	0.00327383	0.908679	0.997256	1.07723	1.07723
VSGGK	A0A1S2Z578	16131	167860000	13412000	10307000	16131	6658400	A0A1S2Z578	5.66051e+06	60429377	0.416202	0.000203722	0.00806335	0.938402	0.0936715	-10.6756
SIGADVGINY	A0A1S2XBK8	0	0	0	5051300	4985900	15250000	A0A1S2XBK8	8.42907e+06	0	0.132049	0.0319485	0	0.938402	#NUM!	#NUM!
SGNK	A0A1S2Z962;A0A3Q7YF59;C3TS12;A0A1S2YFR6;A0A1S2XY68	17044000	5892100	16131	16131	10686000	13764000	A0A1S2Z962;A0A3Q7YF59;C3TS12;A0A1S2YFR6;A0A1S2XY68	8155377	7.65074e+06	0.941985	0.455835	0.819086	0.997256	1.06596	1.06596
TIGPSVPSM(+15.99)L	A0A067XTI7	0	0	0	695660	410260	16131	A0A067XTI7	374017	0	0.198033	0.00957115	0	0.938402	#NUM!	#NUM!
VSLY	A0A3Q7YAD4;A0A1S2YZ86;A0A1S2XQB1;A0A1S2XED8	1346000	2326200	291070	1196800	2469200	16131	A0A3Q7YAD4;A0A1S2YZ86;A0A1S2XQB1;A0A1S2XED8	1227377	1321090	0.923954	0.485008	0.813751	0.997256	0.929064	-1.07635
STGVF	A0A3Q7K878;A0A1S2YBD0;A0A1S2XHT6	0	0	0	18830000	15657000	6167200	A0A3Q7K878;A0A1S2YBD0;A0A1S2XHT6	13551400	0	0.0705601	0.0613687	0	0.938402	#NUM!	#NUM!
LAGF	A0A1S2YKD9;A0A1S2XJW6;A0A3Q7XY08;A0A1S2XYB7	27080000	4762200	15981000	7437500	16131	13681000	A0A1S2YKD9;A0A1S2XJW6;A0A3Q7XY08;A0A1S2XYB7	7044877	1.59411e+07	0.316613	0.858418	0.543701	0.938402	0.441933	-2.26279
SEHSVPGQR	A0A1S2Y087	16131	1806000	20229000	0	0	0	A0A1S2Y087	0	7350377	0.373138	0.000112695	0	0.938402	0	#NUM!
EITPEK	A0A1S2XQR4;A0A1S2XQ88;A0A1S2Y087;Q304D4	16131	6607700	4717300	19466000	5371100	16131	A0A1S2XQR4;A0A1S2XQ88;A0A1S2Y087;Q304D4	8.28441e+06	3780377	0.525961	0.0776394	0.205847	0.951075	2.19142	2.19142
TASSI	A0A1S2YPR7;A0A1S2Z6X6	16131	57402000	76559000	0	0	0	A0A1S2YPR7;A0A1S2Z6X6	0	4.4659e+07	0.191629	0.00515485	0	0.938402	0	#NUM!
SSSK	A0A1S3E3A7;A0A1S2YDF2;A0A1S2Y4R8;A0A1S2YC14;A0A1S2XQQ3;A0A1S2XAA6	13249000	16131	29991000	5106800	283180	16131	A0A1S3E3A7;A0A1S2YDF2;A0A1S2Y4R8;A0A1S2YC14;A0A1S2XQQ3;A0A1S2XAA6	1802037	1.44187e+07	0.28127	0.0353089	0.0737152	0.938402	0.124979	-8.00134
VLTR	A0A1S2Y1H6	8614100	4724200	5055300	0	0	0	A0A1S2Y1H6	0	6131200	0.0388538	0.103191	0	0.938402	0	#NUM!
IAGL	A0A1S2XKC4;A0A1S2X989;A0A3Q7XY08	7770500	16131	1777800	0	0	0	A0A1S2XKC4;A0A1S2X989;A0A3Q7XY08	0	3.18814e+06	0.307261	0.000923471	0	0.938402	0	#NUM!
VLR	A0A1S2YDF2;A0A1S2YER8	26254000	15159000	6246400	0	0	0	A0A1S2YDF2;A0A1S2YER8	0	1.58865e+07	0.111033	0.0745383	0	0.938402	0	#NUM!
TVIWMGK	A0A1S2YKU2	16131	885040	2050000	762930	1509000	16131	A0A1S2YKU2	762687	983724	0.778447	0.528176	0.694721	0.990744	0.775306	-1.28981
ILSR	A0A1S2XBN2;A0A1S2YRA1;A0A1S2YZ86	12284000	7472300	6455800	6418200	3984000	16131	A0A1S2XBN2;A0A1S2YRA1;A0A1S2YZ86	3472777	8.73737e+06	0.112039	0.83044	0.962389	0.938402	0.397463	-2.51596
VVTGTPQHNKPTK	A0A1S2XET4	16131	9544600	15497000	3289500	2876700	16131	A0A1S2XET4	2060777	8352577	0.295881	0.171322	0.102169	0.938402	0.246723	-4.05312
DIR	A0A1S3EAM4;A0A1S2XDV6	0	0	0	1544800	16131	2069800	A0A1S3EAM4;A0A1S2XDV6	1.21024e+06	0	0.188392	0.00575289	0	0.938402	#NUM!	#NUM!
SSQPLPSTVL	A0A1S2YKB0	0	0	0	574070	16131	1820000	A0A1S2YKB0	803400	0	0.270862	0.0025416	0	0.938402	#NUM!	#NUM!
GILGY	A0A3Q7K878;A0A1S2YBD0;A0A1S2XHT6	41629000	5589200	16131	0	0	0	A0A3Q7K878;A0A1S2YBD0;A0A1S2XHT6	0	15744777	0.350736	0.000237583	0	0.938402	0	#NUM!
LFK	A0A1S2YRA1;A0A1S2YDF2	1606000000	1553900	25390000	86332000	440570	16131	A0A1S2YRA1;A0A1S2YDF2	28929567	5.44315e+08	0.434106	7.01023e-05	0.00759066	0.938402	0.0531486	-18.8152
TNIFSQF	A0A1S2YP40	3842300	4547400	16131	0	0	0	A0A1S2YP40	0	2.80194e+06	0.18481	0.003539	0	0.938402	0	#NUM!
TIPLSQ	A0A1S2YVV2	0	0	0	3513000	16131	8806100	A0A1S2YVV2	4.11174e+06	0	0.248838	0.00430412	0	0.938402	#NUM!	#NUM!
EGDIIAVPTGVVF	A0A3Q7XNW1;A0A1S2XSB9	24532000	4665400	1154600	4594600	2576000	10630000	A0A3Q7XNW1;A0A1S2XSB9	5.93353e+06	1.01173e+07	0.6313	0.0467505	0.2001	0.980383	0.586472	-1.70511
QQSSIVR	A0A1S2XPI1	14088000	6504400	16131	1367100	4491500	16131	A0A1S2XPI1	1.95824e+06	6.86951e+06	0.351603	0.160841	0.193276	0.938402	0.285063	-3.508
VHVSFY	A0A1S2Y673	3221600	1977600	16131	1529500	3177400	16131	A0A1S2Y673	1.57434e+06	1.73844e+06	0.906025	0.225717	0.977937	0.997256	0.905605	-1.10423
HTGPGIL	A0A3Q7K7A2;A0A1S2XUK3	7012200	16131	1399200	2645900	16131	4482000	A0A3Q7K7A2;A0A1S2XUK3	2.38134e+06	2809177	0.874153	0.429228	0.534382	0.996783	0.847702	-1.17966
TVL	A0A1S2XRH3;A0A1S2XMX6;Q9M3Z7;A0A1S2YCQ6;A0A1S2XIM2	16131	20956000	20703000	0	0	0	A0A1S2XRH3;A0A1S2XMX6;Q9M3Z7;A0A1S2YCQ6;A0A1S2XIM2	0	1.38917e+07	0.183202	0.00147552	0	0.938402	0	#NUM!
VIT	A0A1S3E926;A0A1S3EAM4;A0A1S2Z0T9	16131	20956000	20703000	0	0	0	A0A1S3E926;A0A1S3EAM4;A0A1S2Z0T9	0	1.38917e+07	0.183202	0.00147552	0	0.938402	0	#NUM!
VINDRETGR	A0A1S2YNJ3	16131	17204000	14014000	0	0	0	A0A1S2YNJ3	0	10411377	0.187314	0.00397303	0	0.938402	0	#NUM!
TGGK	A0A1S3E894;A0A1S2XZV0;A0A1S2YD23;A0A1S2YFB3;A0A1S2YNG1	9089900	3584200	16131	0	0	0	A0A1S3E894;A0A1S2XZV0;A0A1S2YD23;A0A1S2YFB3;A0A1S2YNG1	0	4230077	0.25016	0.00418409	0	0.938402	0	#NUM!
SYVF	A0A1S2XVM2;A0A1S2XWR3;Q9ZRU2;A0A1S2XLM8;A0A1S2XI86	6477800	16131	1808400	0	0	0	A0A1S2XVM2;A0A1S2XWR3;Q9ZRU2;A0A1S2XLM8;A0A1S2XI86	0	2.76744e+06	0.287288	0.00164604	0	0.938402	0	#NUM!
DLSGIPPAPR	A0A1S2YEC8	0	0	0	10833000	16131	8211800	A0A1S2YEC8	6.35364e+06	0	0.190444	0.00508287	0	0.938402	#NUM!	#NUM!
TSNF	A0A1S2XVG1;A0A1S2XH76;A0A1S3E1Z8	16131	9751800	9787700	0	0	0	A0A1S2XVG1;A0A1S2XH76;A0A1S3E1Z8	0	6.51854e+06	0.182831	0.00141071	0	0.938402	0	#NUM!
GGVVGPK	A0A1S2XYD5	16131	9173900	6822700	0	0	0	A0A1S2XYD5	0	5337577	0.191369	0.00537416	0	0.938402	0	#NUM!
KDPK	A0A3Q7YAD4;A0A1S2YZ86;A0A1S2Y359;A0A1S2XEN9;A0A1S2Y0S5;A0A1S2YHM9	21477000	5747300	15552000	32273000	5783200	16131	A0A3Q7YAD4;A0A1S2YZ86;A0A1S2Y359;A0A1S2XEN9;A0A1S2Y0S5;A0A1S2YHM9	12690777	1.42588e+07	0.895663	0.642514	0.350168	0.997256	0.890033	-1.12355
PGGSIR	A0A1S2Z7T1	0	0	0	16131	52003000	18354000	A0A1S2Z7T1	2.34577e+07	0	0.263242	0.00309808	0	0.938402	#NUM!	#NUM!
PNSLR	A0A3Q7XNW1	0	0	0	16131	52003000	18354000	A0A3Q7XNW1	2.34577e+07	0	0.263242	0.00309808	0	0.938402	#NUM!	#NUM!
SSHNPPIFL	A0A1S2YBR2	115250000	26554000	16131	285730	16131	37785000	A0A1S2YBR2	1.26956e+07	47273377	0.431267	0.0225508	0.230018	0.938402	0.268558	-3.7236
VVLHPIK	A0A1S2XQQ3	0	0	0	2111700	3015100	16131	A0A1S2XQQ3	1.71431e+06	0	0.19337	0.00644535	0	0.938402	#NUM!	#NUM!
TTMR	A0A1S2XHJ1	3659300	16131	1674300	0	0	0	A0A1S2XHJ1	0	1.78324e+06	0.232472	0.00591799	0	0.938402	0	#NUM!
VGNK	A0A1S2XCE8;A0A1S2YAB6	0	0	0	26192000	16131	24826000	A0A1S2XCE8;A0A1S2YAB6	17011377	0	0.183538	0.00190152	0	0.938402	#NUM!	#NUM!
IPF	A0A1S2Z962;A0A1S2XR23	13628000	16131	2914800	0	0	0	A0A1S2Z962;A0A1S2XR23	0	5.51964e+06	0.313997	0.000756392	0	0.938402	0	#NUM!
TVNK	A0A1S2YKU2;A0A1S2XJW6;A0A1S2YB61;A0A1S2Y0W2;A0A1S2YBQ7;A0A1S2X990;A0A1S2YAB6;A0A1S3E2A8	0	0	0	16131	2182800	4789200	A0A1S2YKU2;A0A1S2XJW6;A0A1S2YB61;A0A1S2Y0W2;A0A1S2YBQ7;A0A1S2X990;A0A1S2YAB6;A0A1S3E2A8	2329377	0	0.233433	0.0057961	0	0.938402	#NUM!	#NUM!
FHPM(+15.99)AHM(+15.99)	A0A1S2YZ56	3838700	1816900	1408600	0	0	0	A0A1S2YZ56	0	2.35473e+06	0.0884918	0.0926315	0	0.938402	0	#NUM!
NGVK	A0A1S2XUG0;A0A1S2YKV2;A0A1S2YEL3;A0A1S2XVZ6	0	0	0	26192000	16131	34449000	A0A1S2XUG0;A0A1S2YKV2;A0A1S2YEL3;A0A1S2XVZ6	2.0219e+07	0	0.190754	0.00497344	0	0.938402	#NUM!	#NUM!
DYGSPDVIIIR	A0A1S2YFW2	123160000	16131	13315000	0	0	0	A0A1S2YFW2	0	4.5497e+07	0.363863	0.000154425	0	0.938402	0	#NUM!
LVE	A0A1S2XBN2;A0A1S2XDV6;A0A1S2XR23	16131	15702000	36005000	0	0	0	A0A1S2XBN2;A0A1S2XDV6;A0A1S2XR23	0	1.7241e+07	0.239755	0.00512776	0	0.938402	0	#NUM!
GFPISVY	A0A1S2YEI9	1769400	692910	16131	0	0	0	A0A1S2YEI9	0	826147	0.247001	0.00453814	0	0.938402	0	#NUM!
LTR	A0A1S2XBA8;A0A1S2XPI1	2927700	7569200	1573200	0	0	0	A0A1S2XBA8;A0A1S2XPI1	0	4.02337e+06	0.157024	0.0315807	0	0.938402	0	#NUM!
DLF	A0A1S2YRA1;A0A1S3EAM4;A0A1S2XBA8;A0A1S2YCZ2;O65751	6493600	16131	9555500	0	0	0	A0A1S2YRA1;A0A1S3EAM4;A0A1S2XBA8;A0A1S2YCZ2;O65751	0	5355077	0.197164	0.00646992	0	0.938402	0	#NUM!
SVLNQK	A0A1S2YKU2	10731000	5233000	1847500	3672800	2299900	16131	A0A1S2YKU2	1996277	5.93717e+06	0.264747	0.381184	0.289658	0.938402	0.336234	-2.97412
THK	A0A1S2YRA1;A0A1S2Y8B9;A0A1S2Y3N4;A0A1S2YB61;A0A3Q7YFX4;E7BSD7	126490	4696200	16131	31365000	4520400	16131	A0A1S2YRA1;A0A1S2Y8B9;A0A1S2Y3N4;A0A1S2YB61;A0A3Q7YFX4;E7BSD7	11967177	1.61294e+06	0.401182	0.00126248	0.0520679	0.938402	7.41948	7.41948
SVLQSR	A0A3Q7YFX4	0	0	0	1385100	947020	72460	A0A3Q7YFX4	801527	0	0.173376	0.0120753	0	0.938402	#NUM!	#NUM!
IVVELNGR	A0A1S2Z0X7	17073000	16131	1823100	0	0	0	A0A1S2Z0X7	0	6304077	0.364069	0.000152465	0	0.938402	0	#NUM!
NGLDSQA	A0A1S2Y9D7	0	0	0	6620000	16131	96580	A0A1S2Y9D7	2244237	0	0.412884	2.84793e-05	0	0.938402	#NUM!	#NUM!
MVVSTY	A0A1S2YDS3	0	0	0	925470	16131	1395000	A0A1S2YDS3	778867	0	0.194196	0.00761357	0	0.938402	#NUM!	#NUM!
RVVDEIINTY	A0A1S2XVM2	3265600	1384600	16131	0	0	0	A0A1S2XVM2	0	1.55544e+06	0.240464	0.00514085	0	0.938402	0	#NUM!
TGVG	A0A1S2XX51	502120	16131	173040	812910	819690	16131	A0A1S2XX51	549577	230430	0.367719	0.13643	0.445213	0.938402	2.385	2.385
TIGF	A0A3Q7YF59;A0A1S3EHJ7;A0A1S2XED8	16131	1334000	1990400	0	0	0	A0A3Q7YF59;A0A1S3EHJ7;A0A1S2XED8	0	1.11351e+06	0.1951	0.00718054	0	0.938402	0	#NUM!
SVIF	A0A1S2YZ86;A0A3Q7YDJ6	12517000	4005100	16131	0	0	0	A0A1S2YZ86;A0A3Q7YDJ6	0	5.51274e+06	0.273456	0.00239684	0	0.938402	0	#NUM!
GPL	A0A3Q7YF59;A0A1S2YY53;A0A1S2Y0W2	0	0	0	29188000	13645000	16131	A0A3Q7YF59;A0A1S2YY53;A0A1S2Y0W2	1.4283e+07	0	0.232185	0.0058275	0	0.938402	#NUM!	#NUM!
TPK	A0A1S2XBN2;A0A1S2YZ86;A0A1S2Z962;A0A1S2XKC4;A0A1S2YDQ7	0	0	0	2599500	855030	16131	A0A1S2XBN2;A0A1S2YZ86;A0A1S2Z962;A0A1S2XKC4;A0A1S2YDQ7	1156887	0	0.26777	0.00276269	0	0.938402	#NUM!	#NUM!
SPR	A0A1S2XMF6;A0A1S2XXF2;A0A1S2XDV6;A0A1S2XR23;A0A1S2XLI0;A0A1S2XMX6;A0A1S2YKB0	65541	16131	68656000	0	0	0	A0A1S2XMF6;A0A1S2XXF2;A0A1S2XDV6;A0A1S2XR23;A0A1S2XLI0;A0A1S2XMX6;A0A1S2YKB0	0	2.29126e+07	0.421963	2.1185e-05	0	0.938402	0	#NUM!
SVF	A0A1S2XBN2;A0A1S2XH76;A0A1S2YRA1;A0A1S3E3A7;A0A1S2YCZ2;A0A1S2YK61;A0A1S2XKC4;A0A1S3E730;A0A1S2YDF2	10593000	16131	10667000	0	0	0	A0A1S2XBN2;A0A1S2XH76;A0A1S2YRA1;A0A1S3E3A7;A0A1S2YCZ2;A0A1S2YK61;A0A1S2XKC4;A0A1S3E730;A0A1S2YDF2	0	7.09204e+06	0.182889	0.00143913	0	0.938402	0	#NUM!
TPFK	A0A1S2XUE7	0	0	0	16131	1082000	14805000	A0A1S2XUE7	5.30104e+06	0	0.381476	8.48471e-05	0	0.938402	#NUM!	#NUM!
IFIVQGK	A0A1S2XVG1	0	0	0	1628700	3211300	16131	A0A1S2XVG1	1.61871e+06	0	0.221359	0.00693546	0	0.938402	#NUM!	#NUM!
SVY	A0A1S2XH76;A0A1S2YK61;A0A1S2Y4R8;A0A1S2YKM3;A0A1S2YXF1	200320	7235600	16131	14830000	4630300	16131	A0A1S2XH76;A0A1S2YK61;A0A1S2Y4R8;A0A1S2YKM3;A0A1S2YXF1	6.49214e+06	2484017	0.478308	0.0971656	0.453088	0.945985	2.61357	2.61357
NMNSNGVMY	A0A1S3E1N3	0	0	0	1032500	16131	5532300	A0A1S3E1N3	2.19364e+06	0	0.324875	0.00053587	0	0.938402	#NUM!	#NUM!
SPSEK	A0A1S2XSB9	0	0	0	7940800	248390	16131	A0A1S2XSB9	2735107	0	0.40371	3.92956e-05	0	0.938402	#NUM!	#NUM!
TLYGK	A0A1S3DZ80;A0A1S2XQJ1	5073300	16131	1410900	0	0	0	A0A1S3DZ80;A0A1S2XQJ1	0	2166777	0.287302	0.00164252	0	0.938402	0	#NUM!
TVVF	A0A1S2YKB0;A0A1S2YI90;A0A1S2YJI5	1223800	598610	16131	0	0	0	A0A1S2YKB0;A0A1S2YI90;A0A1S2YJI5	0	612847	0.220904	0.00738532	0	0.938402	0	#NUM!
TLIK	A0A3Q7YF59;A0A1S2XUG0	16131	1875600	1178000	0	0	0	A0A3Q7YF59;A0A1S2XUG0	0	1.02324e+06	0.199827	0.0077303	0	0.938402	0	#NUM!
DSNEDLR	A0A1S2XYZ0	16131	1971400	3142300	0	0	0	A0A1S2XYZ0	0	1.70994e+06	0.201598	0.00739096	0	0.938402	0	#NUM!
FGPK	A0A1S2XCE8;A0A1S2YDP0	0	0	0	3824100	389100	16131	A0A1S2XCE8;A0A1S2YDP0	1409777	0	0.364755	0.000145453	0	0.938402	#NUM!	#NUM!
VLSGM(+15.99)DVVY	A0A1S2Y8B9	0	0	0	16131	2770700	1347000	A0A1S2Y8B9	1.37794e+06	0	0.225314	0.00664123	0	0.938402	#NUM!	#NUM!
NLPQGTK	A0A1S2Z931	248270000	27101000	72854000	77733000	56763000	16131	A0A1S2Z931	44837377	116075000	0.405351	0.066532	0.212888	0.938402	0.386279	-2.5888
SSGK	A0A1S2XDV6;A0A1S2X989;A0A3Q7K7A2;A0A1S2Y738;A0A1S2YII3;A0A1S2Y7T0;A0A1S2Z7Q6;A0A1S2YD23;A0A1S2YEL3;A0A1S2YJS6;A0A1S2YBQ7;A0A1S2YMJ1	16131	975470	253530	0	0	0	A0A1S2XDV6;A0A1S2X989;A0A3Q7K7A2;A0A1S2Y738;A0A1S2YII3;A0A1S2Y7T0;A0A1S2Z7Q6;A0A1S2YD23;A0A1S2YEL3;A0A1S2YJS6;A0A1S2YBQ7;A0A1S2YMJ1	0	415044	0.286834	0.00159886	0	0.938402	0	#NUM!
GMTSTAINSFVR	A0A1S2XZV0	16131	1635800	4266200	0	0	0	A0A1S2XZV0	0	1.97271e+06	0.252185	0.00401615	0	0.938402	0	#NUM!
HMPPLSA	A0A1S2XVJ8	8196900	8213200	16131	0	0	0	A0A1S2XVJ8	0	5.47541e+06	0.182702	0.00140026	0	0.938402	0	#NUM!
TGPSVSSAAMGK	A0A3Q7Y993	0	0	0	16131	905210	344790	A0A3Q7Y993	422044	0	0.245446	0.00474961	0	0.938402	#NUM!	#NUM!
DVK	A0A1S2XBN2;A0A1S3EAM4;A0A1S2YZ86;A0A1S2YK61;A0A1S2XKC4;A0A1S2YCQ6;A0A1S3E8Y5	0	0	0	16131	13133000	327240	A0A1S2XBN2;A0A1S3EAM4;A0A1S2YZ86;A0A1S2YK61;A0A1S2XKC4;A0A1S2YCQ6;A0A1S3E8Y5	4.49212e+06	0	0.407739	3.44289e-05	0	0.938402	#NUM!	#NUM!
FVGF	A0A1S2Y087;A0A1S2Z6F7	3240700	16131	1997400	0	0	0	A0A1S2Y087;A0A1S2Z6F7	0	1.75141e+06	0.203136	0.00745267	0	0.938402	0	#NUM!
TNEVMIPVE	A0A1S2YLN3	4849800	3170900	16131	38689000	16131	717460	A0A1S2YLN3	1.31409e+07	2.67894e+06	0.499412	0.000525927	0.0275161	0.945985	4.90524	4.90524
SVGTLK	A0A1S2XFX7	9742100	16131	2466300	0	0	0	A0A1S2XFX7	0	4.07484e+06	0.297689	0.00122665	0	0.938402	0	#NUM!

## Sheet: 10K_vs_0K_regulated
Peptide	Accession	0K-1	0K-2	0K-3	10K-1	10K-2	10K-3	ProteinGroup	10K	0K	P.Value	P.Normal.Distribution	P.Variance.Homo	P.adj	Fold.Change.Ratio	Fold.Change
IKTVTSF	A0A3Q7XNW1;A0A1S2XSB9	820570000	735990000	687050000	903200000	992630000	1150300000	A0A3Q7XNW1;A0A1S2XSB9	1.01538e+09	747870000	0.0455449	0.841009	0.44913	0.938402	1.35769	1.35769
GSGIVAAR	A0A1S2YF29;A0A1S2Y2A7	20505000	19937000	15002000	9018900	13073000	7547100	A0A1S2YF29;A0A1S2Y2A7	9.87967e+06	1.84813e+07	0.0233555	0.49356	0.943553	0.938402	0.534575	-1.87064
M(+15.99)VFVVPAGHPF	A0A1S2XVJ8	18800000	15475000	8944200	25753000	23894000	35887000	A0A1S2XVJ8	2.85113e+07	14406400	0.0435402	0.983112	0.750624	0.938402	1.97907	1.97907
SMMVPHVNPR	A0A1S2YKD9	8071900	11651000	13198000	21454000	24759000	21591000	A0A1S2YKD9	2.26013e+07	1.09736e+07	0.00468872	0.422239	0.669307	0.938402	2.0596	2.0596
YGPSFVR	A0A3Q7K771	105610000	121670000	148600000	207150000	212050000	182350000	A0A3Q7K771	2.00517e+08	1.25293e+08	0.0104398	0.476748	0.696659	0.938402	1.60038	1.60038
GSSSSNKLF	A0A1S2YKD9	57633000	56669000	44371000	39370000	32803000	32590000	A0A1S2YKD9	34921000	52891000	0.0332826	0.212675	0.425209	0.938402	0.660245	-1.51459
VDIGIPANNKGK	O65751	0	0	0	1831900	2513200	1778100	O65751	2.04107e+06	0	0.01317	0.0522702	0	0.938402	#NUM!	#NUM!
IQNPVK	A0A1S2Y087	438780000	231260000	288360000	18269000	13100000	126960000	A0A1S2Y087	5.27763e+07	3.19467e+08	0.0296402	0.602678	0.52654	0.938402	0.165201	-6.05322
MVFVVPAGHPF	A0A1S2XVJ8	10380000	17810000	21018000	32380000	28406000	46001000	A0A1S2XVJ8	3.55957e+07	1.64027e+07	0.0479251	0.934582	0.51562	0.938402	2.17011	2.17011
SPGQVLVK	A0A1S2XQR7	36655000	26171000	29537000	22864000	17995000	13498000	A0A1S2XQR7	18119000	3.07877e+07	0.0376218	0.994241	0.866194	0.938402	0.588515	-1.69919
HVVSPLTNTAVG	A0A1S2Z469	0	0	0	6879300	4744500	6582600	A0A1S2Z469	6068800	0	0.0118882	0.0328927	0	0.938402	#NUM!	#NUM!
VPHWNMNSNGVMY	A0A1S3E1N3	813410	16131	2801000	6872200	5291400	3255500	A0A1S3E1N3	5139700	1.21018e+06	0.0450055	0.832211	0.767842	0.938402	4.24705	4.24705
TGGVNIR	A0A1S2XH76	251370000	275450000	234460000	141210000	139280000	87379000	A0A1S2XH76	122623000	253760000	0.00535056	0.403819	0.622877	0.938402	0.483224	-2.06943
SNPAYSVVK	A0A1S2Z962	10683000	6557600	7002000	0	0	0	A0A1S2Z962	0	8.08087e+06	0.0251901	0.0862928	0	0.938402	0	#NUM!
VFRTNIF	A0A1S2YP40;A0A1S2XWR3	13931000	24159000	25107000	43827000	49780000	32171000	A0A1S2YP40;A0A1S2XWR3	41926000	2.10657e+07	0.0350913	0.80152	0.644897	0.938402	1.99025	1.99025
GTALGVIR	A0A1S2XEF2	15233000	12547000	15536000	20820000	23813000	23116000	A0A1S2XEF2	22583000	1.44387e+07	0.00344818	0.354467	0.950281	0.938402	1.56406	1.56406
AITDLNGVTSR	A0A3Q7XTJ7	31688000	38287000	20291000	0	0	0	A0A3Q7XTJ7	0	3.00887e+07	0.0291871	0.0846824	0	0.938402	0	#NUM!
ATMVVVVNEGK	A0A1S2XYZ0	31688000	38287000	20291000	0	0	0	A0A1S2XYZ0	0	3.00887e+07	0.0291871	0.0846824	0	0.938402	0	#NUM!
TGVIKPGVIVT	A0A1S2XHQ9	16131	4567500	2151300	7743100	17665000	16932000	A0A1S2XHQ9	1.41134e+07	2244977	0.0496045	0.269948	0.289491	0.938402	6.28664	6.28664
VLSPDGGNSSR	A0A1S2YZW8	7119900	11020000	5157800	1018000	3458800	16131	A0A1S2YZW8	1.49764e+06	7765900	0.046694	0.837381	0.518286	0.938402	0.192849	-5.18541
GFGPINK	A0A1S2YB75	4775100	2978800	3458600	4972300	6062800	5876300	A0A1S2YB75	5.63713e+06	3737500	0.0499931	0.486785	0.561912	0.938402	1.50826	1.50826
TLGIETVGGVMTK	A0A1S2YEC8	143030000	167610000	177990000	219810000	198440000	208840000	A0A1S2YEC8	209030000	1.62877e+08	0.027142	0.87691	0.520598	0.938402	1.28336	1.28336
FMVIPDMLK	A0A1S2YFD2	0	0	0	814530	590230	606600	A0A1S2YFD2	670453	0	0.0113967	0.0466667	0	0.938402	#NUM!	#NUM!
TPVENSLR	A0A1S2X989	1546900	2433100	16131	13615000	7990100	7482100	A0A1S2X989	9.69573e+06	1.33204e+06	0.0386807	0.525071	0.229104	0.938402	7.27884	7.27884
NIEDVKNPK	A0A1S2YCQ6	1679700	2326100	1291800	0	0	0	A0A1S2YCQ6	0	1.76587e+06	0.0279656	0.105755	0	0.938402	0	#NUM!
MGLRIPY	A0A1S2XN21	3091800	16131	1039100	5879800	6564100	3741700	A0A1S2XN21	5395200	1.38234e+06	0.0320502	0.723122	0.937608	0.938402	3.90294	3.90294
VRVHPFHVL	A0A1S2YCG0;A0A1S2Y729	0	0	0	6237100	4462800	8302000	A0A1S2YCG0;A0A1S2Y729	6.33397e+06	0	0.0293316	0.104816	0	0.938402	#NUM!	#NUM!
IETWNPSNK	A0A3Q7XNW1	20148000	10813000	10322000	0	0	0	A0A3Q7XNW1	0	13761000	0.0499532	0.101519	0	0.938402	0	#NUM!
VLNK	A0A1S2XVJ8;A0A1S2XJF4;A0A1S2Y835;A0A3Q7X5N2;A0A1S2XHV5	5341400	12030000	10217000	0	0	0	A0A1S2XVJ8;A0A1S2XJF4;A0A1S2Y835;A0A3Q7X5N2;A0A1S2XHV5	0	9.19613e+06	0.0440702	0.0772372	0	0.938402	0	#NUM!
VPT	A0A1S2XMX6;A0A1S2XE30;A0A1S2XIM2;A0A1S2YDV8;A0A1S2XYQ5;A0A1S2XQP5	0	0	0	4138200	6917500	7649600	A0A1S2XMX6;A0A1S2XE30;A0A1S2XIM2;A0A1S2YDV8;A0A1S2XYQ5;A0A1S2XQP5	6235100	0	0.0281862	0.0600078	0	0.938402	#NUM!	#NUM!
PTIYGDQTSK	A0A3Q7YAD4	0	0	0	3860100	4228800	2766900	A0A3Q7YAD4	3618600	0	0.0143976	0.045152	0	0.938402	#NUM!	#NUM!
LPTY	A0A1S2Z962;A0A3Q7YF59;A0A1S2YLD1	9250700	5275000	5163500	0	0	0	A0A1S2Z962;A0A3Q7YF59;A0A1S2YLD1	0	6.56307e+06	0.0394808	0.095319	0	0.938402	0	#NUM!
PITY	A0A1S2Z6F0;A0A1S2YZ49	9250700	5275000	5163500	0	0	0	A0A1S2Z6F0;A0A1S2YZ49	0	6.56307e+06	0.0394808	0.095319	0	0.938402	0	#NUM!
LLGK	A0A1S2XH76;A0A1S2YZ27;A0A1S2XVS3;A0A1S2XFL3	201920000	133020000	89027000	42464000	3911300	16131	A0A1S2XH76;A0A1S2YZ27;A0A1S2XVS3;A0A1S2XFL3	1.54638e+07	1.41322e+08	0.0463085	0.535111	0.29008	0.938402	0.109422	-9.13891
NVNFGGTR	A0A1S2Z626	0	0	0	7159900	6951100	7649700	A0A1S2Z626	7.25357e+06	0	0.000813681	0.00959829	0	0.938402	#NUM!	#NUM!
YPY	A0A1S2XBN2;A0A3Q7YAD4;A0A1S2YZ86;A0A1S2YJS6;A0A1S2XTD7;A0A1S2XVQ8	4778200	5035500	3122100	0	0	0	A0A1S2XBN2;A0A3Q7YAD4;A0A1S2YZ86;A0A1S2YJS6;A0A1S2XTD7;A0A1S2XVQ8	0	4.31193e+06	0.0187893	0.0423	0	0.938402	0	#NUM!
VLTR	A0A1S2Y1H6	8614100	4724200	5055300	0	0	0	A0A1S2Y1H6	0	6131200	0.0388538	0.103191	0	0.938402	0	#NUM!

## Sheet: 20K_vs_0K
Peptide	Accession	0K-1	0K-2	0K-3	20K-1	20K-2	20K-3	ProteinGroup	20K	0K	P.Value	P.Normal.Distribution	P.Variance.Homo	P.adj	Fold.Change.Ratio	Fold.Change
LSSGDVVVIPASHPF	A0A1S2XQR4;A0A1S2XQ88	22699000000	23686000000	13814000000	22701000000	21331000000	19397000000	A0A1S2XQR4;A0A1S2XQ88	21143000000	2.00663e+10	0.769655	0.0956124	0.172199	0.971458	1.05366	1.05366
SKGDIIAIPPGIPY	A0A1S2XVG1	53678000	197090000	127100000	119200000	166940000	181770000	A0A1S2XVG1	155970000	125956000	0.55975	0.593683	0.342879	0.925047	1.23829	1.23829
GPLVQPR	A0A1S2XVG1	21492000000	10513000000	10731000000	13023000000	5522000000	9049600000	A0A1S2XVG1	9198200000	1.42453e+10	0.311422	0.348977	0.524068	0.913531	0.645699	-1.54871
RSSPIY	Q9AT06;A0A3Q7K7U2	1244900000	716060000	919010000	677730000	329730000	480200000	Q9AT06;A0A3Q7K7U2	4.95887e+08	959990000	0.0752255	0.900475	0.596772	0.913531	0.516554	-1.93591
AVFDDNVR	A0A1S2XVG1	3527100000	1987800000	1548000000	3714600000	1344700000	1914100000	A0A1S2XVG1	2.32447e+09	2354300000	0.976062	0.114268	0.825925	0.994267	0.987328	-1.01283
NAMFVPHY	A0A3Q7XNW1;A0A1S2XSB9	526770000	877470000	391730000	2286300000	943960000	742070000	A0A3Q7XNW1;A0A1S2XSB9	1324110000	5.98657e+08	0.269968	0.0392917	0.165636	0.913531	2.2118	2.2118
NSKPHTLF	A0A1S2XQR4;A0A1S2XQ88	1551600000	1763700000	1643900000	1905900000	1455600000	1615300000	A0A1S2XQR4;A0A1S2XQ88	1.65893e+09	1.65307e+09	0.970494	0.918419	0.355144	0.994267	1.00355	1.00355
TPTRFY	A0A1S3E1N3	564490000	837410000	674820000	1056900000	880790000	719400000	A0A1S3E1N3	8.85697e+08	692240000	0.201308	0.960762	0.794519	0.913531	1.27946	1.27946
SMSDRFSY	A0A1S2XSB9	7014700000	3398600000	1644700000	5164500000	4436300000	3418800000	A0A1S2XSB9	4.33987e+09	4.01933e+09	0.861996	0.936772	0.187348	0.984911	1.07975	1.07975
ISPLPVIK	A0A3Q7YAD4	1283000000	2141700000	2443700000	2302900000	2960700000	3095600000	A0A3Q7YAD4	2786400000	1.95613e+09	0.130629	0.62126	0.660662	0.913531	1.42444	1.42444
KGGGK	A0A1S2XRH3	833250000	1568500000	1070200000	1575900000	655400000	1343100000	A0A1S2XRH3	1.19147e+09	1.15732e+09	0.927456	0.448886	0.759495	0.987815	1.02951	1.02951
WIK	A0A1S2YZ27;A0A1S2XMF6;A0A1S2Y9D8;A0A1S2XEP3;A0A1S2YP33	833250000	1568500000	1070200000	1575900000	655400000	1343100000	A0A1S2YZ27;A0A1S2XMF6;A0A1S2Y9D8;A0A1S2XEP3;A0A1S2YP33	1.19147e+09	1.15732e+09	0.927456	0.448886	0.759495	0.987815	1.02951	1.02951
SPIYSNR	A0A1S2XQ88	742730000	427420000	315270000	457110000	253920000	452260000	A0A1S2XQ88	3.87763e+08	495140000	0.51078	0.325521	0.427563	0.919645	0.783139	-1.27691
NPIYSNK	A0A1S2XQR4;A0A1S2Y087;Q304D4	1043400000	1233300000	792480000	630140000	515790000	714230000	A0A1S2XQR4;A0A1S2Y087;Q304D4	6.20053e+08	1023060000	0.0696834	0.699077	0.336153	0.913531	0.606077	-1.64995
IIGVDLVSSRF	A0A1S2YBZ6;A0A1S2YDH0	265780000	215630000	313990000	239890000	149620000	272130000	A0A1S2YBZ6;A0A1S2YDH0	2.20547e+08	2.65133e+08	0.39393	0.859342	0.747815	0.913531	0.831833	-1.20216
SRSPIY	A0A1S2XQ88	285710000	132930000	118060000	169250000	66476000	91411000	A0A1S2XQ88	1.09046e+08	178900000	0.336353	0.314449	0.497922	0.913531	0.609534	-1.6406
IGGIGTVPVGR	A0A1S2XHQ9	1368500000	2373500000	3036000000	2001500000	2901700000	3106900000	A0A1S2XHQ9	2.67003e+09	2.25933e+09	0.530048	0.367536	0.65564	0.922082	1.18178	1.18178
SRNPIY	A0A1S2XQR4;A0A1S2Y087;Q304D4	1324700000	696800000	691190000	918070000	403430000	562480000	A0A1S2XQR4;A0A1S2Y087;Q304D4	6.27993e+08	904230000	0.352516	0.544095	0.684949	0.913531	0.694506	-1.43987
SSNPF	A0A1S2XSB9;A0A1S2YZW8	2081600000	1640000000	1979600000	2691200000	1381400000	1659700000	A0A1S2XSB9;A0A1S2YZW8	1.91077e+09	1900400000	0.982188	0.605789	0.202892	0.994706	1.00545	1.00545
IKTVTSF	A0A3Q7XNW1;A0A1S2XSB9	820570000	735990000	687050000	1427200000	1270700000	935040000	A0A3Q7XNW1;A0A1S2XSB9	1210980000	747870000	0.0769979	0.291912	0.137024	0.913531	1.61924	1.61924
ATISIGSR	A0A1S2XV08	888070000	1847100000	2808400000	1184500000	2540100000	1958400000	A0A1S2XV08	1.89433e+09	1.84786e+09	0.949079	0.761861	0.665689	0.988506	1.02515	1.02515
GPSFVR	A0A3Q7K771	1095100000	671140000	570820000	789140000	295580000	516670000	A0A3Q7K771	5.33797e+08	779020000	0.318353	0.941729	0.881119	0.913531	0.685216	-1.45939
HQIIEVK	A0A1S3E1N3	910970000	496420000	598480000	856520000	334180000	453370000	A0A1S3E1N3	5.48023e+08	6.68623e+08	0.58305	0.486586	0.765491	0.926804	0.819629	-1.22006
NPIYSNKY	A0A1S2XQR4;Q304D4	1715600000	1619900000	1416800000	1838300000	1249800000	1414600000	A0A1S2XQR4;Q304D4	1500900000	1584100000	0.700505	0.805019	0.401388	0.954558	0.947478	-1.05543
IILGPK	A0A3Q7K771	313390000	395710000	364010000	655560000	508060000	441490000	A0A3Q7K771	5.35037e+08	3.57703e+08	0.092888	0.63823	0.251283	0.913531	1.49576	1.49576
VNSVEIK	A0A1S2XQ88	537260000	504380000	325960000	442150000	136590000	268820000	A0A1S2XQ88	282520000	4.55867e+08	0.196603	0.709747	0.707821	0.913531	0.619743	-1.61357
ITLLDTSNF	A0A1S2XVG1	312020000	420870000	90362000	775640000	251300000	92242000	A0A1S2XVG1	3.73061e+08	2.74417e+08	0.696213	0.295973	0.361604	0.95432	1.35946	1.35946
YVTGATHY	A0A1S2XSP2	1034000000	572800000	607650000	932670000	329810000	588270000	A0A1S2XSP2	6.16917e+08	738150000	0.625348	0.476796	0.836421	0.936505	0.835761	-1.19651
ITGQVLHPNGGTIVN	A0A1S2XVM2	172540000	215890000	147110000	191870000	165980000	185490000	A0A1S2XVM2	1.81113e+08	1.78513e+08	0.912652	0.993353	0.261434	0.987815	1.01456	1.01456
GFPTIK	A0A1S2YBR2;A0A1S2XLB4	77309000	54874000	62812000	85316000	79037000	59167000	A0A1S2YBR2;A0A1S2XLB4	7.45067e+07	6.49983e+07	0.408068	0.440636	0.818169	0.913531	1.14629	1.14629
VFY	A0A1S2XVG1;A0A1S2YZ56;A0A1S2YKU2;A0A1S2XXF2;A0A1S2YGS3;A0A1S2XYM9;A0A1S2XGX7	3502100000	1474400000	1552500000	2996000000	1483300000	1463300000	A0A1S2XVG1;A0A1S2YZ56;A0A1S2YKU2;A0A1S2XXF2;A0A1S2YGS3;A0A1S2XYM9;A0A1S2XGX7	1.98087e+09	2.17633e+09	0.827193	0.00928672	0.736601	0.977821	0.910185	-1.09868
VIQVNK	A0A1S2XBN2	103260000	65320000	77103000	87753000	24113000	55628000	A0A1S2XBN2	5.58313e+07	8.18943e+07	0.305255	0.941101	0.540092	0.913531	0.681748	-1.46682
WTY	A0A1S3E1N3	339590000	154340000	127230000	418830000	182720000	171640000	A0A1S3E1N3	257730000	2.07053e+08	0.654359	0.110274	0.811572	0.940459	1.24475	1.24475
SPIY	A0A1S2XQ88;A0A1S2XYZ0;Q9AT06;A0A3Q7K7U2	321460000	318810000	509240000	729210000	135460000	329050000	A0A1S2XQ88;A0A1S2XYZ0;Q9AT06;A0A3Q7K7U2	3.97907e+08	383170000	0.942679	0.473125	0.230601	0.988232	1.03846	1.03846
PSLY	A0A1S2YCQ6;A0A1S2XZX4	321460000	318810000	509240000	729210000	135460000	329050000	A0A1S2YCQ6;A0A1S2XZX4	3.97907e+08	383170000	0.942679	0.473125	0.230601	0.988232	1.03846	1.03846
NIIRPAR	A0A1S2XVG1	147420000	77876000	129310000	120290000	47188000	94681000	A0A1S2XVG1	8.73863e+07	118202000	0.360634	0.900626	0.972012	0.913531	0.739297	-1.35264
LIG	A0A3Q7XWI9;A0A1S3EAM4;A0A1S2YAJ3;A0A1S2YY53	422330000	251810000	408630000	308090000	70802000	232380000	A0A3Q7XWI9;A0A1S3EAM4;A0A1S2YAJ3;A0A1S2YY53	2.03757e+08	3.60923e+08	0.155696	0.596829	0.756544	0.913531	0.564545	-1.77134
VIIYGDGTAK	A0A1S2Y8F1	1024400000	1473000000	1937400000	8635600	2399100000	2408800000	A0A1S2Y8F1	1.60551e+09	1.47827e+09	0.891367	0.435063	0.197661	0.985157	1.08608	1.08608
KIGGIGTVPVGR	A0A1S2XHQ9	318000000	626000000	745970000	417130000	885550000	799320000	A0A1S2XHQ9	7.00667e+08	5.63323e+08	0.515015	0.596219	0.877908	0.919645	1.24381	1.24381
VAF	A0A1S2XVM2;A0A1S2XWR3;A0A1S2XRH3;A0A1S2XR23;A0A1S2XMX6;A0A1S3E730;A0A1S3E8Y5;A0A1S2YKB0;A0A067XTI7	1455200000	853540000	985180000	151740000	842590000	840590000	A0A1S2XVM2;A0A1S2XWR3;A0A1S2XRH3;A0A1S2XR23;A0A1S2XMX6;A0A1S3E730;A0A1S3E8Y5;A0A1S2YKB0;A0A067XTI7	611640000	1.09797e+09	0.176662	0.303894	0.771591	0.913531	0.557063	-1.79513
NMHIGLINMEPR	A0A1S2YKD9	337450000	726220000	708180000	623080000	730860000	799940000	A0A1S2YKD9	717960000	5.90617e+08	0.42873	0.0517764	0.282802	0.913531	1.21561	1.21561
ITGQVLHPNGGTIVNA	A0A1S2XVM2	577070000	856140000	849530000	881190000	827110000	900770000	A0A1S2XVM2	869690000	7.60913e+08	0.358353	0.00653347	0.111497	0.913531	1.14296	1.14296
ITITNDKGR	A0A3Q7XXP6;A0A1S2YJT8;A0A1S2YP37	299440000	178490000	238500000	215850000	90174000	111350000	A0A3Q7XXP6;A0A1S2YJT8;A0A1S2YP37	1.39125e+08	238810000	0.129771	0.842339	0.892751	0.913531	0.582575	-1.71652
VSFTVAR	A0A1S2XYD5	7706100	17580000	26061000	12788000	33688000	26328000	A0A1S2XYD5	24268000	17115700	0.42799	0.824728	0.856446	0.913531	1.41788	1.41788
VKQGDVF	A0A1S2YZ56	72590000	32655000	30296000	57356000	24495000	41758000	A0A1S2YZ56	41203000	4.51803e+07	0.824667	0.455794	0.644605	0.977821	0.911968	-1.09653
TIDPNGLHIPSFSPSPQ	A0A1S2XVG1	285730000	327170000	246590000	257230000	205370000	262740000	A0A1S2XVG1	241780000	2.86497e+08	0.209077	0.936373	0.761182	0.913531	0.843919	-1.18495
IIGASSL	A0A1S3E9B8	1001700000	847610000	516610000	1267600000	663660000	554820000	A0A1S3E9B8	8.28693e+08	788640000	0.887871	0.567404	0.585622	0.985157	1.05079	1.05079
TLLHPSSK	A0A1S2XBN2	962020000	530690000	729880000	654660000	168260000	495280000	A0A1S2XBN2	439400000	7.40863e+08	0.188778	0.941384	0.861048	0.913531	0.593092	-1.68608
SPIYSNKF	A0A1S2XYZ0	385000000	402610000	249690000	432250000	459810000	406460000	A0A1S2XYZ0	432840000	3.45767e+08	0.206645	0.0978193	0.185966	0.913531	1.25183	1.25183
HQNIDSSSSPDIY	A0A1S2XSB9	28288000	13771000	13554000	21656000	11685000	13314000	A0A1S2XSB9	1.55517e+07	1.85377e+07	0.636847	0.0552325	0.570011	0.940459	0.838923	-1.19201
IIEYK	A0A1S2YW28	1125300000	500970000	414580000	843670000	431900000	591080000	A0A1S2YW28	6.22217e+08	6.80283e+08	0.833588	0.187485	0.443367	0.977821	0.914643	-1.09332
QTVAVGVIK	A0A1S2XHQ9	249450000	183290000	230010000	355600000	308650000	146220000	A0A1S2XHQ9	2.70157e+08	2.20917e+08	0.52466	0.939912	0.17641	0.919645	1.22289	1.22289
TSLAPGSGVVTK	A0A1S2YZ27;A0A1S2Z8R6	65457000	40537000	39317000	56117000	38857000	31875000	A0A1S2YZ27;A0A1S2Z8R6	42283000	48437000	0.611323	0.255315	0.83272	0.9332	0.872948	-1.14554
VETGVIKPGVIVTF	A0A1S2XHQ9	59460000	42044000	78310000	46325000	33263000	50825000	A0A1S2XHQ9	43471000	59938000	0.256129	0.763153	0.401834	0.913531	0.725266	-1.3788
TFPTYDPR	A0A1S2YRP8	79036000	45772000	47420000	55300000	47609000	44019000	A0A1S2YRP8	48976000	5.74093e+07	0.523163	0.0112844	0.17432	0.919645	0.853102	-1.17219
VSLIR	A0A1S2XVG1	1070100000	1086000000	1141300000	1462100000	1073600000	898000000	A0A1S2XVG1	1.14457e+09	1.09913e+09	0.811503	0.168276	0.0364271	0.976019	1.04134	1.04134
FNSPFSF	A0A3Q7XNW1	47459000	10385000	14572000	62986000	6160400	17320000	A0A3Q7XNW1	2.88221e+07	2.41387e+07	0.835635	0.115711	0.622641	0.977821	1.19402	1.19402
NIVSALDK	A0A1S2XVJ8	818310000	390300000	305810000	741770000	450720000	347780000	A0A1S2XVJ8	5.13423e+08	5.04807e+08	0.967488	0.145363	0.709969	0.992694	1.01707	1.01707
VVVNIPTTLR	A0A1S2YLU9	37699000	102810000	146150000	45780000	120010000	98719000	A0A1S2YLU9	8.81697e+07	95553000	0.858201	0.522924	0.655482	0.984134	0.92273	-1.08374
GVLIVNNAR	A0A1S2XJS8	36155000	27685000	27224000	32609000	19331000	8412400	A0A1S2XJS8	2.01175e+07	3.03547e+07	0.279652	0.587329	0.293205	0.913531	0.662747	-1.50887
TVPNVFIGGK	A0A1S2YBK7	107630000	246350000	183000000	211710000	284830000	286550000	A0A1S2YBK7	261030000	1.78993e+08	0.170734	0.504165	0.546446	0.913531	1.45832	1.45832
TTGSYTY	A0A1S2Y8R4	123000000	77869000	87695000	99907000	40103000	104400000	A0A1S2Y8R4	81470000	96188000	0.590017	0.730976	0.605783	0.930467	0.846987	-1.18066
NVVLQHVK	A0A1S2YMJ8	39972000	61948000	62481000	51095000	29055000	51184000	A0A1S2YMJ8	43778000	5.48003e+07	0.350997	0.46502	0.992594	0.913531	0.798864	-1.25178
LIQNIK	A0A3Q7K771	26190000	43079000	43632000	51530000	36857000	47967000	A0A3Q7K771	4.54513e+07	3.76337e+07	0.344071	0.612492	0.744695	0.913531	1.20773	1.20773
VGIGL	A0A1S2YFR6	165590000	88581000	90123000	250960000	113790000	99174000	A0A1S2YFR6	1.54641e+08	1.14765e+08	0.51774	0.051491	0.43094	0.919645	1.34746	1.34746
GVLGL	A0A1S2XVG1;A0A1S2Z6F7	165590000	88581000	90123000	250960000	113790000	99174000	A0A1S2XVG1;A0A1S2Z6F7	1.54641e+08	1.14765e+08	0.51774	0.051491	0.43094	0.919645	1.34746	1.34746
SPIYSNK	A0A1S2XYZ0	403290000	222400000	296930000	296320000	100590000	250440000	A0A1S2XYZ0	2.15783e+08	307540000	0.311093	0.836897	0.88083	0.913531	0.701643	-1.42523
NIIPSSTGAAK	A0A3Q7K878;A0A1S2YBD0;A0A1S2XHT6	883580000	553600000	614900000	566360000	504990000	432890000	A0A3Q7K878;A0A1S2YBD0;A0A1S2XHT6	5.01413e+08	6.84027e+08	0.205834	0.184904	0.25315	0.913531	0.733032	-1.3642
GQMLVVPQ	A0A1S2XVG1	500730000	369900000	309140000	930680000	370410000	349580000	A0A1S2XVG1	5.50223e+08	3.93257e+08	0.501109	0.00880713	0.163965	0.919303	1.39915	1.39915
NTVIPTKK	A0A1S2YEC8	76467000	47961000	77557000	41918000	22411000	35365000	A0A1S2YEC8	3.32313e+07	6.73283e+07	0.0508821	0.386213	0.51587	0.913531	0.493571	-2.02605
IPPGVPYWTY	A0A1S3E1N3	2750900	2123700	1858700	4334700	2688400	3557200	A0A1S3E1N3	3.52677e+06	2.24443e+06	0.0960868	0.680628	0.470323	0.913531	1.57134	1.57134
IYDYDVY	A0A1S2XBN2;A0A3Q7YAD4;A0A1S2YZ86	142220000	65745000	54778000	174870000	62674000	78181000	A0A1S2XBN2;A0A3Q7YAD4;A0A1S2YZ86	1.05242e+08	87581000	0.71338	0.0830339	0.758791	0.956235	1.20165	1.20165
NLESGDIMR	A0A1S2XVJ8	838830000	382390000	318400000	911100000	392090000	397220000	A0A1S2XVJ8	5.66803e+08	5.13207e+08	0.832661	0.0232164	0.950181	0.977821	1.10443	1.10443
LLDHHDSIMPY	A0A1S2XBN2	454290000	299030000	130170000	1018300000	271410000	225100000	A0A1S2XBN2	5.04937e+08	2.94497e+08	0.507277	0.0470399	0.234539	0.919303	1.71458	1.71458
NVQGDIGRR	A0A1S2XY68	326480000	96694000	196280000	184560000	57079000	105990000	A0A1S2XY68	1.15876e+08	2.06485e+08	0.316542	0.495572	0.47261	0.913531	0.561186	-1.78194
IDTSSF	A0A3Q7XNW1;A0A1S2XSB9	866230000	645830000	824980000	1080600000	394510000	616630000	A0A3Q7XNW1;A0A1S2XSB9	6.97247e+08	7.79013e+08	0.732135	0.964725	0.202507	0.961927	0.895038	-1.11727
SGVTGLLNR	A0A1S2XBN2	9724300	30460000	21624000	24715000	36967000	39231000	A0A1S2XBN2	3.36377e+07	2.06028e+07	0.16326	0.768075	0.718445	0.913531	1.63268	1.63268
YPVSGPGGNQR	A0A1S2XUA4	87675000	38083000	55443000	39302000	15804000	19408000	A0A1S2XUA4	24838000	6.04003e+07	0.118104	0.464296	0.401766	0.913531	0.411223	-2.43177
ITHTIPF	A0A1S2YBZ6	22317000	51585000	30415000	53857000	34641000	35370000	A0A1S2YBZ6	4.12893e+07	3.47723e+07	0.580309	0.449397	0.681164	0.926804	1.18742	1.18742
GIPNSISI	A0A1S2XBN2;A0A3Q7YAD4	263090000	172560000	144540000	289030000	179410000	181340000	A0A1S2XBN2;A0A3Q7YAD4	2.16593e+08	1.93397e+08	0.672288	0.183202	0.987398	0.947564	1.11994	1.11994
QGIIPMKN	A0A3Q7K771	18869000	105640000	114020000	19965000	114250000	13160000	A0A3Q7K771	49125000	7.95097e+07	0.53329	0.0157875	0.929487	0.922082	0.617849	-1.61852
SGFF	A0A1S2YB75;A0A1S2Y9L1;A0A060A425;A0A1S2XJF4	52594000	47500000	33625000	82732000	38006000	42702000	A0A1S2YB75;A0A1S2Y9L1;A0A060A425;A0A1S2XJF4	54480000	44573000	0.569017	0.133848	0.274848	0.926804	1.22226	1.22226
GSLF	A0A1S2XVJ8;A0A1S2XXQ4;M4I787;A0A1S2XLI0;A0A1S2XA57	226710000	102780000	109830000	289730000	87106000	154030000	A0A1S2XVJ8;A0A1S2XXQ4;M4I787;A0A1S2XLI0;A0A1S2XA57	1.76955e+08	146440000	0.695932	0.274254	0.622438	0.95432	1.20838	1.20838
VGTF	A0A3Q7XVV9	226710000	102780000	109830000	289730000	87106000	154030000	A0A3Q7XVV9	1.76955e+08	146440000	0.695932	0.274254	0.622438	0.95432	1.20838	1.20838
SGIF	A0A1S3EAM4;A0A1S2XXF2;A0A1S2XE30	226710000	102780000	109830000	289730000	87106000	154030000	A0A1S3EAM4;A0A1S2XXF2;A0A1S2XE30	1.76955e+08	146440000	0.695932	0.274254	0.622438	0.95432	1.20838	1.20838
TIDPNGLHIPSF	A0A1S2XVG1	51298000	25889000	21125000	90714000	43934000	47345000	A0A1S2XVG1	6.06643e+07	3.27707e+07	0.2044	0.326435	0.555262	0.913531	1.85118	1.85118
ANLSPGDVF	A0A1S2XYZ0	1115100000	255980000	340920000	763680000	297030000	388940000	A0A1S2XYZ0	4.83217e+08	5.70667e+08	0.795064	0.0759874	0.426362	0.974808	0.846758	-1.18097
SMSDRF	A0A1S2XSB9	121340000	61318000	63116000	122510000	42922000	71262000	A0A1S2XSB9	78898000	8.19247e+07	0.925883	0.139998	0.833398	0.987815	0.963055	-1.03836
GSGIVAAR	A0A1S2YF29;A0A1S2Y2A7	20505000	19937000	15002000	15244000	7040500	11239000	A0A1S2YF29;A0A1S2Y2A7	11174500	1.84813e+07	0.0734804	0.630348	0.702657	0.913531	0.604637	-1.65388
LKSSNPF	A0A1S2XSB9	258700000	173290000	122110000	302150000	231920000	195400000	A0A1S2XSB9	2.43157e+08	184700000	0.316259	0.997988	0.762067	0.913531	1.3165	1.3165
VSLIDTSSF	A0A3Q7XNW1;A0A1S2XSB9	473780000	125270000	139930000	299720000	159020000	163110000	A0A3Q7XNW1;A0A1S2XSB9	2.07283e+08	2.46327e+08	0.774031	0.039633	0.282867	0.972509	0.841498	-1.18836
SNPVDFPYR	A0A1S2XH76	717510000	515670000	304100000	528950000	470870000	384470000	A0A1S2XH76	461430000	5.12427e+08	0.718971	0.846705	0.220799	0.960379	0.90048	-1.11052
ADVFNPR	A0A1S3E1N3	732690000	409920000	450060000	703610000	327170000	325310000	A0A1S3E1N3	452030000	530890000	0.652311	0.105465	0.787471	0.940459	0.851457	-1.17446
SSDFLTY	A0A1S2XBN2;A0A3Q7YAD4;A0A1S2YZ86	287930000	106000000	89610000	377060000	120980000	159840000	A0A1S2XBN2;A0A3Q7YAD4;A0A1S2YZ86	2.19293e+08	161180000	0.600464	0.157155	0.775773	0.931222	1.36055	1.36055
LVVPQNF	A0A1S2XVG1;A0A1S3E1N3	276850000	100900000	152500000	349860000	141670000	192920000	A0A1S2XVG1;A0A1S3E1N3	228150000	176750000	0.563724	0.554002	0.818661	0.925047	1.29081	1.29081
GIVNGGLKPK	A0A1S2XV08	43512000	82542000	100390000	54912000	47583000	70393000	A0A1S2XV08	5.76293e+07	7.54813e+07	0.405755	0.610248	0.27592	0.913531	0.763491	-1.30977
VKESIIR	A0A1S3E1N3	23849000	12840000	17454000	27054000	10980000	20015000	A0A1S3E1N3	1.93497e+07	1.80477e+07	0.830194	0.842631	0.63761	0.977821	1.07214	1.07214
VYLPR	A0A1S2XBN2	309820000	377190000	361640000	502820000	340850000	373470000	A0A1S2XBN2	4.05713e+08	349550000	0.379629	0.121908	0.289404	0.913531	1.16067	1.16067
LHQNIGSSSSPD	A0A3Q7XNW1	10607000	8059200	7393700	5319700	7376700	9293800	A0A3Q7XNW1	7.33007e+06	8.68663e+06	0.420512	0.912465	0.841369	0.913531	0.843833	-1.18507
GNK	A0A1S2XBN2;A0A3Q7XWI9;A0A1S2XRH3;A0A1S2Z962;A0A1S2YCZ2;A0A1S2XV90	358330000	154210000	169910000	568120000	189330000	210230000	A0A1S2XBN2;A0A3Q7XWI9;A0A1S2XRH3;A0A1S2Z962;A0A1S2YCZ2;A0A1S2XV90	322560000	2.27483e+08	0.543172	0.0495079	0.440869	0.922082	1.41795	1.41795
GGGK	A0A1S3E3A7;A0A1S2YB75;A0A1S2XRH3;A0A1S3E4C9;A0A1S2XR23;A0A1S2XFT2;A0A1S2YD23;A0A1S2YZW8;A0A1S2XRP7;A0A1S2XAS4	358330000	154210000	169910000	568120000	189330000	210230000	A0A1S3E3A7;A0A1S2YB75;A0A1S2XRH3;A0A1S3E4C9;A0A1S2XR23;A0A1S2XFT2;A0A1S2YD23;A0A1S2YZW8;A0A1S2XRP7;A0A1S2XAS4	322560000	2.27483e+08	0.543172	0.0495079	0.440869	0.922082	1.41795	1.41795
NGK	A0A1S2XBN2;A0A1S2XXF2;A0A1S2YZ86;A0A1S2YK61;A0A1S3E730;A0A1S2Z0T9;A0A1S2YGY7	358330000	154210000	169910000	568120000	189330000	210230000	A0A1S2XBN2;A0A1S2XXF2;A0A1S2YZ86;A0A1S2YK61;A0A1S3E730;A0A1S2Z0T9;A0A1S2YGY7	322560000	2.27483e+08	0.543172	0.0495079	0.440869	0.922082	1.41795	1.41795
TDSFIAQ	A0A1S2YAU0	146330000	116510000	128550000	202570000	81804000	91804000	A0A1S2YAU0	1.25393e+08	1.30463e+08	0.908995	0.604169	0.0985786	0.987815	0.961133	-1.04044
TPLIPSSF	A0A1S2XVM2	70515000	42026000	19505000	107950000	30027000	45085000	A0A1S2XVM2	6.10207e+07	4.40153e+07	0.583269	0.435403	0.550712	0.926804	1.38635	1.38635
FSY	A0A1S2XVM2;A0A1S2XWR3;A0A1S2XBA8;A0A1S2Z3S2;A0A1S2XT50;A0A1S2XFL3	346940000	213020000	236310000	142050000	203110000	229220000	A0A1S2XVM2;A0A1S2XWR3;A0A1S2XBA8;A0A1S2Z3S2;A0A1S2XT50;A0A1S2XFL3	191460000	2.65423e+08	0.216774	0.400953	0.55951	0.913531	0.721338	-1.38631
VVEVSTSK	A0A1S2YP21	10724000	15011000	10592000	9578300	5125700	8166800	A0A1S2YP21	7623600	12109000	0.0844096	0.857141	0.899704	0.913531	0.629581	-1.58836
GGFVSNFPGDVPR	A0A1S2YU99	51591000	38948000	45824000	47093000	42164000	48634000	A0A1S2YU99	4.59637e+07	4.54543e+07	0.909793	0.94442	0.441452	0.987815	1.01121	1.01121
RGIPNSISI	A0A1S2XBN2;A0A3Q7YAD4	131310000	254170000	232630000	175920000	283510000	280730000	A0A1S2XBN2;A0A3Q7YAD4	246720000	2.06037e+08	0.476722	0.353974	0.932104	0.914295	1.19746	1.19746
VLNPNDRNTF	A0A1S2XQR4;A0A1S2XQ88	95868000	60402000	71235000	128510000	90829000	69395000	A0A1S2XQR4;A0A1S2XQ88	9.62447e+07	75835000	0.3809	0.44511	0.536277	0.913531	1.26913	1.26913
GTSTK	A0A1S2YFF1;A0A1S3E8Z3	128940000	72929000	83826000	186250000	94803000	97230000	A0A1S2YFF1;A0A1S3E8Z3	1.26094e+08	9.52317e+07	0.435145	0.164837	0.487812	0.913531	1.32408	1.32408
TLPY	A0A3Q7YAD4;A0A1S2YZ56;A0A1S2YM45	128940000	72929000	83826000	186250000	94803000	97230000	A0A3Q7YAD4;A0A1S2YZ56;A0A1S2YM45	1.26094e+08	9.52317e+07	0.435145	0.164837	0.487812	0.913531	1.32408	1.32408
STTTGHLIYK	A0A1S2XHQ9	53736000	88171000	93468000	83593000	55052000	54835000	A0A1S2XHQ9	6.44933e+07	7.84583e+07	0.427017	0.0486861	0.73836	0.913531	0.822007	-1.21653
VVFK	A0A1S2XVG1	244310000	295990000	198570000	295570000	148100000	212660000	A0A1S2XVG1	2.18777e+08	246290000	0.623151	0.586312	0.603369	0.934673	0.888289	-1.12576
VLHPNGGTIVNA	A0A1S2XVM2	23845000	39959000	18757000	52972000	41918000	30253000	A0A1S2XVM2	4.17143e+07	2.75203e+07	0.196127	0.882547	0.973696	0.913531	1.51576	1.51576
GSNVVSSIGETVGK	A0A1S2XET4	375510000	448150000	367160000	333920000	505630000	309660000	A0A1S2XET4	383070000	396940000	0.850354	0.589327	0.295572	0.980655	0.965058	-1.03621
NRHGPVQMPY	A0A1S2XBN2	111530000	121940000	161010000	127640000	211400000	152930000	A0A1S2XBN2	163990000	1.31493e+08	0.33763	0.392012	0.53616	0.913531	1.24714	1.24714
VKIGIN(+.98)GFGR	A0A3Q7K878	1752800	7752100	9869200	2896500	17878000	8926800	A0A3Q7K878	9.90043e+06	6.45803e+06	0.537471	0.547761	0.473123	0.922082	1.53304	1.53304
LINSPVVR	A0A1S2YJS6	4967600	8351000	10511000	7374400	10445000	12484000	A0A1S2YJS6	1.01011e+07	7943200	0.3811	0.89841	0.916642	0.913531	1.27167	1.27167
MADVAGY	A0A1S2XSP2	94170000	52508000	33656000	317980000	38113000	58068000	A0A1S2XSP2	1.38054e+08	6.01113e+07	0.480028	0.00243497	0.0791332	0.915068	2.29663	2.29663
GVREDIMR	A0A1S2YKD9	92823000	54571000	39913000	43783000	20515000	39964000	A0A1S2YKD9	34754000	6.24357e+07	0.215052	0.263381	0.343941	0.913531	0.556637	-1.7965
AWITR	A0A1S2XSM5	20280000	33044000	41811000	36964000	29119000	29991000	A0A1S2XSM5	3.20247e+07	3.17117e+07	0.966203	0.952428	0.272176	0.992694	1.00987	1.00987
FMPNVPSPIEHK	A0A1S2YB75	161140000	488520000	400200000	440410000	521560000	542740000	A0A1S2YB75	501570000	3.49953e+08	0.257341	0.0949766	0.185999	0.913531	1.43325	1.43325
IISPDLQ	A0A1S2XVG1	300740000	117240000	81204000	231090000	115560000	115330000	A0A1S2XVG1	1.53993e+08	1.66395e+08	0.883493	0.0870007	0.484237	0.9851	0.92547	-1.08053
VIPGPADKPMIVVNY	A0A1S2YP37	9499300	37356000	50961000	19472000	39760000	48351000	A0A1S2YP37	35861000	3.26054e+07	0.838975	0.416036	0.65729	0.978091	1.09985	1.09985
IYVPHGIPL	A0A1S2XBX5	4035900	6923900	3479800	7155200	6167900	7323400	A0A1S2XBX5	6.88217e+06	4813200	0.183903	0.107785	0.20563	0.913531	1.42985	1.42985
PTLK	A0A3Q7YAD4;A0A1S2YGS3;A0A1S2XZ34;A0A1S2YF29;A0A1S2Y2A7	65063000	45467000	46270000	68280000	64493000	52385000	A0A3Q7YAD4;A0A1S2YGS3;A0A1S2XZ34;A0A1S2YF29;A0A1S2Y2A7	6.17193e+07	5.22667e+07	0.307493	0.165191	0.716181	0.913531	1.18085	1.18085
TVVVDLKDK	A0A1S2XET4	75316000	86285000	62510000	118460000	78259000	96982000	A0A1S2XET4	9.79003e+07	7.47037e+07	0.177095	0.840351	0.515848	0.913531	1.31052	1.31052
VVAVGPGSR	A0A1S2YIG4	13207000	19020000	9968700	16151000	20230000	24213000	A0A1S2YIG4	20198000	1.40652e+07	0.158084	0.987354	0.870529	0.913531	1.43602	1.43602
TVTSF	A0A3Q7XNW1;A0A1S2XSB9	789360000	410680000	509600000	981030000	585260000	526390000	A0A3Q7XNW1;A0A1S2XSB9	697560000	569880000	0.524152	0.412775	0.771861	0.919645	1.22405	1.22405
TIAY	A0A1S2XQR4;A0A1S2XQ88;A0A1S2XYZ0;A0A1S2Y7T1	236800000	184220000	276790000	449410000	137640000	251010000	A0A1S2XQR4;A0A1S2XQ88;A0A1S2XYZ0;A0A1S2Y7T1	2.79353e+08	2.32603e+08	0.66485	0.394032	0.161226	0.942779	1.20099	1.20099
TGQVLHPNGGVIVNA	A0A1S2YP40	558870000	643340000	484830000	733190000	424580000	452400000	A0A1S2YP40	5.36723e+08	5.62347e+08	0.829659	0.583536	0.353618	0.977821	0.954435	-1.04774
LHQNIGSSSSPDIY	A0A3Q7XNW1	2314600000	1350700000	957680000	1753500000	997560000	1201300000	A0A3Q7XNW1	1.31745e+09	1.54099e+09	0.660242	0.312673	0.475306	0.942779	0.854938	-1.16968
ILVVL	A0A1S2XQR4;A0A1S2XQ88;A0A1S2Y087;A0A1S2XYZ0	15559000	34526000	7911800	25637000	18863000	6266800	A0A1S2XQR4;A0A1S2XQ88;A0A1S2Y087;A0A1S2XYZ0	1.69223e+07	1.93323e+07	0.817868	0.750009	0.677138	0.977821	0.875338	-1.14242
AIGDIGGTGK	A0A1S2XET4	294420000	187150000	191250000	189650000	98144000	140490000	A0A1S2XET4	1.42761e+08	2.24273e+08	0.142592	0.492727	0.721997	0.913531	0.636551	-1.57097
TVIINSEGVTR	A0A1S2YA02	84332000	42610000	23157000	56441000	41269000	29147000	A0A1S2YA02	4.22857e+07	50033000	0.722675	0.49131	0.320336	0.961602	0.845156	-1.18321
NDVSYPVR	A0A1S2XHJ1	11300000	22311000	24257000	18889000	14379000	19889000	A0A1S2XHJ1	17719000	1.92893e+07	0.746015	0.787179	0.299338	0.964297	0.918591	-1.08862
SLPHPDGDNSGVVSQ	A0A3Q7YAD4	77386000	51303000	47633000	114760000	56544000	57245000	A0A3Q7YAD4	76183000	58774000	0.478296	0.052974	0.379839	0.914295	1.2962	1.2962
SFPHIR	A0A1S2YKY0	10469000	16244000	23273000	14300000	16182000	22920000	A0A1S2YKY0	1.78007e+07	16662000	0.815362	0.415827	0.663835	0.977794	1.06834	1.06834
SVLHPIHK	A0A3Q7YAD4	34520000	38987000	78448000	59182000	24146000	52676000	A0A3Q7YAD4	4.53347e+07	5.06517e+07	0.778839	0.90678	0.743392	0.974335	0.895028	-1.11728
HSDPNPTPTPGEPMK	A0A1S2XCR9	168250000	96449000	94355000	104420000	39635000	75320000	A0A1S2XCR9	73125000	1.19685e+08	0.208147	0.593394	0.74388	0.913531	0.610981	-1.63671
VTNLK	A0A1S2YDH0;A0A1S2Y6L4	295770000	164440000	152290000	209160000	106560000	145280000	A0A1S2YDH0;A0A1S2Y6L4	1.53667e+08	2.04167e+08	0.416912	0.406284	0.592944	0.913531	0.752653	-1.32863
SLNLK	A0A1S2YD23;A0A1S2XDF0	295770000	164440000	152290000	209160000	106560000	145280000	A0A1S2YD23;A0A1S2XDF0	1.53667e+08	2.04167e+08	0.416912	0.406284	0.592944	0.913531	0.752653	-1.32863
TWNPNNR	A0A1S2XSB9	324810000	136170000	177550000	134150000	87038000	121220000	A0A1S2XSB9	114136000	2.12843e+08	0.222497	0.0640965	0.116528	0.913531	0.536244	-1.86482
IGIN(+.98)GFGR	A0A3Q7K878;A0A1S2YBD0;A0A1S2XHT6	72037000	46169000	36680000	76372000	52950000	51093000	A0A3Q7K878;A0A1S2YBD0;A0A1S2XHT6	6.01383e+07	5.16287e+07	0.560187	0.530635	0.742244	0.925047	1.16482	1.16482
ITTVTTSWLDGR	A0A1S2Y8B9	22536000	42310000	53164000	33605000	41680000	34168000	A0A1S2Y8B9	3.64843e+07	3.93367e+07	0.785101	0.901322	0.15745	0.974808	0.927489	-1.07818
VLNPNDRNSF	A0A1S2Y087	21960000	8688300	11796000	20679000	12387000	10004000	A0A1S2Y087	1.43567e+07	14148100	0.969721	0.136606	0.787291	0.994267	1.01474	1.01474
VPAGTPMYL	A0A1S2XVJ8	845640000	404210000	372350000	2108600000	460620000	564000000	A0A1S2XVJ8	1.04441e+09	5.40733e+08	0.44769	0.00644132	0.153854	0.914295	1.93146	1.93146
VQVVNNEGK	A0A1S3E1N3	338290000	186390000	333740000	206660000	64140000	221370000	A0A1S3E1N3	1.64057e+08	286140000	0.159432	0.471131	0.995032	0.913531	0.573344	-1.74415
LTGVPTLIR	A0A1S2Z192	42445000	76518000	101150000	53449000	124750000	138490000	A0A1S2Z192	105563000	73371000	0.371866	0.69544	0.585903	0.913531	1.43876	1.43876
FIDTSSK	A0A1S2XYD5	13446000	5942100	6573000	9007900	3471100	5993200	A0A1S2XYD5	6157400	8653700	0.442727	0.397665	0.611936	0.913531	0.711534	-1.40541
MIPTKPMVVETF	A0A1S2XHQ9	161970000	237310000	144620000	420990000	190990000	402470000	A0A1S2XHQ9	338150000	181300000	0.156222	0.118835	0.25887	0.913531	1.86514	1.86514
DTLDMIK	A0A1S2XVM2	764140000	347220000	264350000	875640000	317690000	585410000	A0A1S2XVM2	5.92913e+08	458570000	0.579942	0.326746	0.9587	0.926804	1.29296	1.29296
VGGFPR	A0A1S2XVZ6	36519000	31096000	35954000	36731000	19782000	28602000	A0A1S2XVZ6	2.83717e+07	34523000	0.336595	0.133157	0.220816	0.913531	0.821819	-1.21681
TSAATTTTGSTTTTA	A0A1S2XSP2	66586000	818580	17009000	21375000	14096000	12509000	A0A1S2XSP2	1.59933e+07	28137860	0.602987	0.0351174	0.0408885	0.931222	0.568392	-1.75935
MVPAPR	A0A1S2YF29;A0A1S2Y2A7	38560000	19127000	29119000	34316000	10610000	24197000	A0A1S2YF29;A0A1S2Y2A7	23041000	2.89353e+07	0.543984	0.955223	0.798823	0.922082	0.796293	-1.25582
SM(+15.99)SDRFSY	A0A1S2XSB9	849080000	637600000	521660000	1401200000	497990000	634600000	A0A1S2XSB9	8.44597e+08	6.69447e+08	0.605063	0.0449943	0.209236	0.931222	1.26163	1.26163
IHIIPDKTNNTLTIIDSGIGMTK	A0A1S2XPL0	5889500	25623000	32532000	22760000	61636000	25787000	A0A1S2XPL0	3.67277e+07	2.13482e+07	0.367415	0.323416	0.577724	0.913531	1.72041	1.72041
LSSGDVVVIPAS	A0A1S2XQR4;A0A1S2XQ88	499240000	98603000	126520000	380960000	171690000	215630000	A0A1S2XQR4;A0A1S2XQ88	2.56093e+08	2.41454e+08	0.925608	0.309885	0.389632	0.987815	1.06063	1.06063
VKGGLSF	A0A1S2XSB9	482450000	601790000	603220000	741760000	841000000	806560000	A0A1S2XSB9	796440000	5.62487e+08	0.011355	0.590795	0.68909	0.913531	1.41593	1.41593
FVPVIPK	A0A1S2YX55	17999000	35338000	35202000	40236000	35733000	58175000	A0A1S2YX55	4.47147e+07	29513000	0.166827	0.370552	0.825764	0.913531	1.51508	1.51508
VINDRFGIVE	A0A3Q7K878	183220000	223280000	131310000	319470000	216670000	223730000	A0A3Q7K878	253290000	179270000	0.16001	0.556429	0.782268	0.913531	1.4129	1.4129
QVLHPNGGVIVNA	A0A1S2YP40	68842000	43432000	33942000	78726000	57427000	47837000	A0A1S2YP40	61330000	4.87387e+07	0.415579	0.915806	0.867363	0.913531	1.25834	1.25834
GMITDKAR	A0A1S2Y8R4	853730000	294240000	438590000	501160000	122450000	250940000	A0A1S2Y8R4	2.91517e+08	5.28853e+08	0.312612	0.616105	0.608143	0.913531	0.551224	-1.81414
VVDEIINTY	A0A1S2XVM2	407270000	105990000	137740000	427250000	115490000	116360000	A0A1S2XVM2	219700000	217000000	0.985654	0.00712368	0.917123	0.99591	1.01244	1.01244
HLPRGDSSVSGPVVR	A0A1S2YBR2	319220000	435170000	668030000	315020000	243580000	403360000	A0A1S2YBR2	3.20653e+08	474140000	0.272374	0.300321	0.336277	0.913531	0.676284	-1.47867
HQNIGSSSSPDIY	A0A3Q7XNW1	26947000	13854000	13525000	28574000	17239000	15802000	A0A3Q7XNW1	2.05383e+07	1.81087e+07	0.705836	0.0737829	0.909286	0.954558	1.13417	1.13417
EPGPIPGLNTK	A0A1S2XAA5	53217000	31471000	24516000	47127000	31830000	27053000	A0A1S2XAA5	3.53367e+07	3.64013e+07	0.925034	0.219946	0.655718	0.987815	0.970752	-1.03013
APGVQTPVIVR	A0A1S2Y835	5156500	12552000	9307100	13336000	13178000	13848000	A0A1S2Y835	13454000	9005200	0.172133	0.0579715	0.0206002	0.913531	1.49403	1.49403
VSRNPDLIR	A0A1S3E8Z3	47457000	26794000	41925000	36460000	19469000	29167000	A0A1S3E8Z3	2.83653e+07	3.87253e+07	0.262998	0.945418	0.77488	0.913531	0.732475	-1.36523
HLSVVHPIHKL	A0A1S2XBN2	50990000	310350000	448150000	168150000	342340000	654990000	A0A1S2XBN2	3.88493e+08	269830000	0.555321	0.971808	0.799453	0.924453	1.43977	1.43977
QGNGYF	A0A3Q7XNW1;A0A1S2XSB9	636490000	277040000	318580000	815350000	356040000	446020000	A0A3Q7XNW1;A0A1S2XSB9	5.39137e+08	4.10703e+08	0.518014	0.323283	0.788037	0.919645	1.31272	1.31272
NMDEVLR	A0A1S2YGY5	249830000	122490000	123640000	361180000	174470000	178400000	A0A1S2YGY5	2.38017e+08	165320000	0.392114	0.206907	0.637549	0.913531	1.43973	1.43973
LTGMSFR	A0A1S2YBD0;A0A1S2XHT6	7460900	20206000	19660000	20096000	28126000	25049000	A0A1S2YBD0;A0A1S2XHT6	2.44237e+07	1.57756e+07	0.163283	0.2751	0.47792	0.913531	1.54819	1.54819
LVNPVHK	A0A1S2XPI1	31564000	22459000	29341000	28631000	18645000	31915000	A0A1S2XPI1	26397000	27788000	0.789852	0.212457	0.63854	0.974808	0.949942	-1.0527
VVDIVDTFR	A0A1S2XDZ4	87443000	82125000	21566000	112920000	69433000	49735000	A0A1S2XDZ4	7.73627e+07	6.37113e+07	0.653915	0.965083	0.875595	0.940459	1.21427	1.21427
PVIGGSSTLPYPR	A0A3Q7YAD4	7909800	22251000	29801000	12455000	26633000	28401000	A0A3Q7YAD4	2.24963e+07	1.99873e+07	0.77479	0.25011	0.761864	0.972509	1.12553	1.12553
VVPAGHPF	A0A1S2XVJ8	1143500000	1178900000	874820000	1561700000	1213100000	976590000	A0A1S2XVJ8	1.25046e+09	1065740000	0.41056	0.611068	0.481441	0.913531	1.17333	1.17333
NVLDYNTIISIGGGNVR	A0A3Q7YAD4	26745000	23734000	25776000	9439300	48214000	9597000	A0A3Q7YAD4	2.24168e+07	2.54183e+07	0.837831	0.273519	0.0116584	0.977821	0.881913	-1.1339
QGVLTPGR	A0A1S2XP00	39079000	22485000	20168000	33108000	67276000	17789000	A0A1S2XP00	39391000	27244000	0.504594	0.139264	0.283912	0.919303	1.44586	1.44586
LHQNIDSSSSPD	A0A1S2XSB9	6469700	6465100	6388400	4230000	5333900	9665800	A0A1S2XSB9	6409900	6.44107e+06	0.986717	0.287088	0.000893398	0.99591	0.995161	-1.00486
TVLNPNDRNTF	A0A1S2XQR4;A0A1S2XQ88	3431400000	1771600000	2218900000	2982100000	2006300000	1663900000	A0A1S2XQR4;A0A1S2XQ88	2.21743e+09	2.47397e+09	0.707379	0.321654	0.774385	0.954558	0.896307	-1.11569
VVIDHGAVPIFVK	A0A1S2XDU8	30162000	63207000	85524000	57108000	62025000	103090000	A0A1S2XDU8	7.40743e+07	59631000	0.542504	0.839002	0.901217	0.922082	1.24221	1.24221
HVPGFVEK	A0A1S2XT50	95744000	65714000	38592000	77351000	21794000	37479000	A0A1S2XT50	4.55413e+07	6.66833e+07	0.416703	0.717229	0.998087	0.913531	0.682949	-1.46424
WGGGIMGSK	A0A1S2Y6B5	9857400	25648000	22227000	22323000	39012000	25391000	A0A1S2Y6B5	2.89087e+07	1.92441e+07	0.241038	0.4729	0.932442	0.913531	1.50221	1.50221
MIPTKPMVVE	A0A1S2XHQ9	43751000	34506000	29143000	65767000	32112000	53258000	A0A1S2XHQ9	50379000	35800000	0.274856	0.448998	0.316519	0.913531	1.40723	1.40723
VVSSIGETVGK	A0A1S2XET4	27942000	21122000	15524000	30036000	25653000	13665000	A0A1S2XET4	23118000	2.15293e+07	0.807527	0.534706	0.697711	0.976019	1.07379	1.07379
HSDPNPTPTPGEPM	A0A1S2XCR9	33317000	18549000	19485000	45923000	17812000	21281000	A0A1S2XCR9	2.83387e+07	2.37837e+07	0.680612	0.0431732	0.448646	0.951099	1.19152	1.19152
THPANF	A0A1S2YBZ6	28040000	23173000	34902000	51796000	6669900	31217000	A0A1S2YBZ6	29894300	28705000	0.936872	0.906556	0.12996	0.988125	1.04143	1.04143
VIPAGHPVA	A0A1S2XYZ0	568100000	247490000	248540000	225450000	146020000	261420000	A0A1S2XYZ0	2.10963e+08	354710000	0.309113	0.0182215	0.186635	0.913531	0.594749	-1.68138
MGVDQDMR	A0A1S2YFW2	44152000	28052000	30943000	37881000	6219300	26975000	A0A1S2YFW2	2.36918e+07	3.43823e+07	0.383388	0.491242	0.441087	0.913531	0.689068	-1.45124
LIDTSSF	A0A3Q7XNW1;A0A1S2XSB9	815930000	417980000	267850000	1171900000	448240000	390970000	A0A3Q7XNW1;A0A1S2XSB9	670370000	5.00587e+08	0.606113	0.15406	0.59226	0.931222	1.33917	1.33917
SSNPFTF	A0A1S2XSB9	1804700000	856440000	549230000	1953700000	980670000	943800000	A0A1S2XSB9	1.29272e+09	1.07012e+09	0.680824	0.211705	0.866208	0.951099	1.20801	1.20801
FEITPK	A0A1S2XYZ0	215190000	83807000	98536000	226540000	127490000	100530000	A0A1S2XYZ0	151520000	132511000	0.75364	0.0831604	0.918038	0.96494	1.14345	1.14345
TSSGK	A0A1S2YEL3	321460000	28807000	509240000	729210000	135460000	329050000	A0A1S2YEL3	3.97907e+08	2.86502e+08	0.646007	0.87959	0.778132	0.940459	1.38884	1.38884
IAVVTGGDSGIGR	A0A1S2XVM2	2768200000	1960400000	1576900000	2993300000	2021100000	1643300000	A0A1S2XVM2	2.21923e+09	2.10183e+09	0.836882	0.255168	0.863959	0.977821	1.05586	1.05586
MVPTGER	A0A1S2XET4	193900000	92369000	146900000	177880000	29948000	89347000	A0A1S2XET4	9.90583e+07	1.4439e+08	0.438881	0.69151	0.633093	0.913531	0.686049	-1.45762
GKIAVVTGGDSGIGR	A0A1S2XVM2	145390000	223630000	317230000	249440000	282570000	120330000	A0A1S2XVM2	2.17447e+08	228750000	0.879749	0.688669	0.996321	0.9851	0.950587	-1.05198
GIGAGGVR	A0A1S2YKY0	31452000	23594000	48564000	16833000	15851000	34566000	A0A1S2YKY0	2.24167e+07	3.45367e+07	0.275778	0.566822	0.808306	0.913531	0.649069	-1.54067
VLPAVIVR	A0A1S2XV90	49612000	138250000	116980000	91245000	180420000	171280000	A0A1S2XV90	1.47648e+08	101614000	0.302775	0.80539	0.941059	0.913531	1.45303	1.45303
HVVFGK	A0A1S2Y8B9;A0A1S2XUK3	46147000	37068000	51913000	49025000	15851000	39785000	A0A1S2Y8B9;A0A1S2XUK3	34887000	4.50427e+07	0.421932	0.19371	0.319837	0.913531	0.774532	-1.2911
TGPPILPK	A0A1S3E1C6	59672000	33274000	28682000	54586000	34545000	28378000	A0A1S3E1C6	3.91697e+07	4.05427e+07	0.91791	0.067485	0.801582	0.987815	0.966134	-1.03505
SIPIQHIPGPEGVR	A0A1S2XUG0	55358000	75279000	74428000	78886000	79487000	93284000	A0A1S2XUG0	8.38857e+07	68355000	0.132007	0.450349	0.684303	0.913531	1.22721	1.22721
TVETVEGNGGPGTIK	A0A1S2YQ46	92807000	42282000	53951000	52798000	37520000	42865000	A0A1S2YQ46	4.43943e+07	6.30133e+07	0.347316	0.0329084	0.160127	0.913531	0.704523	-1.4194
TPVSLDMLGR	A0A1S2XQE2	8434600	10842000	9515300	11767000	10533000	12122000	A0A1S2XQE2	11474000	9597300	0.0993101	0.80641	0.644697	0.913531	1.19554	1.19554
MVGGIDEVIAK	A0A1S3E3A7;A0A1S3E4C9	103640000	67966000	28024000	135240000	52784000	50316000	A0A1S3E3A7;A0A1S3E4C9	7.94467e+07	6.65433e+07	0.7352	0.607745	0.757715	0.961927	1.19391	1.19391
LVTVEDIVR	A0A1S2YDV8	20203000	10949000	5713900	29402000	13390000	10523000	A0A1S2YDV8	1.77717e+07	1.22886e+07	0.495037	0.48424	0.681884	0.919303	1.44619	1.44619
HGPVQMPY	A0A1S2XBN2	478200000	233240000	204990000	514610000	268380000	215560000	A0A1S2XBN2	332850000	3.05477e+08	0.839378	0.0410805	0.939081	0.978091	1.08961	1.08961
IIVQNTDGKK	A0A1S2YBR2	73579000	41914000	69509000	46065000	13016000	30778000	A0A1S2YBR2	29953000	6.16673e+07	0.0830412	0.743274	0.958918	0.913531	0.485719	-2.0588
NAMFVPH	A0A3Q7XNW1;A0A1S2XSB9	150240000	132560000	69003000	526800000	156150000	118940000	A0A3Q7XNW1;A0A1S2XSB9	2.67297e+08	1.17268e+08	0.368272	0.00330341	0.0728186	0.913531	2.27937	2.27937
KIW	A0A1S3E926;A0A1S2XDV6;A0A1S2Y9D8;A0A1S2YGY7;A0A067XTI7;A0A1S2YDS3	26510000	53536000	48575000	62938000	63171000	41865000	A0A1S3E926;A0A1S2XDV6;A0A1S2Y9D8;A0A1S2YGY7;A0A067XTI7;A0A1S2YDS3	5.59913e+07	4.28737e+07	0.296869	0.518861	0.837921	0.913531	1.30596	1.30596
AIDIVTSTGDGKPK	A0A1S2XRH3	37885000	20476000	21509000	36855000	28888000	22496000	A0A1S2XRH3	29413000	2.66233e+07	0.712417	0.139585	0.701146	0.956235	1.10478	1.10478
VTPM(+15.99)RTEIIIR	A0A1S2Y1H6	12934000	28529000	55917000	23557000	51897000	32231000	A0A1S2Y1H6	35895000	32460000	0.832787	0.584862	0.613647	0.977821	1.10582	1.10582
QTPHTVQVH	A0A1S2XSP2	296580000	128340000	214960000	288370000	81337000	183660000	A0A1S2XSP2	1.84456e+08	2.13293e+08	0.727836	0.659121	0.793812	0.961927	0.864798	-1.15634
SGGSTMFPGIADR	A0A1S3E926;A0A1S2X9D4	49661000	39737000	36218000	62625000	36382000	27175000	A0A1S3E926;A0A1S2X9D4	4.20607e+07	41872000	0.987952	0.598487	0.251265	0.99591	1.00451	1.00451
TMVDVPVKVPY	A0A1S2YVV2	127970000	57352000	77094000	102740000	65935000	108920000	A0A1S2YVV2	9.25317e+07	87472000	0.850854	0.704534	0.575743	0.980655	1.05784	1.05784
IDYETNR	A0A3Q7K771	88599000	98624000	88028000	141740000	33025000	119870000	A0A3Q7K771	9.82117e+07	9.17503e+07	0.864045	0.675877	0.024344	0.9851	1.07042	1.07042
KGPFNIF	A0A1S2XVJ8	19270000	58369000	50799000	39756000	167130000	105650000	A0A1S2XVJ8	1.04179e+08	4.28127e+07	0.231838	0.330646	0.192876	0.913531	2.43336	2.43336
HGPVQM(+15.99)PY	A0A1S2XBN2	220100000	87831000	127860000	62475000	35397000	76529000	A0A1S2XBN2	5.81337e+07	1.45264e+08	0.14684	0.311405	0.175124	0.913531	0.400194	-2.49879
HWVGGEDIR	A0A1S2XHJ1	66562000	38662000	33303000	31713000	15747000	36656000	A0A1S2XHJ1	2.80387e+07	4.61757e+07	0.222041	0.318257	0.542311	0.913531	0.607217	-1.64686
IMGIPLAPK	A0A1S2YX55	16385000	44861000	47577000	42691000	64481000	72174000	A0A1S2YX55	59782000	3.62743e+07	0.153451	0.672109	0.877456	0.913531	1.64805	1.64805
GTLVGPLHTR	A0A1S2XGM0	37451000	48802000	63567000	64839000	92930000	57379000	A0A1S2XGM0	71716000	49940000	0.182785	0.688458	0.653368	0.913531	1.43604	1.43604
MSVPVSSIIGH	A0A1S2XB84	17633000	41021000	31481000	44143000	24674000	34113000	A0A1S2XB84	34310000	30045000	0.654613	0.88528	0.811727	0.940459	1.14195	1.14195
WIHPSSGR	A0A1S2Z6A5	2904400	13337000	22557000	6294500	5325400	17827000	A0A1S2Z6A5	9.81563e+06	12932800	0.679577	0.525167	0.664502	0.951099	0.758972	-1.31757
FVVDMPGLK	A0A1S2Y9D7	33804000	198690000	93813000	168490000	154110000	165450000	A0A1S2Y9D7	1.62683e+08	108769000	0.379471	0.317974	0.0191818	0.913531	1.49568	1.49568
GIINVAAIK	A0A1S2YKM3	2235600	11683000	13909000	5090600	24252000	8828000	A0A1S2YKM3	1.27235e+07	9.27587e+06	0.64729	0.715973	0.540001	0.940459	1.37168	1.37168
TVDGPSSKDWR	A0A1S2YBD0	137700000	85344000	119010000	95962000	36220000	65349000	A0A1S2YBD0	6.58437e+07	114018000	0.105996	0.986921	0.880871	0.913531	0.577485	-1.73165
VVPQNF	A0A1S2XVG1;A0A1S3E1N3	607230000	252570000	215170000	592430000	229380000	203880000	A0A1S2XVG1;A0A1S3E1N3	3.41897e+08	3.58323e+08	0.930545	0.00899239	0.99547	0.987815	0.954157	-1.04805
IGDIDPSTVPLKR	A0A1S3E974	39694000	56601000	54131000	56085000	52772000	56271000	A0A1S3E974	5.50427e+07	50142000	0.452377	0.00446978	0.0920859	0.914295	1.09774	1.09774
TSSGVGLPVEVVHPK	A0A1S2Y9L1	9178500	10454000	9269900	13295000	11847000	7620200	A0A1S2Y9L1	1.09207e+07	9.63413e+06	0.531986	0.896674	0.112944	0.922082	1.13355	1.13355
IGDNLSDK	A0A1S2XDF0	42586000	69893000	91693000	102580000	16602000	84066000	A0A1S2XDF0	6.77493e+07	6.80573e+07	0.99237	0.59406	0.454055	0.997218	0.995474	-1.00455
GNLPLSGTPTIVK	A0A1S2XLB4	20486000	30893000	40965000	29941000	35596000	40021000	A0A1S2XLB4	35186000	3.07813e+07	0.55307	0.574137	0.389752	0.924453	1.1431	1.1431
LHIIGPDKK	A0A1S2YGY5	26619000	45055000	44836000	35236000	17736000	27159000	A0A1S2YGY5	2.67103e+07	3.88367e+07	0.203413	0.470957	0.811545	0.913531	0.687761	-1.45399
TFDMPDGIIRK	A0A1S2Z3S2	6497800	12273000	8049300	7987100	10748000	14992000	A0A1S2Z3S2	1.12424e+07	8.94003e+06	0.438352	0.654937	0.834074	0.913531	1.25753	1.25753
TVDGFLK	A0A1S2XEI0	53400000	24440000	23313000	51812000	33016000	25078000	A0A1S2XEI0	3.66353e+07	3.37177e+07	0.829274	0.0491877	0.784652	0.977821	1.08653	1.08653
LVIVGDGGTGK	A0A1S2XIC4	354390000	137040000	128140000	289990000	165600000	127990000	A0A1S2XIC4	1.94527e+08	2.06523e+08	0.899897	0.0472996	0.606417	0.985157	0.941911	-1.06167
TFNMER	A0A1S2XSB9	144790000	100550000	89811000	92832000	35299000	61999000	A0A1S2XSB9	6.33767e+07	111717000	0.110465	0.877109	0.987813	0.913531	0.567297	-1.76275
LLPSR	A0A1S2XJW6;A0A1S2Z0X7	27225000	28014000	32274000	30224000	9931500	25845000	A0A1S2XJW6;A0A1S2Z0X7	2.20002e+07	29171000	0.365136	0.029015	0.124203	0.913531	0.754179	-1.32594
GQTPMFPR	A0A1S2YDH0	38912000	25622000	25975000	51463000	41043000	30578000	A0A1S2YDH0	41028000	3.01697e+07	0.225175	0.461717	0.68697	0.913531	1.35991	1.35991
MVPHVNPR	A0A1S2YKD9	77952000	67799000	117170000	107210000	24859000	101230000	A0A1S2YKD9	7.77663e+07	8.76403e+07	0.766234	0.489607	0.485158	0.971458	0.887335	-1.12697
GTVVLM(+15.99)R	A0A1S2XBN2;A0A3Q7YAD4	40661000	29336000	23320000	28406000	12069000	16858000	A0A1S2XBN2;A0A3Q7YAD4	19111000	3.11057e+07	0.163097	0.921198	0.95232	0.913531	0.61439	-1.62763
TTPSYVAF	A0A3Q7XXP6;A0A1S2YJT8;A0A1S2YP37	212050000	97231000	77898000	239630000	89646000	121310000	A0A3Q7XXP6;A0A1S2YJT8;A0A1S2YP37	1.50195e+08	1.2906e+08	0.750212	0.114098	0.913141	0.964372	1.16377	1.16377
IKLPTDIISK	A0A1S2XBN2	20532000	58688000	73565000	32474000	102160000	99349000	A0A1S2XBN2	7.79943e+07	5.09283e+07	0.390335	0.525118	0.646941	0.913531	1.53145	1.53145
FNGFSK	A0A1S2Y087;A0A1S2XYZ0	296410000	221710000	225740000	349230000	166160000	215020000	A0A1S2Y087;A0A1S2XYZ0	243470000	2.47953e+08	0.945399	0.521171	0.327257	0.988232	0.981919	-1.01841
IIHINPSQSTESR	A0A1S2YMQ1	24502000	44282000	42703000	44044000	49927000	39224000	A0A1S2YMQ1	4.43983e+07	3.71623e+07	0.383211	0.148872	0.382454	0.913531	1.19471	1.19471
VNGSTVNVGVNPSK	A0A1S2XNP5;A0A1S2YY97;A0A1S2XC89	10347000	10005000	17497000	8121000	12709000	9603500	A0A1S2XNP5;A0A1S2YY97;A0A1S2XC89	10144500	1.26163e+07	0.438813	0.185566	0.466625	0.913531	0.804077	-1.24366
SGLWVNPR	A0A1S2XCR9	175200000	242420000	318930000	275960000	328930000	358850000	A0A1S2XCR9	3.21247e+08	2.45517e+08	0.207091	0.74595	0.505691	0.913531	1.30845	1.30845
INELVK	A0A1S2YZ56	81430000	41272000	37094000	93960000	32887000	49117000	A0A1S2YZ56	5.86547e+07	5.32653e+07	0.827617	0.148052	0.747069	0.977821	1.10118	1.10118
NVPLSSIK	A0A1S2YV53	18750000	13071000	13215000	13759000	14104000	10401000	A0A1S2YV53	1.27547e+07	15012000	0.374806	0.271074	0.567888	0.913531	0.849631	-1.17698
WTGIPVTR	A0A1S2YRA1	33731000	98141000	151760000	64282000	127970000	139760000	A0A1S2YRA1	1.10671e+08	94544000	0.719117	0.592252	0.638834	0.960379	1.17057	1.17057
SSHNPPIF	A0A1S2YBR2	61457000	18519000	19643000	47624000	26282000	21254000	A0A1S2YBR2	31720000	3.32063e+07	0.932693	0.0710781	0.490706	0.987815	0.955239	-1.04686
SIGADVGINYK	A0A1S2XBK8	18287000	26981000	22901000	18859000	33886000	31593000	A0A1S2XBK8	2.81127e+07	22723000	0.383067	0.489079	0.445778	0.913531	1.23719	1.23719
GIWWIK	A0A1S2YP33	14037000	9597900	11942000	5370500	30437000	7660100	A0A1S2YP33	14489200	1.1859e+07	0.77496	0.0743133	0.053684	0.972509	1.22179	1.22179
GLLMIPISK	A0A1S2XH76	26911000	54384000	62831000	63194000	124220000	75215000	A0A1S2XH76	87543000	48042000	0.158564	0.450835	0.502178	0.913531	1.82222	1.82222
AIYSHDMSR	A0A1S2XCR9	61212000	23992000	31622000	67087000	11025000	34188000	A0A1S2XCR9	3.74333e+07	38942000	0.943431	0.53072	0.652532	0.988232	0.961259	-1.0403
MHVTSIQINEHTVVPVS	A0A1S2XV08	127070000	209120000	221080000	145550000	151300000	86319000	A0A1S2XV08	127723000	1.85757e+08	0.19141	0.682029	0.658927	0.913531	0.687582	-1.45437
VVIGLYGK	A0A1S2Y8B9	7818300	20709000	25171000	13010000	38886000	30487000	A0A1S2Y8B9	27461000	1.78994e+07	0.365795	0.976478	0.633159	0.913531	1.53418	1.53418
YVDGVLTVTISK	A0A1S2Y9D7	20174000	20580000	45108000	12490000	63550000	25428000	A0A1S2Y9D7	3.38227e+07	2.86207e+07	0.784108	0.235935	0.446613	0.974737	1.18176	1.18176
ILDATGIK	A0A1S2YFW2	233060000	145620000	100590000	217870000	129270000	114640000	A0A1S2YFW2	1.53927e+08	1.59757e+08	0.913871	0.224828	0.81335	0.987815	0.963507	-1.03788
TLEDGSVIR	A0A1S2XKM3	48770000	23136000	21912000	62196000	33424000	31249000	A0A1S2XKM3	4.22897e+07	3.12727e+07	0.45386	0.342708	0.869409	0.914295	1.35229	1.35229
LPHFNSR	A0A1S2XQR4;A0A1S2XQ88;A0A1S2Y087;A0A1S2XYZ0;Q304D4	388480000	682710000	760490000	490320000	378450000	538140000	A0A1S2XQR4;A0A1S2XQ88;A0A1S2Y087;A0A1S2XYZ0;Q304D4	468970000	610560000	0.341301	0.485112	0.296425	0.913531	0.768098	-1.30192
M(+15.99)LPHFNSR	A0A1S2Y087;A0A1S2XYZ0	58750000	72196000	101930000	66611000	94301000	34285000	A0A1S2Y087;A0A1S2XYZ0	6.50657e+07	7.76253e+07	0.593554	0.858153	0.699932	0.931222	0.838201	-1.19303
HSLPDGLMR	A0A1S2YCQ2	41584000	31753000	30503000	52260000	38182000	30489000	A0A1S2YCQ2	4.03103e+07	3.46133e+07	0.488825	0.167525	0.46176	0.917663	1.16459	1.16459
KIVDMFPF	A0A3Q7K771	5066500	1179800	3605400	9780500	1163900	4054800	A0A3Q7K771	4.99973e+06	3283900	0.583321	0.267707	0.332723	0.926804	1.5225	1.5225
FGINAQ	A0A1S2XQR4;A0A1S2XQ88;A0A1S2XYZ0;Q304D4	209620000	106000000	121640000	280170000	127170000	115100000	A0A1S2XQR4;A0A1S2XQ88;A0A1S2XYZ0;Q304D4	1.74147e+08	1.45753e+08	0.676206	0.0501974	0.535966	0.949664	1.1948	1.1948
NQIGPHGVVIPGLR	A0A1S2YXF1	20783000	33671000	38870000	48858000	41950000	69375000	A0A1S2YXF1	5.33943e+07	31108000	0.0969082	0.863314	0.595022	0.913531	1.71642	1.71642
VIIINK	A0A1S2Y3Q3	11292000	24339000	24562000	28781000	31252000	23105000	A0A1S2Y3Q3	2.77127e+07	2.00643e+07	0.220913	0.253603	0.461865	0.913531	1.38119	1.38119
STIQGFGPINK	A0A1S2YB75	87268000	129280000	134780000	66143000	169440000	174850000	A0A1S2YB75	136811000	1.17109e+08	0.647096	0.543388	0.304277	0.940459	1.16823	1.16823
FVDNIFR	A0A1S3E3A7;A0A1S3E4C9	4367100	9963400	10766000	15462000	14642000	10181000	A0A1S3E3A7;A0A1S3E4C9	1.34283e+07	8365500	0.12587	0.472645	0.796851	0.913531	1.6052	1.6052
IMIKPDGVQR	A0A1S2Z5A3	19836000	142340000	139580000	150670000	209360000	167890000	A0A1S2Z5A3	1.75973e+08	1.00585e+08	0.194355	0.147569	0.312802	0.913531	1.74949	1.74949
KVDGPIVY	A0A1S2YKD9	397280000	166740000	155920000	336140000	162000000	138830000	A0A1S2YKD9	2.12323e+08	239980000	0.797218	0.0283876	0.767935	0.974808	0.884754	-1.13026
VVDEIINTYGR	A0A1S2XVM2	239490000	319090000	183320000	443910000	280820000	249780000	A0A1S2XVM2	3.24837e+08	247300000	0.350743	0.549327	0.596796	0.913531	1.31353	1.31353
AHGGFSVF	A0A1S3E3A7;A0A1S3E4C9	14163000	16608000	8807900	27732000	18653000	17289000	A0A1S3E3A7;A0A1S3E4C9	2.12247e+07	1.3193e+07	0.12351	0.678869	0.658761	0.913531	1.60879	1.60879
TTLGDVVSGAR	A0A1S2XXH2	260460000	133590000	134730000	220390000	148940000	132120000	A0A1S2XXH2	167150000	176260000	0.865851	0.0322428	0.582025	0.9851	0.948315	-1.0545
IGQGSVIK	A0A1S2XBZ6	125710000	82968000	89400000	97041000	45084000	74735000	A0A1S2XBZ6	7.22867e+07	9.93593e+07	0.250001	0.939929	0.876412	0.913531	0.727528	-1.37452
SINASSDLF	A0A1S2XQR4;A0A1S2XQ88;Q304D4	5597100000	1368100000	1891600000	4948700000	1911200000	2140900000	A0A1S2XQR4;A0A1S2XQ88;Q304D4	3.00027e+09	2.95227e+09	0.978315	0.0490994	0.697461	0.994439	1.01626	1.01626
KIPDIGVF	A0A1S2YKD9	34068000	36943000	14982000	72559000	45810000	58674000	A0A1S2YKD9	5.90143e+07	2.86643e+07	0.043404	0.98181	0.885443	0.913531	2.05881	2.05881
PVLIDLNGK	A0A1S2XV08	20434000	40002000	22788000	39570000	26933000	30445000	A0A1S2XV08	32316000	2.77413e+07	0.567781	0.366737	0.540526	0.926804	1.1649	1.1649
NSPF	A0A3Q7XNW1;A0A1S2Z8C0;A0A1S2XPL0;A0A1S2Y4R8;A0A1S2Y835	154600000	66181000	102630000	124500000	38843000	68466000	A0A3Q7XNW1;A0A1S2Z8C0;A0A1S2XPL0;A0A1S2Y4R8;A0A1S2Y835	7.72697e+07	1.07804e+08	0.442997	0.847934	0.978561	0.913531	0.716763	-1.39516
IIGTLGSESR	A0A1S2XXR3	13990000	9973600	6318700	19359000	15428000	10001000	A0A1S2XXR3	1.49293e+07	10094100	0.242225	0.893131	0.798396	0.913531	1.47902	1.47902
VSIWPTKF	A0A1S2Y7T1	16131	5646600	1284400	2751100	9585500	7312100	A0A1S2Y7T1	6.54957e+06	2.31571e+06	0.18531	0.796734	0.835868	0.913531	2.82832	2.82832
GFGINAQ	A0A1S2XQR4;A0A1S2XQ88;A0A1S2XYZ0;Q304D4	67217000	32214000	32506000	70255000	32809000	28948000	A0A1S2XQR4;A0A1S2XQ88;A0A1S2XYZ0;Q304D4	44004000	43979000	0.998934	0.00911734	0.874051	0.999642	1.00057	1.00057
IAHIVGMDTMAR	A0A1S2YP92	21718000	40892000	51533000	39138000	35740000	46700000	A0A1S2YP92	40526000	3.80477e+07	0.810094	0.732668	0.242575	0.976019	1.06514	1.06514
HNNVIPNEHFR	A0A1S2Y4A2	27605000	17333000	18897000	23849000	13235000	13817000	A0A1S2Y4A2	16967000	2.12783e+07	0.411056	0.558747	0.92421	0.913531	0.797384	-1.2541
IKFSGNR	A0A1S2XVG1	129870000	104110000	398800000	87617000	53813000	79794000	A0A1S2XVG1	7.37413e+07	2.10927e+08	0.282053	0.00436312	0.026413	0.913531	0.349606	-2.86036
HVPGFIER	A0A1S2Z0V6	368090000	255040000	200480000	370210000	275680000	235440000	A0A1S2Z0V6	2.93777e+08	2.74537e+08	0.777604	0.305133	0.789702	0.974335	1.07008	1.07008
FNVGTTPIGVR	A0A1S2XH76	132970000	284950000	304470000	213110000	363330000	453950000	A0A1S2XH76	3.43463e+08	2.40797e+08	0.315385	0.996215	0.744595	0.913531	1.42636	1.42636
VAIVTGGASGIGK	A0A1S2XHV5	218600000	363050000	385280000	349710000	402210000	430670000	A0A1S2XHV5	3.94197e+08	322310000	0.304988	0.16233	0.340276	0.913531	1.22304	1.22304
ISVNDLVIK	A0A1S2YV53	7982000	9120800	7619900	13004000	8509400	13357000	A0A1S2YV53	1.16235e+07	8240900	0.154255	0.0645421	0.15695	0.913531	1.41046	1.41046
GSYDPNINQPSR	A0A1S2Y8R4	69896000	39033000	41304000	67951000	32780000	45357000	A0A1S2Y8R4	48696000	5.00777e+07	0.927681	0.158657	0.964223	0.987815	0.97241	-1.02837
HNVPVPVTK	A0A1S2Z6B6	12938000	16131	10168000	8581600	5282200	5314800	A0A1S2Z6B6	6.39287e+06	7707377	0.774062	0.898146	0.146299	0.972509	0.829448	-1.20562
SLF	A0A1S2XJM3;M4I787;A0A1S2XDV6;A0A1S2XBA8;A0A1S2YCQ6	467810000	208850000	224240000	594790000	242410000	290050000	A0A1S2XJM3;M4I787;A0A1S2XDV6;A0A1S2XBA8;A0A1S2YCQ6	375750000	300300000	0.61714	0.108681	0.729918	0.934673	1.25125	1.25125
ISYLVGVK	A0A1S2YKV2	7119900	25970000	35246000	11484000	41431000	33308000	A0A1S2YKV2	28741000	2.27786e+07	0.650321	0.466523	0.921942	0.940459	1.26175	1.26175
RTIDPNGLHIPSF	A0A1S2XVG1	17636000	33600000	30462000	38693000	48682000	88931000	A0A1S2XVG1	5.87687e+07	2.72327e+07	0.167753	0.212791	0.185096	0.913531	2.15802	2.15802
SDNDGGIIR	A0A1S2XJM3	299240000	451400000	509290000	403180000	71904000	515920000	A0A1S2XJM3	3.30335e+08	4.19977e+08	0.58783	0.17438	0.360448	0.930467	0.786555	-1.27137
ILGPK	A0A3Q7K771	48800000	76016000	61621000	94166000	74945000	4729300	A0A3Q7K771	5.79468e+07	6.21457e+07	0.89389	0.440623	0.156375	0.985157	0.932435	-1.07246
SISLSWK	A0A1S2YMB2;A0A1S2YM36	16131	21921000	22633000	11696000	42345000	27690000	A0A1S2YMB2;A0A1S2YM36	2.72437e+07	1.48567e+07	0.345649	0.947233	0.824406	0.913531	1.83376	1.83376
HIANIAGNK	A0A3Q7XWI9	22119000	14824000	20374000	34315000	13681000	13249000	A0A3Q7XWI9	20415000	1.91057e+07	0.871546	0.122877	0.183423	0.9851	1.06853	1.06853
VFDVTTGK	A0A1S2Y994	33091000	12671000	12246000	32246000	16131	13263000	A0A1S2Y994	1.5175e+07	19336000	0.739683	0.22221	0.699731	0.963476	0.784808	-1.2742
NNDPSNHPYVSK	A0A1S2YBR2	56001000	30902000	83200000	45566000	13659000	51735000	A0A1S2YBR2	3.69867e+07	56701000	0.364896	0.95974	0.756131	0.913531	0.652311	-1.53301
GFPTIKVF	A0A1S2XLB4	1833200	2257800	4631200	1522100	3532400	3861300	A0A1S2XLB4	2.97193e+06	2907400	0.957532	0.550148	0.825651	0.988506	1.0222	1.0222
TPSPLVK	A0A3Q7YAD4	65380000	33240000	25094000	39830000	16395000	29102000	A0A3Q7YAD4	2.84423e+07	41238000	0.427101	0.418685	0.463108	0.913531	0.689712	-1.44988
HLSVVHPIHK	A0A1S2XBN2	88004000	699770000	725290000	247950000	200210000	552530000	A0A1S2XBN2	3.33563e+08	5.04355e+08	0.520495	0.279898	0.436059	0.919645	0.661367	-1.51202
VVDLIVHIAK	A0A3Q7K878	51360000	109890000	118600000	72049000	211300000	105320000	A0A3Q7K878	1.29556e+08	9.32833e+07	0.497283	0.310597	0.401708	0.919303	1.38885	1.38885
NSLF	A0A1S2YCQ6;A0A1S2XYM9	814400000	525520000	502910000	1211900000	546300000	654620000	A0A1S2YCQ6;A0A1S2XYM9	8.04273e+08	6.14277e+08	0.470063	0.0694807	0.380781	0.914295	1.3093	1.3093
GTVPIVSSTGGLVDTVK	A0A1S2XW85	3933100	8818100	5447700	5757600	6386400	9742300	A0A1S2XW85	7.29543e+06	6066300	0.553929	0.633638	0.845202	0.924453	1.20262	1.20262
FLPVK	A0A1S2XKM3	18364000	28238000	28431000	30702000	28740000	32427000	A0A1S2XKM3	30623000	25011000	0.227942	0.0494624	0.187565	0.913531	1.22438	1.22438
M(+15.99)VFVVPAGHPF	A0A1S2XVJ8	18800000	15475000	8944200	45601000	19237000	46407000	A0A1S2XVJ8	3.70817e+07	14406400	0.115147	0.083044	0.191625	0.913531	2.57397	2.57397
SPPLVK	A0A1S2XH76	22352000	53426000	78906000	106880000	30434000	53128000	A0A1S2XH76	6.34807e+07	5.15613e+07	0.693784	0.684471	0.682202	0.95432	1.23117	1.23117
VSGNRPAGSDTL	A0A1S2Y8R4	18796000	19895000	26059000	14325000	7729600	13772000	A0A1S2Y8R4	11942200	2.15833e+07	0.0358699	0.957915	0.931822	0.913531	0.553307	-1.80732
ILQIHSR	A0A1S2XWS9	8284800	23491000	32132000	13896000	14824000	25015000	A0A1S2XWS9	1.79117e+07	21302600	0.694335	0.817346	0.412057	0.95432	0.840821	-1.18931
AIGINVPR	A0A1S2XKM3	55210000	107280000	122830000	94011000	123990000	159220000	A0A1S2XKM3	1.2574e+08	9.51067e+07	0.332817	0.905284	0.917816	0.913531	1.3221	1.3221
ITITNEKGR	A0A1S2YEC8	31552000	34050000	23119000	17940000	15324000	16147000	A0A1S2YEC8	1.64703e+07	2.95737e+07	0.051669	0.210887	0.10646	0.913531	0.556926	-1.79557
VNQSYVIGTSTK	A0A1S2YFF1;A0A1S3E8Z3	7654200	9104100	13872000	8918200	12979000	4740300	A0A1S2YFF1;A0A1S3E8Z3	8.87917e+06	10210100	0.684372	0.687934	0.766238	0.952644	0.869645	-1.14989
ITHTVPF	A0A1S2YDH0	9874100	14462000	7396100	14357000	10188000	12270000	A0A1S2YDH0	1.22717e+07	10577400	0.527067	0.546948	0.502783	0.922082	1.16018	1.16018
INTDRGVM(+15.99)INDNQSR	A0A1S2YBZ6;A0A1S2YDH0	93978000	41722000	46781000	39177000	13001000	22932000	A0A1S2YBZ6;A0A1S2YDH0	2.50367e+07	60827000	0.151875	0.292174	0.34606	0.913531	0.411604	-2.42952
NRHGPVQ(+.98)MPY	A0A1S2XBN2	108930000	53415000	57212000	88603000	82573000	59346000	A0A1S2XBN2	7.68407e+07	7.31857e+07	0.866913	0.346787	0.39569	0.9851	1.04994	1.04994
LIHWPF	A0A1S2XQR7	1562800	4110800	3247300	2031800	4909700	3195900	A0A1S2XQR7	3.37913e+06	2.97363e+06	0.736232	0.842497	0.888668	0.961927	1.13637	1.13637
TPYPSSLPTSTY	A0A1S2Z626	83975000	30903000	46964000	56440000	40319000	31454000	A0A1S2Z626	4.27377e+07	5.39473e+07	0.566429	0.244474	0.354658	0.926201	0.792211	-1.26229
MHVTSIQINEHTVVPVSG	A0A1S2XV08	50818000	66607000	78904000	54166000	61937000	43725000	A0A1S2XV08	53276000	65443000	0.287987	0.94855	0.590223	0.913531	0.814082	-1.22838
NMAVKDSSSPY	A0A3Q7YAD4	49611000	16005000	14761000	10718000	11035000	19777000	A0A3Q7YAD4	1.38433e+07	2.67923e+07	0.374989	0.00615682	0.129244	0.913531	0.51669	-1.9354
SISSESEPF	A0A1S2Y087;A0A1S2XYZ0	341760000	268170000	301850000	532230000	124440000	306970000	A0A1S2Y087;A0A1S2XYZ0	3.21213e+08	3.03927e+08	0.897805	0.554724	0.0665731	0.985157	1.05688	1.05688
SMMVPHVNPR	A0A1S2YKD9	8071900	11651000	13198000	12820000	21042000	22791000	A0A1S2YKD9	1.88843e+07	1.09736e+07	0.106655	0.348391	0.390305	0.913531	1.72088	1.72088
SSVLPDMFR	A0A1S2YZ27	4173400	10404000	7286800	10570000	10493000	6338400	A0A1S2YZ27	9133800	7.28807e+06	0.465825	0.160747	0.751111	0.914295	1.25325	1.25325
VVFKTNDR	A0A1S2XVG1	71975000	71062000	52143000	34900000	35631000	45266000	A0A1S2XVG1	38599000	65060000	0.0358809	0.205644	0.41942	0.913531	0.593283	-1.68554
IPPGIPYWSY	A0A1S2XVG1	4076100	2123700	2481200	4606600	2688400	4466700	A0A1S2XVG1	3.92057e+06	2.89367e+06	0.298971	0.18662	0.97141	0.913531	1.35488	1.35488
TSTKGGIVAF	A0A1S2YP40	27957000	16290000	23228000	32456000	24996000	24060000	A0A1S2YP40	2.71707e+07	2.24917e+07	0.341443	0.873887	0.759447	0.913531	1.20803	1.20803
M(+15.99)ADVAGY	A0A1S2XSP2	115730000	97893000	130530000	58503000	53473000	91069000	A0A1S2XSP2	6.76817e+07	1.14718e+08	0.0380027	0.623972	0.779478	0.913531	0.589985	-1.69496
VHPFHVLR	A0A1S2YCG0;A0A1S2Y729	5133600	15382000	28194000	7593200	13742000	23993000	A0A1S2YCG0;A0A1S2Y729	15109400	1.62365e+07	0.898063	0.687049	0.676749	0.985157	0.93058	-1.0746
SIVNSTLR	A0A1S2YFW2	46297000	62089000	60905000	70130000	67246000	51780000	A0A1S2YFW2	63052000	5.64303e+07	0.435146	0.669333	0.884456	0.913531	1.11734	1.11734
TAIIGNDNEVR	A0A1S2YD12	38644000	16023000	18951000	41247000	24248000	20336000	A0A1S2YD12	2.86103e+07	2.45393e+07	0.692746	0.154934	0.898117	0.95432	1.1659	1.1659
QIVATSL	A0A1S2YZ56	47058000	35503000	25191000	68608000	29051000	29410000	A0A1S2YZ56	4.23563e+07	3.59173e+07	0.689549	0.132509	0.374318	0.953216	1.17927	1.17927
VNNLIFGR	A0A1S2YK61	7629400	21677000	29259000	14192000	26718000	26820000	A0A1S2YK61	2.25767e+07	19521800	0.711139	0.312317	0.606373	0.955932	1.15648	1.15648
INTDRGVMINDNQSR	A0A1S2YBZ6;A0A1S2YDH0	238420000	153550000	156330000	210890000	103340000	85798000	A0A1S2YBZ6;A0A1S2YDH0	1.33343e+08	1.82767e+08	0.367096	0.701223	0.670276	0.913531	0.729579	-1.37065
TLGIETVGGVM(+15.99)TK	A0A1S2YEC8	25844000	38796000	28083000	29677000	29229000	38074000	A0A1S2YEC8	3.23267e+07	3.09077e+07	0.788901	0.13137	0.680081	0.974808	1.04591	1.04591
TVLNPNDR	A0A1S2XQR4;A0A1S2XQ88;A0A1S2Y087	474090000	520560000	324340000	532040000	153210000	257530000	A0A1S2XQR4;A0A1S2XQ88;A0A1S2Y087	314260000	4.39663e+08	0.397553	0.385459	0.428717	0.913531	0.714774	-1.39904
FHNIYGPY	A0A1S2XUG0	6851700	15504000	6175800	14149000	12879000	9654000	A0A1S2XUG0	1.22273e+07	9510500	0.473861	0.464056	0.33006	0.914295	1.28567	1.28567
TMVDVPVK	A0A1S2YVV2	43926000	24822000	23505000	70358000	31401000	36197000	A0A1S2YVV2	4.59853e+07	30751000	0.352372	0.166316	0.44668	0.913531	1.49541	1.49541
PIYSNKY	A0A1S2XQR4;Q304D4	12935000	8493300	7518600	7246600	6792700	6142500	A0A1S2XQR4;Q304D4	6.72727e+06	9.64897e+06	0.21869	0.0454567	0.0747567	0.913531	0.697201	-1.43431
VISKPDVF	A0A1S2XRB1	41458000	35131000	16131	46248000	30668000	26934000	A0A1S2XRB1	3.46167e+07	2.5535e+07	0.570358	0.264307	0.34653	0.926804	1.35565	1.35565
IYLHPMIR	A0A3Q7X5N2	2062300	6246200	11009000	4280400	10924000	11858000	A0A3Q7X5N2	9020800	6.43917e+06	0.503886	0.26086	0.919314	0.919303	1.40093	1.40093
IGGDSAGGNIVHNIVMR	A0A1S2Y0C1	1530800	6812500	5586300	2931300	4358300	8509400	A0A1S2Y0C1	5.26633e+06	4643200	0.800903	0.988078	0.952427	0.975392	1.1342	1.1342
VVVIPASHPF	A0A1S2XQR4;A0A1S2XQ88	178480000	159350000	195920000	259130000	210020000	293320000	A0A1S2XQR4;A0A1S2XQ88	2.54157e+08	1.77917e+08	0.0703659	0.64931	0.319498	0.913531	1.42852	1.42852
VKPVVY	A0A1S2XBK8	123420000	76919000	74119000	98974000	44391000	62038000	A0A1S2XBK8	6.84677e+07	91486000	0.367474	0.909096	0.994088	0.913531	0.748395	-1.33619
DMTVGGTAAGR	A0A3Q7K7A2	11654000	8997800	16131	10919000	3219600	4530300	A0A3Q7K7A2	6.22297e+06	6.88931e+06	0.883982	0.53874	0.624012	0.9851	0.903279	-1.10708
VMTVSPR	A0A1S2XW85	19261000	16214000	21006000	22784000	13736000	16155000	A0A1S2XW85	1.75583e+07	18827000	0.705002	0.783746	0.420692	0.954558	0.932615	-1.07225
TFLPSK	A0A3Q7YAD4	122270000	131360000	137730000	157970000	163280000	118850000	A0A3Q7YAD4	146700000	1.30453e+08	0.367503	0.40261	0.187346	0.913531	1.12454	1.12454
RSPIY	A0A1S2XQ88;A0A1S2XYZ0	19601000	63563000	56973000	15188000	41868000	58249000	A0A1S2XQ88;A0A1S2XYZ0	38435000	4.67123e+07	0.679013	0.198662	0.912479	0.951099	0.822802	-1.21536
KLDVHVDVPDIIDISHMR	A0A1S2XFT2	16131	1746900	4759200	16131	3234800	4207400	A0A1S2XFT2	2.48611e+06	2174077	0.876116	0.327581	0.909431	0.9851	1.14352	1.14352
VTTLPNGLR	A0A1S2XR23	16131	33582000	31851000	25849000	35125000	35975000	A0A1S2XR23	3.23163e+07	21816377	0.440937	0.00790679	0.164161	0.913531	1.48129	1.48129
NVSGDLSSTPIAPR	A0A1S3DX03	0	0	0	52226000	30502000	29469000	A0A1S3DX03	37399000	0	0.0371767	0.0963105	0	0.913531	#NUM!	#NUM!
SSNLLR	A0A1S2YKV2	20179000	16480000	21852000	13781000	9711200	17034000	A0A1S2YKV2	1.35087e+07	1.95037e+07	0.0914818	0.897752	0.716836	0.913531	0.692625	-1.44378
SIVNSTLRGDR	A0A1S2YFW2	9795900	22293000	30974000	11356000	19324000	27253000	A0A1S2YFW2	19311000	2.1021e+07	0.835353	0.66883	0.713582	0.977821	0.918654	-1.08855
TIFDVKR	A0A1S2YEC8	36391000	55434000	53446000	54747000	86556000	64100000	A0A1S2YEC8	6.84677e+07	4.84237e+07	0.160651	0.498489	0.578927	0.913531	1.41393	1.41393
ILINDGNLVVHGK	A0A1S2Z2C5	15334000	34743000	27110000	25289000	30850000	37634000	A0A1S2Z2C5	3.12577e+07	25729000	0.462237	0.796989	0.568594	0.914295	1.21488	1.21488
IVGVSEETTTGVK	A0A1S2YCQ2	45132000	15197000	21668000	32141000	18757000	19859000	A0A1S2YCQ2	2.35857e+07	2.73323e+07	0.735414	0.172392	0.362462	0.961927	0.862922	-1.15885
HPFILSIR	A0A1S2YQ25	2099600	8096700	6250600	16131	12184000	6805100	A0A1S2YQ25	6335077	5482300	0.842801	0.879944	0.40283	0.978685	1.15555	1.15555
ETVSDIGNNMIK	A0A1S2XET4	82391000	56446000	27870000	113470000	80696000	55589000	A0A1S2XET4	8.32517e+07	55569000	0.295232	0.883297	0.937178	0.913531	1.49817	1.49817
IVGSLSIR	A0A1S2XIV0	2610500	10832000	13864000	4409300	24436000	17246000	A0A1S2XIV0	1.53638e+07	9.10217e+06	0.418535	0.851288	0.49308	0.913531	1.68792	1.68792
LVTGGDSGIGR	A0A1S2YP40	89419000	41304000	42725000	59951000	28838000	41604000	A0A1S2YP40	4.34643e+07	57816000	0.485046	0.168555	0.489587	0.915496	0.75177	-1.33019
VITGGDSGIGR	A0A1S2XWR3	89419000	41304000	42725000	59951000	28838000	41604000	A0A1S2XWR3	4.34643e+07	57816000	0.485046	0.168555	0.489587	0.915496	0.75177	-1.33019
DNPNWTSDVK	A0A1S2XBN2	159540000	89043000	66815000	99351000	67585000	87989000	A0A1S2XBN2	84975000	1.05133e+08	0.553078	0.0721438	0.200167	0.924453	0.808264	-1.23722
M(+15.99)IPTKPMVVETF	A0A1S2XHQ9	90353000	103090000	102930000	132480000	117180000	123820000	A0A1S2XHQ9	1.24493e+08	98791000	0.0137475	0.834797	0.950952	0.913531	1.26017	1.26017
TDFIGDTR	A0A3Q7K878	14536000	4391200	7909000	17039000	6730300	9034500	A0A3Q7K878	10934600	8945400	0.668677	0.535303	0.950448	0.944826	1.22237	1.22237
STQLTVDGTK	A0A1S2XET4	278930000	153530000	17032000	173850000	67942000	136110000	A0A1S2XET4	1.25967e+08	1.49831e+08	0.791615	0.917513	0.287046	0.974808	0.840731	-1.18944
TLF	A0A1S2XH76;A0A1S3EAM4;A0A1S2YDQ7	296310000	230320000	243210000	646220000	294550000	268040000	A0A1S2XH76;A0A1S3EAM4;A0A1S2YDQ7	4.02937e+08	2.56613e+08	0.352517	0.0020074	0.0570507	0.913531	1.57021	1.57021
GGSYDPNINQPSR	A0A1S2Y8R4	340880000	222510000	221980000	319080000	168980000	211520000	A0A1S2Y8R4	2.33193e+08	261790000	0.657058	0.258176	0.87777	0.941342	0.890765	-1.12263
ETVSDIGNNM(+15.99)IK	A0A1S2XET4	63556000	25574000	20945000	36572000	20186000	15654000	A0A1S2XET4	2.41373e+07	3.66917e+07	0.46491	0.0810065	0.361198	0.914295	0.657842	-1.52012
YIDPTYMIR	A0A1S2Z962;A0A1S2Y6J6	17233000	40101000	31534000	49958000	27694000	43458000	A0A1S2Z962;A0A1S2Y6J6	40370000	2.96227e+07	0.31626	0.946549	0.990833	0.913531	1.36281	1.36281
IIYGGSVNGGNSK	A0A1S2XBZ0	62684000	88775000	102620000	29999000	51593000	82517000	A0A1S2XBZ0	54703000	84693000	0.19831	0.908601	0.74017	0.913531	0.645898	-1.54823
FGRVPSIR	A0A1S2XV16	6037700	11947000	17434000	6557500	31181000	24823000	A0A1S2XV16	2.08538e+07	1.18062e+07	0.350598	0.518041	0.330521	0.913531	1.76634	1.76634
AVFPSIIGR	A0A1S2X9D4	7701600	17382000	26268000	16339000	35606000	26969000	A0A1S2X9D4	2.63047e+07	17117200	0.300574	0.899754	0.961148	0.913531	1.53674	1.53674
FSKGDIIA	A0A1S2XVG1	485600000	166360000	148150000	306330000	263360000	218040000	A0A1S2XVG1	2.62577e+08	2.66703e+08	0.97378	0.327154	0.105712	0.994267	0.984527	-1.01572
IVPQNF	A0A3Q7XNW1;A0A1S2XSB9	333790000	166300000	125070000	334750000	147170000	139770000	A0A3Q7XNW1;A0A1S2XSB9	207230000	2.08387e+08	0.990387	0.0183662	0.999596	0.996866	0.994449	-1.00558
IIPSSTGAAK	A0A3Q7K878;A0A1S2YBD0;A0A1S2XHT6	39526000	22892000	34367000	35965000	13709000	25987000	A0A3Q7K878;A0A1S2YBD0;A0A1S2XHT6	2.52203e+07	3.22617e+07	0.436828	0.685777	0.734741	0.913531	0.781743	-1.27919
FSGNRGPL	A0A1S2XVG1	188800000	115210000	128320000	133210000	101500000	133470000	A0A1S2XVG1	1.22727e+08	144110000	0.458919	0.177224	0.358251	0.914295	0.851618	-1.17424
YIDPTYM(+15.99)IR	A0A1S2Z962;A0A1S2Y6J6	9782200	12220000	13066000	10833000	16385000	14010000	A0A1S2Z962;A0A1S2Y6J6	1.37427e+07	11689400	0.348972	0.961757	0.542438	0.913531	1.17565	1.17565
VLVLNK	A0A1S2XVJ8	48149000	78860000	70597000	82273000	100170000	66011000	A0A1S2XVJ8	82818000	6.58687e+07	0.277117	0.982314	0.927026	0.913531	1.25732	1.25732
SMVLPGVVGFK	A0A1S2YZ27;A0A1S2Z8R6	2690800	5269400	9166400	8184800	15799000	10313000	A0A1S2YZ27;A0A1S2Z8R6	1.14323e+07	5.70887e+06	0.126526	0.917574	0.814015	0.913531	2.00255	2.00255
YVGPTGWK	A0A3Q7YF72	11369000	16455000	28205000	22082000	20226000	32096000	A0A3Q7YF72	2.48013e+07	1.86763e+07	0.383589	0.96255	0.70471	0.913531	1.32796	1.32796
HALVIPGGR	A0A1S2Y738	34013000	108940000	122600000	126060000	125540000	133090000	A0A1S2Y738	128230000	8.85177e+07	0.285568	0.00381635	0.0182802	0.913531	1.44864	1.44864
VRNVNFGGTR	A0A1S2Z626	16131	15899000	31922000	13431000	10560000	21928000	A0A1S2Z626	1.53063e+07	1.59457e+07	0.952876	0.982624	0.241732	0.988506	0.959903	-1.04177
QQHPITY	A0A1S2Z6F0	148320000	63134000	90730000	115760000	40174000	76476000	A0A1S2Z6F0	77470000	100728000	0.523572	0.96563	0.860107	0.919645	0.769101	-1.30022
VFDMLR	A0A3Q7YDJ6;A0A3Q7K751	3006800	18005000	6745300	25523000	12448000	12848000	A0A3Q7YDJ6;A0A3Q7K751	1.69397e+07	9.25237e+06	0.284583	0.90965	0.950902	0.913531	1.83085	1.83085
YGPSFVR	A0A3Q7K771	105610000	121670000	148600000	184130000	213740000	179230000	A0A3Q7K771	1.92367e+08	1.25293e+08	0.0161069	0.822816	0.848436	0.913531	1.53533	1.53533
HMPLTPATSK	A0A1S2XZF3	7571400	8197000	10232000	5400500	2629300	5982300	A0A1S2XZF3	4670700	8666800	0.0410693	0.980499	0.750191	0.913531	0.538919	-1.85557
TSLMPGILK	A0A3Q7XVV9	7701600	17382000	26268000	16339000	35606000	29324000	A0A3Q7XVV9	2.70897e+07	17117200	0.270701	0.907344	0.943029	0.913531	1.5826	1.5826
GDSSVSGPVVR	A0A1S2YBR2	274590000	164800000	136600000	142260000	67316000	112490000	A0A1S2YBR2	1.07355e+08	1.91997e+08	0.172108	0.434989	0.420506	0.913531	0.559152	-1.78842
VFLPVVK	A0A1S2XBZ0	16059000	28694000	38785000	30605000	49835000	42211000	A0A1S2XBZ0	4.08837e+07	27846000	0.207168	0.954339	0.83796	0.913531	1.46821	1.46821
TAPVVDEIIK	A0A1S2Z3N0	31810000	13802000	10804000	27683000	13727000	12222000	A0A1S2Z3N0	1.78773e+07	1.88053e+07	0.915761	0.0450595	0.71821	0.987815	0.950652	-1.05191
EITVLNGK	A0A3Q7YFX4	2419200	7974500	10737000	7296600	11283000	10198000	A0A3Q7YFX4	9.59253e+06	7.04357e+06	0.420051	0.224642	0.381045	0.913531	1.36189	1.36189
VALSR	A0A3Q7XNW1;A0A1S2XSB9	271350000	78683000	65285000	204300000	45829000	55098000	A0A3Q7XNW1;A0A1S2XSB9	1.01742e+08	1.38439e+08	0.686374	0.0542216	0.744021	0.952644	0.734924	-1.36069
NLLPIVVSK	A0A1S2YGS3	2366600	5041900	6598200	5531800	10240000	13010000	A0A1S2YGS3	9.59393e+06	4668900	0.13963	0.748718	0.482946	0.913531	2.05486	2.05486
VETGVIKPGVIVT	A0A1S2XHQ9	334290000	165220000	185970000	325690000	316190000	253520000	A0A1S2XHQ9	2.98467e+08	2.28493e+08	0.321618	0.184782	0.305514	0.913531	1.30624	1.30624
VVTPTEVK	A0A1S2XRB2	23683000	12428000	12277000	12341000	3166900	9089400	A0A1S2XRB2	8199100	1.61293e+07	0.169892	0.345389	0.669108	0.913531	0.508335	-1.96721
DVNAAVGTIK	A0A1S2YG51	44878000	20486000	28176000	42945000	27870000	21673000	A0A1S2YG51	3.08293e+07	31180000	0.972577	0.168892	0.868683	0.994267	0.988753	-1.01137
TIPDPGSLK	A0A1S2YVV2	87644000	35122000	26174000	63796000	36654000	33100000	A0A1S2YVV2	4.45167e+07	4.96467e+07	0.826857	0.106742	0.405213	0.977821	0.89667	-1.11524
AIPVNRPGK	A0A1S2Y087	268230000	569470000	770310000	193450000	231700000	324100000	A0A1S2Y087	249750000	5.36003e+08	0.182495	0.166711	0.134443	0.913531	0.465949	-2.14616
NVIHGSDSVESATK	A0A1S2Z5A3	25904000	15550000	30332000	25595000	12103000	22657000	A0A1S2Z5A3	2.01183e+07	2.39287e+07	0.559867	0.602016	0.932552	0.925047	0.840763	-1.1894
AGIIDPLK	A0A1S2XXJ3	32361000	19942000	15663000	36112000	17706000	19601000	A0A1S2XXJ3	24473000	2.26553e+07	0.82517	0.106784	0.845201	0.977821	1.08023	1.08023
IDTEDGRVL	A0A1S2XVJ8	288100000	192960000	177940000	387040000	105260000	209800000	A0A1S2XVJ8	2.34033e+08	2.19667e+08	0.88337	0.738997	0.298454	0.9851	1.0654	1.0654
LGMKPVTGVSR	A0A1S2XRB1	2217800	8540600	10014000	2617200	5329700	7282900	A0A1S2XRB1	5076600	6.92413e+06	0.547185	0.581915	0.482439	0.923281	0.733175	-1.36393
ILHQGDDVVPIPGTTK	A0A1S2XVS3	5910200	3109500	2210900	6752600	5415600	4628300	A0A1S2XVS3	5.59883e+06	3.74353e+06	0.237956	0.787409	0.470664	0.913531	1.4956	1.4956
DTDYGVGGGATGDPMHK	A0A1S2XZQ7	55939000	22069000	22937000	50887000	33299000	34211000	A0A1S2XZQ7	3.94657e+07	3.36483e+07	0.674191	0.31274	0.41438	0.947564	1.17289	1.17289
FFNSNK	A0A1S2XYZ0	19578000	43061000	57974000	54204000	29894000	41810000	A0A1S2XYZ0	4.19693e+07	4.02043e+07	0.901208	0.762327	0.563024	0.985314	1.0439	1.0439
SIPLIGFIGR	A0A1S2XW85	8257200	9698900	2249900	6085400	1109000	1244300	A0A1S2XW85	2812900	6.73533e+06	0.241747	0.231363	0.677342	0.913531	0.417633	-2.39444
PVNRPGK	A0A1S2Y087	81631000	173350000	250870000	56515000	59792000	114170000	A0A1S2Y087	7.68257e+07	168617000	0.192921	0.254991	0.254982	0.913531	0.455622	-2.1948
GDPNEIVDIFK	A0A1S2XSM5	9553500	3588300	1923900	9802600	2491900	1330200	A0A1S2XSM5	4.54157e+06	5021900	0.898191	0.0482322	0.864296	0.985157	0.904352	-1.10576
GSSSSNKLF	A0A1S2YKD9	57633000	56669000	44371000	52993000	54358000	30131000	A0A1S2YKD9	4.58273e+07	52891000	0.485808	0.0790732	0.453465	0.915496	0.866449	-1.15414
MPGLK	A0A1S2Y9D7	54901000	23385000	21965000	44922000	22423000	37091000	A0A1S2Y9D7	34812000	33417000	0.918277	0.191536	0.544186	0.987815	1.04175	1.04175
GSVPIGIGK	Q9AT06	81888000	56912000	46324000	73736000	56710000	39610000	Q9AT06	5.66853e+07	61708000	0.745394	0.709158	0.931648	0.964218	0.918606	-1.08861
GIGNFGKPL	A0A1S2XUK3	5576500	14182000	11321000	13636000	11206000	14290000	A0A1S2XUK3	13044000	1.03598e+07	0.405016	0.0714429	0.241995	0.913531	1.25909	1.25909
TIDPN(+.98)GLHIPSFSPSPQ	A0A1S2XVG1	33730000	16551000	12332000	37975000	7993900	6612900	A0A1S2XVG1	1.75273e+07	20871000	0.79897	0.171456	0.577968	0.974808	0.83979	-1.19077
NIPGVEITNVER	A0A1S2Y2M2;A0A1S2YZB9	77732000	65180000	32390000	110500000	46949000	63886000	A0A1S2Y2M2;A0A1S2YZB9	7.37783e+07	58434000	0.55007	0.835519	0.669596	0.924453	1.26259	1.26259
IARPGMF	A0A1S3EI03	18297000	29421000	29220000	42783000	35487000	35351000	A0A1S3EI03	3.78737e+07	25646000	0.0588568	0.753438	0.614531	0.913531	1.47679	1.47679
LNESVNNVM	A0A1S2XYX3	92589000	28748000	20213000	112530000	37413000	42202000	A0A1S2XYX3	6.40483e+07	4.71833e+07	0.639583	0.160982	0.938196	0.940459	1.35744	1.35744
MTGPAHGIHPL	A0A1S2YB75	36166000	27004000	17744000	70059000	35569000	39161000	A0A1S2YB75	48263000	2.69713e+07	0.181868	0.257817	0.380131	0.913531	1.78942	1.78942
ENPHWTSDSK	A0A3Q7YAD4	9759900	14264000	23515000	11305000	1917900	10992000	A0A3Q7YAD4	8.07163e+06	15846300	0.206059	0.634942	0.730432	0.913531	0.50937	-1.96321
GLLPDTHR	A0A1S2XGX2	7918100	4432100	4265100	7179200	3730300	4664100	A0A1S2XGX2	5191200	5.53843e+06	0.836456	0.10402	0.854559	0.977821	0.937305	-1.06689
VDIGIPANNK	O65751	10654000	8680800	16131	19170000	7917600	8016000	O65751	11701200	6.45031e+06	0.350598	0.459501	0.865896	0.913531	1.81405	1.81405
IGINGFGR	A0A3Q7K878;A0A1S2YBD0;A0A1S2XHT6	241960000	382700000	538820000	368670000	460210000	610010000	A0A3Q7K878;A0A1S2YBD0;A0A1S2XHT6	479630000	3.87827e+08	0.455962	0.958378	0.802979	0.914295	1.23671	1.23671
DVVNDLKGGY	A0A1S2XVG8	31261000	13076000	8528100	28837000	13834000	12832000	A0A1S2XVG8	18501000	17621700	0.924403	0.0795665	0.711979	0.987815	1.0499	1.0499
SVSPVVR	A0A1S2YKU2	26255000	8281500	7147500	22338000	6917000	8802700	A0A1S2YKU2	12685900	1.38947e+07	0.885723	0.0201821	0.760268	0.985157	0.913005	-1.09528
LMIK	A0A1S2XYD5;A0A1S2Z0T9;A0A067XTY1	8758300	15691000	7858700	11493000	3777100	9070600	A0A1S2XYD5;A0A1S2Z0T9;A0A067XTY1	8.11357e+06	1.07693e+07	0.474227	0.868027	0.916786	0.914295	0.753395	-1.32732
INWLVNPVH	A0A1S2XPI1	26094000	9679700	2345300	24839000	8645000	13668000	A0A1S2XPI1	1.57173e+07	1.27063e+07	0.743204	0.439002	0.631949	0.96403	1.23697	1.23697
LITVTPDTK	A0A1S2XM30	9382500	2923500	3929400	7762300	5418800	5472400	A0A1S2XM30	6.21783e+06	5411800	0.736386	0.77302	0.258088	0.961927	1.14894	1.14894
RNPIYSNK	A0A1S2XQR4;A0A1S2Y087;Q304D4	31383000	88360000	77351000	62810000	17599000	51547000	A0A1S2XQR4;A0A1S2Y087;Q304D4	4.39853e+07	65698000	0.38489	0.883477	0.752947	0.913531	0.669508	-1.49363
GYVLPR	A0A1S2Y2M2;A0A1S2YZB9	29225000	14508000	10610000	4537800	28933000	17229000	A0A1S2Y2M2;A0A1S2YZB9	1.68999e+07	1.81143e+07	0.899923	0.484599	0.784201	0.985157	0.932959	-1.07186
PAGHPVA	A0A1S2Y087;A0A1S2XYZ0	13414000	6151400	6166700	3898000	9129900	4789800	A0A1S2Y087;A0A1S2XYZ0	5.93923e+06	8.57737e+06	0.422624	0.268697	0.614776	0.913531	0.692431	-1.44419
INWLVNPVHK	A0A1S2XPI1	25470000	52114000	92744000	22199000	93865000	66473000	A0A1S2XPI1	6.08457e+07	56776000	0.893788	0.311498	0.93424	0.985157	1.07168	1.07168
ITLL	A0A1S3E8Y5;A0A1S2YXI1	392430000	155370000	132880000	466480000	204360000	172180000	A0A1S3E8Y5;A0A1S2YXI1	2.81007e+08	2.26893e+08	0.687258	0.0945027	0.88383	0.952644	1.2385	1.2385
GMITDK	A0A1S2Y8R4	110550000	70251000	192080000	103590000	8508300	94201000	A0A1S2Y8R4	6.87664e+07	1.24294e+08	0.303647	0.74746	0.83075	0.913531	0.553258	-1.80748
IIPAGHPVA	A0A1S2Y087	107650000	65162000	66699000	103780000	57863000	65665000	A0A1S2Y087	7.57693e+07	79837000	0.847793	0.0313297	0.980484	0.979566	0.94905	-1.05368
KGGK	A0A1S2XVG1;A0A1S2YRA1;A0A1S3EAM4;A0A1S2XAA5;A0A1S2Y8A1;A0A1S2Z0A6	25891000	51026000	72519000	40535000	72041000	76777000	A0A1S2XVG1;A0A1S2YRA1;A0A1S3EAM4;A0A1S2XAA5;A0A1S2Y8A1;A0A1S2Z0A6	6.31177e+07	49812000	0.493589	0.318387	0.830679	0.919303	1.26712	1.26712
ETWNPNNR	A0A1S2XSB9	20698000	10656000	15428000	5159900	4561800	8434200	A0A1S2XSB9	6.05197e+06	15594000	0.0649982	0.540138	0.293243	0.913531	0.388096	-2.57668
LVGATSSL	A0A1S2XSB9	1431100000	889310000	735660000	2260500000	929520000	841880000	A0A1S2XSB9	1.34397e+09	1018690000	0.568295	0.0401633	0.347373	0.926804	1.31931	1.31931
DRTM(+15.99)VDVPVK	A0A1S2YVV2	10213000	5167500	4950000	5272900	16131	3735300	A0A1S2YVV2	3.00811e+06	6.77683e+06	0.180533	0.471433	0.902521	0.913531	0.443881	-2.25285
AGIIDPVKVVR	A0A1S2YV29	4230900	9970200	10093000	8716700	11804000	20887000	A0A1S2YV29	1.38026e+07	8.09803e+06	0.260274	0.304472	0.435696	0.913531	1.70443	1.70443
MLPHFN(+.98)SR	A0A1S2Y087;A0A1S2XYZ0	7765600	8373200	5942300	9008400	9079400	6147600	A0A1S2Y087;A0A1S2XYZ0	8.07847e+06	7.36037e+06	0.58725	0.199731	0.725656	0.930467	1.09756	1.09756
QWVVVNSK	A0A1S2XE30	9973400	13851000	15174000	19668000	20008000	9292800	A0A1S2XE30	1.63229e+07	1.29995e+07	0.456218	0.362542	0.327944	0.914295	1.25566	1.25566
VVDSMTNNLRPTR	A0A1S2XXR3	16131	9570600	9978300	16131	11816000	15327000	A0A1S2XXR3	9.05304e+06	6521677	0.680364	0.197252	0.658884	0.951099	1.38815	1.38815
ISAIKDIIPL	A0A1S2YKM3	232050	4967500	3170400	1638900	7393200	16131	A0A1S2YKM3	3016077	2.78998e+06	0.936394	0.558612	0.548388	0.988125	1.08104	1.08104
TWNPSNK	A0A3Q7XNW1	112600000	129000000	52759000	64225000	32422000	57085000	A0A3Q7XNW1	51244000	9.81197e+07	0.169751	0.339922	0.294195	0.913531	0.52226	-1.91475
IMPVQK	A0A1S2YF29;A0A1S2Y2A7	57639000	19757000	32522000	45612000	5679000	11396000	A0A1S2YF29;A0A1S2Y2A7	2.08957e+07	3.66393e+07	0.400126	0.753289	0.885745	0.913531	0.570307	-1.75344
NVLPVDQK	A0A1S2XH76	193350000	105930000	94876000	144280000	86263000	93044000	A0A1S2XH76	1.07862e+08	1.31385e+08	0.558316	0.0858654	0.511269	0.925047	0.820962	-1.21808
ITGQVLHPN(+.98)GGTIVNA	A0A1S2XVM2	209900000	136170000	145940000	261810000	115660000	157720000	A0A1S2XVM2	1.78397e+08	1.64003e+08	0.788683	0.387067	0.439317	0.974808	1.08776	1.08776
HILIATGSR	A0A1S3EHZ1	3190200	9493000	14754000	3040000	4723800	4570800	A0A1S3EHZ1	4.11153e+06	9.14573e+06	0.26953	0.0758225	0.0540397	0.913531	0.449558	-2.22441
NLESGDIM(+15.99)R	A0A1S2XVJ8	87293000	52732000	65938000	70980000	25032000	45205000	A0A1S2XVJ8	4.70723e+07	6.86543e+07	0.270052	0.990764	0.726705	0.913531	0.685643	-1.45849
SVLPMAIR	A0A1S2YQ09	8822800	23688000	20315000	19013000	26780000	29351000	A0A1S2YQ09	25048000	17608600	0.253551	0.631296	0.64333	0.913531	1.42249	1.42249
SWVMNYIR	A0A1S2XSP2	28116000	10681000	28909000	17943000	41082000	13273000	A0A1S2XSP2	2.40993e+07	2.25687e+07	0.891513	0.622331	0.644888	0.985157	1.06782	1.06782
VDIGIPANNKGK	O65751	0	0	0	2822200	2265000	2157200	O65751	2414800	0	0.00720322	0.0343969	0	0.913531	#NUM!	#NUM!
IQNPVK	A0A1S2Y087	438780000	231260000	288360000	189510000	140640000	10741000	A0A1S2Y087	1.1363e+08	3.19467e+08	0.0667597	0.990578	0.851143	0.913531	0.355688	-2.81146
DKIILGPK	A0A3Q7K771	173590000	136660000	130520000	181530000	117870000	99681000	A0A3Q7K771	133027000	1.46923e+08	0.655418	0.611247	0.451915	0.940459	0.905418	-1.10446
IGIQVIKA	A0A1S2XIN0	3945100	15924000	19740000	8491300	25708000	21648000	A0A1S2XIN0	1.86158e+07	1.3203e+07	0.485497	0.743253	0.911387	0.915496	1.40996	1.40996
TIISIGGGNVR	A0A3Q7YAD4	8241600	19090000	24902000	16131	22524000	22188000	A0A3Q7YAD4	14909377	17411200	0.79477	0.151627	0.598548	0.974808	0.85631	-1.1678
HTGPGILSM(+15.99)	A0A3Q7K7A2;A0A1S2XUK3	185980000	54215000	80278000	82803000	108780000	79002000	A0A3Q7K7A2;A0A1S2XUK3	90195000	1.06824e+08	0.72315	0.0802533	0.105411	0.961602	0.84433	-1.18437
IGLR	A0A3Q7K7U2	32494000	20880000	26693000	4249500	16597000	20132000	A0A3Q7K7U2	13659500	26689000	0.098637	0.833435	0.650651	0.913531	0.511803	-1.95388
MHVTSIQINEHTVVPV	A0A1S2XV08	17630000	41103000	36381000	46620000	35853000	16131	A0A1S2XV08	27496377	3.17047e+07	0.80746	0.260477	0.409333	0.976019	0.867266	-1.15305
HSLPFPGG	A0A1S2XVG1	268380000	171410000	140810000	388210000	153500000	207980000	A0A1S2XVG1	2.49897e+08	1.93533e+08	0.53383	0.202578	0.452038	0.922082	1.29123	1.29123
IGWSPDTAR	A0A1S2XAP4	15682000	6469000	16131	9087200	15770000	4432600	A0A1S2XAP4	9.76327e+06	7.38904e+06	0.695981	0.548044	0.685209	0.95432	1.32132	1.32132
DRTMVDVPVKVPY	A0A1S2YVV2	87784000	125840000	88461000	171000000	170020000	159970000	A0A1S2YVV2	1.66997e+08	100695000	0.0269281	0.103204	0.147892	0.913531	1.65844	1.65844
SVWDSPPNKHNPIPIY	A0A1S2XH76	37134000	74227000	124020000	71717000	117950000	203740000	A0A1S2XH76	1.31136e+08	7.84603e+07	0.326927	0.597426	0.59241	0.913531	1.67136	1.67136
MVFVVPAGHPF	A0A1S2XVJ8	10380000	17810000	21018000	61781000	17129000	29379000	A0A1S2XVJ8	3.60963e+07	1.64027e+07	0.274941	0.0503842	0.108933	0.913531	2.20064	2.20064
SNRFGNF	A0A1S2XQ88	101090000	74512000	67433000	73026000	84940000	63116000	A0A1S2XQ88	73694000	8.10117e+07	0.582098	0.468294	0.547271	0.926804	0.909671	-1.0993
NNDPSNHPYVSKF	A0A1S2YBR2	156990000	80533000	69562000	117880000	97839000	76232000	A0A1S2YBR2	97317000	1.02362e+08	0.87815	0.296688	0.320102	0.9851	0.950717	-1.05184
MNPIGK	A0A1S2X984	40665000	23433000	22009000	23398000	11732000	20455000	A0A1S2X984	1.85283e+07	2.87023e+07	0.233027	0.191818	0.506404	0.913531	0.645534	-1.5491
LGPK	A0A3Q7K771;A0A1S2XJF4;A0A1S2Y3X0;A0A1S2XVQ8;A0A1S2Z0Q2	84060000	114100000	99939000	172130000	138550000	115410000	A0A3Q7K771;A0A1S2XJF4;A0A1S2Y3X0;A0A1S2XVQ8;A0A1S2Z0Q2	142030000	9.93663e+07	0.10483	0.738368	0.432471	0.913531	1.42936	1.42936
ASIRPDIVNF	A0A1S2Y2M2;A0A1S2YZB9	44474000	50386000	53920000	81021000	70081000	95245000	A0A1S2Y2M2;A0A1S2YZB9	8.21157e+07	4.95933e+07	0.0338725	0.607117	0.250435	0.913531	1.65578	1.65578
IGPLGLSPK	A0A1S2XEN9;A0A1S2Y0S5	85750000	175890000	214140000	140530000	139670000	167350000	A0A1S2XEN9;A0A1S2Y0S5	1.49183e+08	1.58593e+08	0.830303	0.893739	0.110803	0.977821	0.940666	-1.06308
VVDKNSDGSISIR	M4I787	15846000	9859700	12432000	9401100	4828100	6679400	M4I787	6.96953e+06	1.27126e+07	0.0622513	0.941519	0.737442	0.913531	0.54824	-1.82402
SITDNQIPLTGPNSIIGR	Q9ZNQ4	1951300	16131	4340000	2204800	16131	2936800	Q9ZNQ4	1.71924e+06	2102477	0.815621	0.524768	0.657298	0.977794	0.817723	-1.22291
GVTTLDVVR	A0A1S2YU94;A0A1S2YRF2	31918000	13317000	10325000	29304000	16455000	17188000	A0A1S2YU94;A0A1S2YRF2	2.09823e+07	18520000	0.774777	0.261469	0.548577	0.972509	1.13296	1.13296
VIITAPAK	A0A1S2Y813	8760100	8350500	7781700	9643200	4035900	6836300	A0A1S2Y813	6.83847e+06	8.29743e+06	0.463617	0.420257	0.0631914	0.914295	0.824167	-1.21335
VLPVLNGK	A0A3Q7K878	97118000	210870000	217640000	264520000	266430000	290800000	A0A3Q7K878	2.73917e+08	1.75209e+08	0.121695	0.187498	0.0927188	0.913531	1.56337	1.56337
NEPVKVVVGK	A0A1S2YBR2	21678000	15968000	19567000	14982000	13295000	9388400	A0A1S2YBR2	1.25551e+07	19071000	0.0501966	0.959857	0.993732	0.913531	0.658336	-1.51898
N(+.98)SKPHTLF	A0A1S2XQR4;A0A1S2XQ88	35799000	21026000	14997000	33746000	39820000	22418000	A0A1S2XQR4;A0A1S2XQ88	3.19947e+07	2.39407e+07	0.373537	0.530874	0.808577	0.913531	1.33642	1.33642
SWTGTIIGPHNTVHEGR	A0A1S2Y160	13358000	37112000	50212000	38501000	30911000	51431000	A0A1S2Y160	40281000	3.35607e+07	0.622421	0.495534	0.46905	0.934673	1.20024	1.20024
GFGGIGGILR	A0A1S3DUQ2	5318700	14261000	13041000	7185000	26774000	18338000	A0A1S3DUQ2	1.74323e+07	1.08736e+07	0.377967	0.759528	0.389882	0.913531	1.60318	1.60318
SITGSLPLIR	A0A1S2YY53	31494000	79965000	109020000	46542000	123390000	127980000	A0A1S2YY53	99304000	73493000	0.500043	0.372336	0.844476	0.919303	1.3512	1.3512
GGGQIIPTAR	A0A1S2YKU2	236580000	130710000	159530000	227810000	189300000	138460000	A0A1S2YKU2	185190000	1.75607e+08	0.826437	0.39886	0.800994	0.977821	1.05457	1.05457
TILF	A0A1S2XBN2;A0A1S2YZ86	149710000	72697000	56064000	178000000	62942000	72884000	A0A1S2XBN2;A0A1S2YZ86	1.04609e+08	9.28237e+07	0.814125	0.0501785	0.758983	0.977794	1.12696	1.12696
STEPISLNPNIVR	A0A1S2Y6J6	8981000	7216500	10082000	10659000	8712400	10778000	A0A1S2Y6J6	10049800	8.75983e+06	0.297286	0.497624	0.781411	0.913531	1.14726	1.14726
YNTFIPR	A0A1S2Y044	16131	16473000	15852000	15550000	22761000	13515000	A0A1S2Y044	1.72753e+07	10780377	0.362926	0.136659	0.424718	0.913531	1.60248	1.60248
[truncated: 1,369 more rows]

## Sheet: 20K_vs_0K_regulated
Peptide	Accession	0K-1	0K-2	0K-3	20K-1	20K-2	20K-3	ProteinGroup	20K	0K	P.Value	P.Normal.Distribution	P.Variance.Homo	P.adj	Fold.Change.Ratio	Fold.Change
[truncated: 50 more rows]

[truncated: 4 more sheets: 20K_vs_10K, 20K_vs_10K_regulated, 0K_vs_10K_vs_20K, 0K_vs_10K_vs_20K_regulated]
